# Supplementary material for: Mebendazole prevents distant organ metastases in part by decreasing ITGβ4 expression and cancer stemness
Source: Breast Cancer Res. 2022 Dec 28;24:98. doi: 10.1186/s13058-022-01591-3 (PMC9798635; doi:10.1186/s13058-022-01591-3)
Supplement: Supplementary file 3 — Additional file 3. Differential Expression Data. [file 13058_2022_1591_MOESM3_ESM.xlsx]

## Sheet: GOs up with MBZ treatment 
SUM159												MDA-MB-231
Category	GOID	Description	GeneRatio	BgRatio	pvalue	padj	geneID	geneName	Count			Category	GOID	Description	GeneRatio	BgRatio	pvalue	padj	geneID	geneName	Count
BP	GO:0030595	leukocyte chemotaxis	40|1342	173|14558	3.55384e-08	3.32223e-06	ENSG00000169429/ENSG00000115009/ENSG00000163734/ENSG00000125538/ENSG00000163739/ENSG00000081041/ENSG00000136695/ENSG00000106366/ENSG00000136689/ENSG00000136696/ENSG00000102879/ENSG00000136244/ENSG00000171860/ENSG00000102970/ENSG00000277632/ENSG00000276085/ENSG00000120129/ENSG00000151651/ENSG00000189334/ENSG00000168811/ENSG00000135046/ENSG00000108691/ENSG00000102962/ENSG00000186715/ENSG00000006210…	CXCL8/CCL20/CXCL3/IL1B/CXCL1/CXCL2/IL36RN/SERPINE1/IL1RN/IL36B/CORO1A/IL6/C3AR1/CCL17/CCL3/CCL3L1/DUSP1/ADAM8/S100A14/IL12A/ANXA1/CCL2/CCL22/MST1L/CX3CL1/VEGFA/IL37/STK39/EDN2/IL23A/GPR183/CCL19/C5AR2/GREM1/PDGFB/FCER1G/TNFSF14/CCL26/F2RL1/CAMK1D	40			BP	GO:0009617	response to bacterium	62|861	406|13656	5.96794e-11	2.19334e-07	ENSG00000162892/ENSG00000136244/ENSG00000073756/ENSG00000081041/ENSG00000110944/ENSG00000169403/ENSG00000180596/ENSG00000118503/ENSG00000137965/ENSG00000169429/ENSG00000184678/ENSG00000140465/ENSG00000274290/ENSG00000163734/ENSG00000151014/ENSG00000163638/ENSG00000138642/ENSG00000171522/ENSG00000170345/ENSG00000163347/ENSG00000108771/ENSG00000163874/ENSG00000134242/ENSG00000130649/ENSG00000271503…	IL24/IL6/PTGS2/CXCL2/IL23A/PTAFR/HIST1H2BC/TNFAIP3/IFI44/CXCL8/HIST2H2BE/CYP1A1/HIST1H2BE/CXCL3/NOCT/ADAMTS9/HERC6/PTGER4/FOS/CLDN1/DHX58/ZC3H12A/PTPN22/CYP2E1/CCL5/THBD/DUSP10/CEBPB/NLRP10/GBP4/ISG15/HIST1H2BJ/HIST1H2BK/C5AR1/STOX2/LCN2/JUNB/ADAMTS13/SERPINE1/MRC1/C4BPA/BMP2/ABCA1/IL6R/C3/S100A14/IRF5/NFKB2/MIF/LTA/GBP5/PLCG2/DEFB1/TH/ABCC2/CARD16/CARD9/IL12A/TNIP3/LYG1/LRG1/FER1L6	62
BP	GO:0030593	neutrophil chemotaxis	24|1342	76|14558	3.93604e-08	3.61715e-06	ENSG00000169429/ENSG00000115009/ENSG00000163734/ENSG00000125538/ENSG00000163739/ENSG00000081041/ENSG00000136695/ENSG00000136689/ENSG00000136696/ENSG00000171860/ENSG00000102970/ENSG00000277632/ENSG00000276085/ENSG00000108691/ENSG00000102962/ENSG00000006210/ENSG00000125571/ENSG00000127129/ENSG00000110944/ENSG00000172724/ENSG00000134830/ENSG00000158869/ENSG00000006606/ENSG00000183049	CXCL8/CCL20/CXCL3/IL1B/CXCL1/CXCL2/IL36RN/IL1RN/IL36B/C3AR1/CCL17/CCL3/CCL3L1/CCL2/CCL22/CX3CL1/IL37/EDN2/IL23A/CCL19/C5AR2/FCER1G/CCL26/CAMK1D	24			BP	GO:0006959	humoral immune response	29|861	116|13656	9.10101e-11	2.19334e-07	ENSG00000136244/ENSG00000183018/ENSG00000081041/ENSG00000180596/ENSG00000169429/ENSG00000184678/ENSG00000274290/ENSG00000163734/ENSG00000110169/ENSG00000101203/ENSG00000182326/ENSG00000139178/ENSG00000109743/ENSG00000134830/ENSG00000028277/ENSG00000244731/ENSG00000124635/ENSG00000197903/ENSG00000197405/ENSG00000148346/ENSG00000275896/ENSG00000123838/ENSG00000125730/ENSG00000226979/ENSG00000081237…	IL6/SPNS2/CXCL2/HIST1H2BC/CXCL8/HIST2H2BE/HIST1H2BE/CXCL3/HPX/COL20A1/C1S/C1RL/BST1/C5AR2/POU2F2/C4A/HIST1H2BJ/HIST1H2BK/C5AR1/LCN2/PRSS2/C4BPA/C3/LTA/PTPRC/DEFB1/C3AR1/CFB/C8G	29
BP	GO:0060326	cell chemotaxis	49|1342	236|14558	4.39033e-08	3.90236e-06	ENSG00000169429/ENSG00000115009/ENSG00000163734/ENSG00000125538/ENSG00000163739/ENSG00000081041/ENSG00000136695/ENSG00000106366/ENSG00000136689/ENSG00000136696/ENSG00000102879/ENSG00000136244/ENSG00000113070/ENSG00000171860/ENSG00000102970/ENSG00000277632/ENSG00000121797/ENSG00000276085/ENSG00000120129/ENSG00000164104/ENSG00000151651/ENSG00000189334/ENSG00000168811/ENSG00000135046/ENSG00000123358…	CXCL8/CCL20/CXCL3/IL1B/CXCL1/CXCL2/IL36RN/SERPINE1/IL1RN/IL36B/CORO1A/IL6/HBEGF/C3AR1/CCL17/CCL3/CCRL2/CCL3L1/DUSP1/HMGB2/ADAM8/S100A14/IL12A/ANXA1/NR4A1/CCL2/HGF/CCL22/DOCK4/MST1L/CX3CL1/FGF18/KDR/VEGFA/IL37/STK39/EDN2/IL23A/GPR183/CCL19/C5AR2/GREM1/PDGFB/FCER1G/TNFSF14/CCL26/ACKR4/F2RL1/CAMK1D	49			BP	GO:0030968	endoplasmic reticulum unfolded protein response	27|861	117|13656	2.74499e-09	4.41029e-06	ENSG00000162772/ENSG00000180535/ENSG00000175197/ENSG00000116761/ENSG00000128590/ENSG00000169429/ENSG00000087074/ENSG00000044574/ENSG00000106541/ENSG00000178607/ENSG00000184205/ENSG00000149428/ENSG00000051108/ENSG00000198380/ENSG00000198855/ENSG00000113739/ENSG00000120742/ENSG00000180667/ENSG00000164463/ENSG00000172071/ENSG00000162298/ENSG00000106080/ENSG00000146678/ENSG00000070669/ENSG00000070540…	ATF3/BHLHA15/DDIT3/CTH/DNAJB9/CXCL8/PPP1R15A/HSPA5/AGR2/ERN1/TSPYL2/HYOU1/HERPUD1/GFPT1/FICD/STC2/SERP1/YOD1/CREBRF/EIF2AK3/SYVN1/FKBP14/IGFBP1/ASNS/WIPI1/HSPA13/DERL3	27
BP	GO:0071621	granulocyte chemotaxis	26|1342	94|14558	2.16142e-07	1.58368e-05	ENSG00000169429/ENSG00000115009/ENSG00000163734/ENSG00000125538/ENSG00000163739/ENSG00000081041/ENSG00000136695/ENSG00000136689/ENSG00000136696/ENSG00000171860/ENSG00000102970/ENSG00000277632/ENSG00000276085/ENSG00000189334/ENSG00000135046/ENSG00000108691/ENSG00000102962/ENSG00000006210/ENSG00000125571/ENSG00000127129/ENSG00000110944/ENSG00000172724/ENSG00000134830/ENSG00000158869/ENSG00000006606…	CXCL8/CCL20/CXCL3/IL1B/CXCL1/CXCL2/IL36RN/IL1RN/IL36B/C3AR1/CCL17/CCL3/CCL3L1/S100A14/ANXA1/CCL2/CCL22/CX3CL1/IL37/EDN2/IL23A/CCL19/C5AR2/FCER1G/CCL26/CAMK1D	26			BP	GO:0034620	cellular response to unfolded protein	29|861	135|13656	4.18443e-09	5.04224e-06	ENSG00000162772/ENSG00000180535/ENSG00000175197/ENSG00000116761/ENSG00000128590/ENSG00000169429/ENSG00000087074/ENSG00000044574/ENSG00000106541/ENSG00000152137/ENSG00000178607/ENSG00000173110/ENSG00000184205/ENSG00000149428/ENSG00000051108/ENSG00000198380/ENSG00000198855/ENSG00000113739/ENSG00000120742/ENSG00000180667/ENSG00000164463/ENSG00000172071/ENSG00000162298/ENSG00000106080/ENSG00000146678…	ATF3/BHLHA15/DDIT3/CTH/DNAJB9/CXCL8/PPP1R15A/HSPA5/AGR2/HSPB8/ERN1/HSPA6/TSPYL2/HYOU1/HERPUD1/GFPT1/FICD/STC2/SERP1/YOD1/CREBRF/EIF2AK3/SYVN1/FKBP14/IGFBP1/ASNS/WIPI1/HSPA13/DERL3	29
BP	GO:0002548	monocyte chemotaxis	16|1342	41|14558	2.76357e-07	1.99575e-05	ENSG00000115009/ENSG00000106366/ENSG00000136244/ENSG00000102970/ENSG00000277632/ENSG00000276085/ENSG00000120129/ENSG00000189334/ENSG00000135046/ENSG00000108691/ENSG00000102962/ENSG00000006210/ENSG00000172724/ENSG00000166923/ENSG00000100311/ENSG00000006606	CCL20/SERPINE1/IL6/CCL17/CCL3/CCL3L1/DUSP1/S100A14/ANXA1/CCL2/CCL22/CX3CL1/CCL19/GREM1/PDGFB/CCL26	16			BP	GO:0006986	response to unfolded protein	32|861	166|13656	1.11486e-08	1.07472e-05	ENSG00000162772/ENSG00000180535/ENSG00000175197/ENSG00000116761/ENSG00000128590/ENSG00000169429/ENSG00000087074/ENSG00000044574/ENSG00000106541/ENSG00000152137/ENSG00000178607/ENSG00000173110/ENSG00000128965/ENSG00000184205/ENSG00000149428/ENSG00000051108/ENSG00000198380/ENSG00000198855/ENSG00000113739/ENSG00000145050/ENSG00000120742/ENSG00000180667/ENSG00000162616/ENSG00000164463/ENSG00000172071…	ATF3/BHLHA15/DDIT3/CTH/DNAJB9/CXCL8/PPP1R15A/HSPA5/AGR2/HSPB8/ERN1/HSPA6/CHAC1/TSPYL2/HYOU1/HERPUD1/GFPT1/FICD/STC2/MANF/SERP1/YOD1/DNAJB4/CREBRF/EIF2AK3/SYVN1/FKBP14/IGFBP1/ASNS/WIPI1/HSPA13/DERL3	32
BP	GO:1990266	neutrophil migration	25|1342	90|14558	3.36861e-07	2.34161e-05	ENSG00000169429/ENSG00000115009/ENSG00000163734/ENSG00000125538/ENSG00000163739/ENSG00000081041/ENSG00000136695/ENSG00000136689/ENSG00000136696/ENSG00000171860/ENSG00000102970/ENSG00000277632/ENSG00000276085/ENSG00000151651/ENSG00000108691/ENSG00000102962/ENSG00000006210/ENSG00000125571/ENSG00000127129/ENSG00000110944/ENSG00000172724/ENSG00000134830/ENSG00000158869/ENSG00000006606/ENSG00000183049	CXCL8/CCL20/CXCL3/IL1B/CXCL1/CXCL2/IL36RN/IL1RN/IL36B/C3AR1/CCL17/CCL3/CCL3L1/ADAM8/CCL2/CCL22/CX3CL1/IL37/EDN2/IL23A/CCL19/C5AR2/FCER1G/CCL26/CAMK1D	25			BP	GO:0035967	cellular response to topologically incorrect protein	30|861	155|13656	2.90528e-08	2.33391e-05	ENSG00000162772/ENSG00000180535/ENSG00000175197/ENSG00000116761/ENSG00000128590/ENSG00000169429/ENSG00000087074/ENSG00000044574/ENSG00000106541/ENSG00000152137/ENSG00000178607/ENSG00000173110/ENSG00000184205/ENSG00000149428/ENSG00000051108/ENSG00000198380/ENSG00000198855/ENSG00000113739/ENSG00000120742/ENSG00000180667/ENSG00000164463/ENSG00000172071/ENSG00000162298/ENSG00000106080/ENSG00000146678…	ATF3/BHLHA15/DDIT3/CTH/DNAJB9/CXCL8/PPP1R15A/HSPA5/AGR2/HSPB8/ERN1/HSPA6/TSPYL2/HYOU1/HERPUD1/GFPT1/FICD/STC2/SERP1/YOD1/CREBRF/EIF2AK3/SYVN1/FKBP14/IGFBP1/ASNS/SDF2L1/WIPI1/HSPA13/DERL3	30
BP	GO:0050900	leukocyte migration	63|1342	360|14558	4.47248e-07	3.06959e-05	ENSG00000169429/ENSG00000115009/ENSG00000196611/ENSG00000163734/ENSG00000125538/ENSG00000163739/ENSG00000081041/ENSG00000136695/ENSG00000106366/ENSG00000137033/ENSG00000136689/ENSG00000136696/ENSG00000102879/ENSG00000136244/ENSG00000171860/ENSG00000102970/ENSG00000178726/ENSG00000124731/ENSG00000277632/ENSG00000276085/ENSG00000120129/ENSG00000139626/ENSG00000140678/ENSG00000151651/ENSG00000189334…	CXCL8/CCL20/MMP1/CXCL3/IL1B/CXCL1/CXCL2/IL36RN/SERPINE1/IL33/IL1RN/IL36B/CORO1A/IL6/C3AR1/CCL17/THBD/TREM1/CCL3/CCL3L1/DUSP1/ITGB7/ITGAX/ADAM8/S100A14/IL12A/ANXA1/CCL2/ADTRP/PTAFR/CCL22/MADCAM1/MST1L/CX3CL1/HMOX1/SLC7A8/SELE/VEGFA/RABGEF1/PTPN6/IL37/STK39/EDN2/IL23A/SMPD3/TNFRSF10D/CD200R1/GPR183/CCL19/C5AR2/DBH/GREM1/PDGFB/FCER1G/TNFSF14/GCNT1/CCL26/AGER/F2RL1/FCAMR/FUT7/CAMK1D/ITGA2B	63			BP	GO:0030198	extracellular matrix organization	45|861	300|13656	4.66854e-08	3.21462e-05	ENSG00000136244/ENSG00000138829/ENSG00000138061/ENSG00000084636/ENSG00000197635/ENSG00000163638/ENSG00000123342/ENSG00000137745/ENSG00000168477/ENSG00000169896/ENSG00000086619/ENSG00000162733/ENSG00000197565/ENSG00000111863/ENSG00000074527/ENSG00000196611/ENSG00000138131/ENSG00000095587/ENSG00000154175/ENSG00000101680/ENSG00000103196/ENSG00000087303/ENSG00000160588/ENSG00000132692/ENSG00000143382…	IL6/FBN2/CYP1B1/COL16A1/DPP4/ADAMTS9/MMP19/MMP13/TNXB/ITGAM/ERO1B/DDR2/COL4A6/ADTRP/NTN4/MMP1/LOXL4/TLL2/ABI3BP/LAMA1/CRISPLD2/NID2/MPZL3/BCAN/ADAMTSL4/LAMC2/PRSS2/CSGALNACT1/SERPINE1/HAS3/NFKB2/COL12A1/HPN/SPP1/CTSS/PHLDB2/TNFRSF11B/COL1A2/COL15A1/MADCAM1/CTRB2/SCX/ITGB7/NPHS1/COL8A2	45
BP	GO:0097529	myeloid leukocyte migration	36|1342	167|14558	1.04158e-06	6.56682e-05	ENSG00000169429/ENSG00000115009/ENSG00000163734/ENSG00000125538/ENSG00000163739/ENSG00000081041/ENSG00000136695/ENSG00000106366/ENSG00000136689/ENSG00000136696/ENSG00000136244/ENSG00000171860/ENSG00000102970/ENSG00000277632/ENSG00000276085/ENSG00000120129/ENSG00000151651/ENSG00000189334/ENSG00000135046/ENSG00000108691/ENSG00000102962/ENSG00000186715/ENSG00000006210/ENSG00000112715/ENSG00000125571…	CXCL8/CCL20/CXCL3/IL1B/CXCL1/CXCL2/IL36RN/SERPINE1/IL1RN/IL36B/IL6/C3AR1/CCL17/CCL3/CCL3L1/DUSP1/ADAM8/S100A14/ANXA1/CCL2/CCL22/MST1L/CX3CL1/VEGFA/IL37/EDN2/IL23A/CD200R1/CCL19/C5AR2/GREM1/PDGFB/FCER1G/CCL26/AGER/CAMK1D	36			BP	GO:0050727	regulation of inflammatory response	43|861	282|13656	5.7584e-08	3.46943e-05	ENSG00000136244/ENSG00000073756/ENSG00000136826/ENSG00000110944/ENSG00000023445/ENSG00000245532/ENSG00000118503/ENSG00000167191/ENSG00000136999/ENSG00000171522/ENSG00000182326/ENSG00000163874/ENSG00000109743/ENSG00000271503/ENSG00000184979/ENSG00000143507/ENSG00000172216/ENSG00000182261/ENSG00000186642/ENSG00000134830/ENSG00000244731/ENSG00000197405/ENSG00000179094/ENSG00000003989/ENSG00000083799…	IL6/PTGS2/KLF4/IL23A/BIRC3/NEAT1/TNFAIP3/GPRC5B/NOV/PTGER4/C1S/ZC3H12A/BST1/CCL5/USP18/DUSP10/CEBPB/NLRP10/PDE2A/C5AR2/C4A/C5AR1/PER1/SLC7A2/CYLD/SERPINE1/PIK3CG/C4BPA/IL15/C1QTNF12/C3/SAA1/IL6ST/GPR17/LTA/GBP5/PTPRC/CST7/NUPR1/IL1R2/C3AR1/CFB/C8G	43
BP	GO:0097530	granulocyte migration	27|1342	111|14558	2.04851e-06	0.00011816	ENSG00000169429/ENSG00000115009/ENSG00000163734/ENSG00000125538/ENSG00000163739/ENSG00000081041/ENSG00000136695/ENSG00000136689/ENSG00000136696/ENSG00000171860/ENSG00000102970/ENSG00000277632/ENSG00000276085/ENSG00000151651/ENSG00000189334/ENSG00000135046/ENSG00000108691/ENSG00000102962/ENSG00000006210/ENSG00000125571/ENSG00000127129/ENSG00000110944/ENSG00000172724/ENSG00000134830/ENSG00000158869…	CXCL8/CCL20/CXCL3/IL1B/CXCL1/CXCL2/IL36RN/IL1RN/IL36B/C3AR1/CCL17/CCL3/CCL3L1/ADAM8/S100A14/ANXA1/CCL2/CCL22/CX3CL1/IL37/EDN2/IL23A/CCL19/C5AR2/FCER1G/CCL26/CAMK1D	27			BP	GO:0035966	response to topologically incorrect protein	33|861	188|13656	7.14085e-08	3.82432e-05	ENSG00000162772/ENSG00000180535/ENSG00000175197/ENSG00000116761/ENSG00000128590/ENSG00000169429/ENSG00000087074/ENSG00000044574/ENSG00000106541/ENSG00000152137/ENSG00000178607/ENSG00000173110/ENSG00000128965/ENSG00000184205/ENSG00000149428/ENSG00000051108/ENSG00000198380/ENSG00000198855/ENSG00000113739/ENSG00000145050/ENSG00000120742/ENSG00000180667/ENSG00000162616/ENSG00000164463/ENSG00000172071…	ATF3/BHLHA15/DDIT3/CTH/DNAJB9/CXCL8/PPP1R15A/HSPA5/AGR2/HSPB8/ERN1/HSPA6/CHAC1/TSPYL2/HYOU1/HERPUD1/GFPT1/FICD/STC2/MANF/SERP1/YOD1/DNAJB4/CREBRF/EIF2AK3/SYVN1/FKBP14/IGFBP1/ASNS/SDF2L1/WIPI1/HSPA13/DERL3	33
BP	GO:0006959	humoral immune response	32|1342	150|14558	5.14491e-06	0.000273487	ENSG00000169429/ENSG00000163734/ENSG00000125538/ENSG00000163739/ENSG00000081041/ENSG00000136695/ENSG00000187908/ENSG00000124102/ENSG00000273802/ENSG00000124635/ENSG00000136244/ENSG00000028277/ENSG00000171860/ENSG00000180596/ENSG00000148346/ENSG00000124731/ENSG00000101203/ENSG00000112149/ENSG00000184678/ENSG00000174371/ENSG00000108691/ENSG00000196352/ENSG00000277224/ENSG00000010438/ENSG00000126759…	CXCL8/CXCL3/IL1B/CXCL1/CXCL2/IL36RN/DMBT1/PI3/HIST1H2BG/HIST1H2BJ/IL6/POU2F2/C3AR1/HIST1H2BC/LCN2/TREM1/COL20A1/CD83/HIST2H2BE/EXO1/CCL2/CD55/HIST1H2BF/PRSS3/CFP/PTPN6/HPX/GPR183/RNASE7/C5AR2/PRSS2/HIST1H2BE	32			BP	GO:0098542	defense response to other organism	46|861	316|13656	8.30897e-08	4.00492e-05	ENSG00000136244/ENSG00000134321/ENSG00000119922/ENSG00000110944/ENSG00000023445/ENSG00000135114/ENSG00000180596/ENSG00000119917/ENSG00000172183/ENSG00000118503/ENSG00000137628/ENSG00000069431/ENSG00000185745/ENSG00000184678/ENSG00000274290/ENSG00000141682/ENSG00000115267/ENSG00000108771/ENSG00000163874/ENSG00000168062/ENSG00000105939/ENSG00000107201/ENSG00000113356/ENSG00000172216/ENSG00000182261…	IL6/RSAD2/IFIT2/IL23A/BIRC3/OASL/HIST1H2BC/IFIT3/ISG20/TNFAIP3/DDX60/ABCC9/IFIT1/HIST2H2BE/HIST1H2BE/PMAIP1/IFIH1/DHX58/ZC3H12A/BATF2/ZC3HAV1/DDX58/POLR3G/CEBPB/NLRP10/GBP4/IFI44L/AIM2/ISG15/HIST1H2BJ/HIST1H2BK/C5AR1/LCN2/GBP3/SERPINE1/IL15/IL6R/S100A14/IRF5/HERC5/LTA/PTPRC/DEFB1/CARD9/IL12A/LYG1	46
BP	GO:0050727	regulation of inflammatory response	54|1342	315|14558	5.53879e-06	0.000288763	ENSG00000125538/ENSG00000149968/ENSG00000186642/ENSG00000073756/ENSG00000138623/ENSG00000106366/ENSG00000137033/ENSG00000162711/ENSG00000176170/ENSG00000136244/ENSG00000168078/ENSG00000162891/ENSG00000171860/ENSG00000277632/ENSG00000276085/ENSG00000144554/ENSG00000023445/ENSG00000151651/ENSG00000135046/ENSG00000157017/ENSG00000019991/ENSG00000135318/ENSG00000207725/ENSG00000196352/ENSG00000187741…	IL1B/MMP3/PDE2A/PTGS2/SEMA7A/SERPINE1/IL33/NLRP3/SPHK1/IL6/PBK/IL20/C3AR1/CCL3/CCL3L1/FANCD2/BIRC3/ADAM8/ANXA1/GHRL/HGF/NT5E/MIR222/CD55/FANCA/MAPK13/FAM19A3/CD6/CX3CL1/USP18/TNFAIP6/NEAT1/SELE/C1QTNF12/KLKB1/ESR1/CFP/NFKBIZ/RABGEF1/STK39/TNFAIP3/ADORA2B/IL23A/OSM/CD200R1/GBP5/C5AR2/KLF4/FCER1G/GPER1/NOD2/AGER/TLR6/ADORA2A	54			BP	GO:0036499	PERK-mediated unfolded protein response	10|861	20|13656	9.75208e-08	4.15247e-05	ENSG00000162772/ENSG00000175197/ENSG00000169429/ENSG00000087074/ENSG00000044574/ENSG00000106541/ENSG00000051108/ENSG00000172071/ENSG00000146678/ENSG00000070669	ATF3/DDIT3/CXCL8/PPP1R15A/HSPA5/AGR2/HERPUD1/EIF2AK3/IGFBP1/ASNS	10
BP	GO:0071216	cellular response to biotic stimulus	38|1342	195|14558	6.90207e-06	0.000334134	ENSG00000108342/ENSG00000162892/ENSG00000169429/ENSG00000164400/ENSG00000163734/ENSG00000125538/ENSG00000163739/ENSG00000081041/ENSG00000136695/ENSG00000154920/ENSG00000106366/ENSG00000136689/ENSG00000162711/ENSG00000136696/ENSG00000136244/ENSG00000148677/ENSG00000148346/ENSG00000277632/ENSG00000050730/ENSG00000164104/ENSG00000168811/ENSG00000120217/ENSG00000108691/ENSG00000169403/ENSG00000196352…	CSF3/IL24/CXCL8/CSF2/CXCL3/IL1B/CXCL1/CXCL2/IL36RN/EME1/SERPINE1/IL1RN/NLRP3/IL36B/IL6/ANKRD1/LCN2/CCL3/TNIP3/HMGB2/IL12A/CD274/CCL2/PTAFR/CD55/DDIT3/CD6/CX3CL1/PLSCR3/PTPN22/IL37/TNFAIP3/NFKBIB/CAPN2/SLX4/NOS3/NOD2/TLR6	38			BP	GO:0043062	extracellular structure organization	48|861	339|13656	1.03381e-07	4.15247e-05	ENSG00000136244/ENSG00000138829/ENSG00000138061/ENSG00000084636/ENSG00000197635/ENSG00000163638/ENSG00000123342/ENSG00000137745/ENSG00000168477/ENSG00000169896/ENSG00000086619/ENSG00000162733/ENSG00000197565/ENSG00000111863/ENSG00000074527/ENSG00000196611/ENSG00000138131/ENSG00000095587/ENSG00000154175/ENSG00000101680/ENSG00000103196/ENSG00000087303/ENSG00000160588/ENSG00000167780/ENSG00000132692…	IL6/FBN2/CYP1B1/COL16A1/DPP4/ADAMTS9/MMP19/MMP13/TNXB/ITGAM/ERO1B/DDR2/COL4A6/ADTRP/NTN4/MMP1/LOXL4/TLL2/ABI3BP/LAMA1/CRISPLD2/NID2/MPZL3/SOAT2/BCAN/ADAMTSL4/LAMC2/PRSS2/CSGALNACT1/SERPINE1/ABCA1/HAS3/NFKB2/COL12A1/HPN/SPP1/ABCA5/CTSS/PHLDB2/TNFRSF11B/COL1A2/COL15A1/MADCAM1/CTRB2/SCX/ITGB7/NPHS1/COL8A2	48
BP	GO:0071219	cellular response to molecule of bacterial origin	35|1342	174|14558	7.61812e-06	0.000365535	ENSG00000108342/ENSG00000162892/ENSG00000169429/ENSG00000164400/ENSG00000163734/ENSG00000125538/ENSG00000163739/ENSG00000081041/ENSG00000136695/ENSG00000106366/ENSG00000136689/ENSG00000162711/ENSG00000136696/ENSG00000136244/ENSG00000148677/ENSG00000148346/ENSG00000277632/ENSG00000050730/ENSG00000164104/ENSG00000168811/ENSG00000120217/ENSG00000108691/ENSG00000169403/ENSG00000196352/ENSG00000013725…	CSF3/IL24/CXCL8/CSF2/CXCL3/IL1B/CXCL1/CXCL2/IL36RN/SERPINE1/IL1RN/NLRP3/IL36B/IL6/ANKRD1/LCN2/CCL3/TNIP3/HMGB2/IL12A/CD274/CCL2/PTAFR/CD55/CD6/CX3CL1/PLSCR3/PTPN22/IL37/TNFAIP3/NFKBIB/CAPN2/NOS3/NOD2/TLR6	35			BP	GO:0002237	response to molecule of bacterial origin	38|861	251|13656	4.09478e-07	0.000151822	ENSG00000162892/ENSG00000136244/ENSG00000073756/ENSG00000081041/ENSG00000169403/ENSG00000118503/ENSG00000169429/ENSG00000140465/ENSG00000163734/ENSG00000151014/ENSG00000171522/ENSG00000170345/ENSG00000163347/ENSG00000163874/ENSG00000134242/ENSG00000271503/ENSG00000178726/ENSG00000143507/ENSG00000172216/ENSG00000197405/ENSG00000148346/ENSG00000171223/ENSG00000160323/ENSG00000106366/ENSG00000260314…	IL24/IL6/PTGS2/CXCL2/PTAFR/TNFAIP3/CXCL8/CYP1A1/CXCL3/NOCT/PTGER4/FOS/CLDN1/ZC3H12A/PTPN22/CCL5/THBD/DUSP10/CEBPB/C5AR1/LCN2/JUNB/ADAMTS13/SERPINE1/MRC1/ABCA1/S100A14/IRF5/NFKB2/MIF/LTA/PLCG2/TH/ABCC2/CARD16/CARD9/IL12A/TNIP3	38
BP	GO:0071222	cellular response to lipopolysaccharide	34|1342	168|14558	8.91283e-06	0.000420221	ENSG00000108342/ENSG00000162892/ENSG00000169429/ENSG00000164400/ENSG00000163734/ENSG00000125538/ENSG00000163739/ENSG00000081041/ENSG00000136695/ENSG00000106366/ENSG00000136689/ENSG00000162711/ENSG00000136696/ENSG00000136244/ENSG00000148677/ENSG00000148346/ENSG00000277632/ENSG00000050730/ENSG00000164104/ENSG00000168811/ENSG00000120217/ENSG00000108691/ENSG00000169403/ENSG00000196352/ENSG00000013725…	CSF3/IL24/CXCL8/CSF2/CXCL3/IL1B/CXCL1/CXCL2/IL36RN/SERPINE1/IL1RN/NLRP3/IL36B/IL6/ANKRD1/LCN2/CCL3/TNIP3/HMGB2/IL12A/CD274/CCL2/PTAFR/CD55/CD6/CX3CL1/PLSCR3/PTPN22/IL37/TNFAIP3/NFKBIB/CAPN2/NOS3/NOD2	34			BP	GO:0050900	leukocyte migration	43|861	308|13656	7.08023e-07	0.000229734	ENSG00000136244/ENSG00000183018/ENSG00000170989/ENSG00000138135/ENSG00000081041/ENSG00000110944/ENSG00000169403/ENSG00000006606/ENSG00000120129/ENSG00000169429/ENSG00000100156/ENSG00000163734/ENSG00000155380/ENSG00000168003/ENSG00000136999/ENSG00000169896/ENSG00000171522/ENSG00000111863/ENSG00000196611/ENSG00000109743/ENSG00000271503/ENSG00000151012/ENSG00000178726/ENSG00000134830/ENSG00000100292…	IL6/SPNS2/S1PR1/CH25H/CXCL2/IL23A/PTAFR/CCL26/DUSP1/CXCL8/SLC16A8/CXCL3/SLC16A1/SLC3A2/NOV/ITGAM/PTGER4/ADTRP/MMP1/BST1/CCL5/SLC7A11/THBD/C5AR2/HMOX1/C5AR1/SCG2/CEACAM1/SERPINE1/PIK3CG/IL6R/SAA1/ANGPT4/S100A14/MTUS1/MIF/DBH/IL12A/COL1A2/C3AR1/MADCAM1/MYO1G/ITGB7	43
BP	GO:0071674	mononuclear cell migration	18|1342	63|14558	9.50696e-06	0.000436837	ENSG00000115009/ENSG00000106366/ENSG00000136244/ENSG00000171860/ENSG00000102970/ENSG00000277632/ENSG00000276085/ENSG00000120129/ENSG00000189334/ENSG00000135046/ENSG00000108691/ENSG00000102962/ENSG00000006210/ENSG00000172724/ENSG00000166923/ENSG00000100311/ENSG00000006606/ENSG00000204305	CCL20/SERPINE1/IL6/C3AR1/CCL17/CCL3/CCL3L1/DUSP1/S100A14/ANXA1/CCL2/CCL22/CX3CL1/CCL19/GREM1/PDGFB/CCL26/AGER	18			BP	GO:0002526	acute inflammatory response	21|861	99|13656	7.14939e-07	0.000229734	ENSG00000136244/ENSG00000073756/ENSG00000182326/ENSG00000117525/ENSG00000172216/ENSG00000134830/ENSG00000244731/ENSG00000197405/ENSG00000115008/ENSG00000112299/ENSG00000105851/ENSG00000123838/ENSG00000160712/ENSG00000125730/ENSG00000173432/ENSG00000134352/ENSG00000176046/ENSG00000134339/ENSG00000171860/ENSG00000243649/ENSG00000176919	IL6/PTGS2/C1S/F3/CEBPB/C5AR2/C4A/C5AR1/IL1A/VNN1/PIK3CG/C4BPA/IL6R/C3/SAA1/IL6ST/NUPR1/SAA2/C3AR1/CFB/C8G	21
BP	GO:0002685	regulation of leukocyte migration	33|1342	164|14558	1.36271e-05	0.000595858	ENSG00000169429/ENSG00000115009/ENSG00000106366/ENSG00000137033/ENSG00000136244/ENSG00000171860/ENSG00000277632/ENSG00000120129/ENSG00000151651/ENSG00000189334/ENSG00000168811/ENSG00000135046/ENSG00000108691/ENSG00000111863/ENSG00000169403/ENSG00000099866/ENSG00000186715/ENSG00000100292/ENSG00000112715/ENSG00000154710/ENSG00000198648/ENSG00000127129/ENSG00000110944/ENSG00000103056/ENSG00000163606…	CXCL8/CCL20/SERPINE1/IL33/IL6/C3AR1/CCL3/DUSP1/ADAM8/S100A14/IL12A/ANXA1/CCL2/ADTRP/PTAFR/MADCAM1/MST1L/HMOX1/VEGFA/RABGEF1/STK39/EDN2/IL23A/SMPD3/CD200R1/CCL19/C5AR2/GREM1/TNFSF14/AGER/F2RL1/CAMK1D/ITGA2B	33			BP	GO:0032496	response to lipopolysaccharide	36|861	239|13656	9.33179e-07	0.00028112	ENSG00000162892/ENSG00000136244/ENSG00000073756/ENSG00000081041/ENSG00000169403/ENSG00000118503/ENSG00000169429/ENSG00000140465/ENSG00000163734/ENSG00000151014/ENSG00000171522/ENSG00000170345/ENSG00000163347/ENSG00000163874/ENSG00000134242/ENSG00000271503/ENSG00000178726/ENSG00000143507/ENSG00000172216/ENSG00000197405/ENSG00000148346/ENSG00000171223/ENSG00000160323/ENSG00000106366/ENSG00000260314…	IL24/IL6/PTGS2/CXCL2/PTAFR/TNFAIP3/CXCL8/CYP1A1/CXCL3/NOCT/PTGER4/FOS/CLDN1/ZC3H12A/PTPN22/CCL5/THBD/DUSP10/CEBPB/C5AR1/LCN2/JUNB/ADAMTS13/SERPINE1/MRC1/ABCA1/S100A14/NFKB2/MIF/LTA/PLCG2/TH/ABCC2/CARD16/IL12A/TNIP3	36
BP	GO:0007159	leukocyte cell-cell adhesion	48|1342	281|14558	1.99249e-05	0.000844007	ENSG00000125538/ENSG00000162711/ENSG00000137507/ENSG00000102879/ENSG00000136244/ENSG00000167604/ENSG00000119508/ENSG00000198805/ENSG00000112149/ENSG00000139626/ENSG00000170961/ENSG00000151651/ENSG00000089692/ENSG00000172575/ENSG00000168811/ENSG00000135046/ENSG00000120217/ENSG00000164690/ENSG00000108691/ENSG00000111863/ENSG00000149781/ENSG00000101144/ENSG00000168685/ENSG00000135318/ENSG00000169403…	IL1B/NLRP3/LRRC32/CORO1A/IL6/NFKBID/NR4A3/PNP/CD83/ITGB7/HAS2/ADAM8/LAG3/RASGRP1/IL12A/ANXA1/CD274/SHH/CCL2/ADTRP/FERMT3/BMP7/IL7R/NT5E/PTAFR/MIR222/CDC42/CD55/MADCAM1/TNFRSF13C/CD6/SELE/CCDC88B/IFNL1/CD70/NFKBIZ/PTPN22/PTPN6/IL23A/CCL19/PLA2G2D/KLF4/PRKCZ/TNFSF14/GCNT1/NOD2/AGER/ADORA2A	48			BP	GO:0034976	response to endoplasmic reticulum stress	39|861	272|13656	1.18635e-06	0.000336365	ENSG00000162772/ENSG00000180535/ENSG00000175197/ENSG00000116761/ENSG00000128590/ENSG00000169429/ENSG00000087074/ENSG00000044574/ENSG00000106541/ENSG00000130766/ENSG00000178607/ENSG00000141682/ENSG00000128965/ENSG00000184205/ENSG00000149428/ENSG00000051108/ENSG00000101255/ENSG00000198380/ENSG00000172216/ENSG00000198855/ENSG00000113739/ENSG00000145050/ENSG00000120742/ENSG00000180667/ENSG00000164953…	ATF3/BHLHA15/DDIT3/CTH/DNAJB9/CXCL8/PPP1R15A/HSPA5/AGR2/SESN2/ERN1/PMAIP1/CHAC1/TSPYL2/HYOU1/HERPUD1/TRIB3/GFPT1/CEBPB/FICD/STC2/MANF/SERP1/YOD1/TMEM67/SGTB/CREBRF/EIF2AK3/SYVN1/FKBP14/IGFBP1/ASNS/SDF2L1/WIPI1/HSPA13/NRBF2/NUPR1/RASGRF2/DERL3	39
BP	GO:1904018	positive regulation of vasculature development	33|1342	167|14558	2.01794e-05	0.000848162	ENSG00000169429/ENSG00000125538/ENSG00000115008/ENSG00000073756/ENSG00000106366/ENSG00000176170/ENSG00000164362/ENSG00000149948/ENSG00000171860/ENSG00000166396/ENSG00000117525/ENSG00000160678/ENSG00000167772/ENSG00000140678/ENSG00000012048/ENSG00000135046/ENSG00000157017/ENSG00000019991/ENSG00000048052/ENSG00000116761/ENSG00000006210/ENSG00000100292/ENSG00000156427/ENSG00000128052/ENSG00000267200…	CXCL8/IL1B/IL1A/PTGS2/SERPINE1/SPHK1/TERT/HMGA2/C3AR1/SERPINB7/F3/S100A1/ANGPTL4/ITGAX/BRCA1/ANXA1/GHRL/HGF/HDAC9/CTH/CX3CL1/HMOX1/FGF18/KDR/MIR132/VEGFA/ADM/RAPGEF3/KLF4/NOS3/PDGFB/GPER1/NODAL	33			BP	GO:0002920	regulation of humoral immune response	13|861	43|13656	1.41432e-06	0.000378722	ENSG00000183018/ENSG00000110169/ENSG00000182326/ENSG00000134830/ENSG00000244731/ENSG00000197405/ENSG00000123838/ENSG00000125730/ENSG00000226979/ENSG00000081237/ENSG00000171860/ENSG00000243649/ENSG00000176919	SPNS2/HPX/C1S/C5AR2/C4A/C5AR1/C4BPA/C3/LTA/PTPRC/C3AR1/CFB/C8G	13
BP	GO:0032103	positive regulation of response to external stimulus	44|1342	260|14558	5.47391e-05	0.00213522	ENSG00000169429/ENSG00000125538/ENSG00000186642/ENSG00000073756/ENSG00000106366/ENSG00000137033/ENSG00000136244/ENSG00000171860/ENSG00000178726/ENSG00000277632/ENSG00000276085/ENSG00000117525/ENSG00000151651/ENSG00000189334/ENSG00000168811/ENSG00000157017/ENSG00000207725/ENSG00000156711/ENSG00000184599/ENSG00000013725/ENSG00000006210/ENSG00000156427/ENSG00000128052/ENSG00000245532/ENSG00000112715…	CXCL8/IL1B/PDE2A/PTGS2/SERPINE1/IL33/IL6/C3AR1/THBD/CCL3/CCL3L1/F3/ADAM8/S100A14/IL12A/GHRL/MIR222/MAPK13/FAM19A3/CD6/CX3CL1/FGF18/KDR/NEAT1/VEGFA/KLKB1/NFKBIZ/STK39/EDN2/CNTF/ADORA2B/IL23A/OSM/CCL19/GBP5/PDGFB/FCER1G/TNFSF14/CCL26/NOD2/AGER/F2RL1/TLR6/CAMK1D	44			BP	GO:0032103	positive regulation of response to external stimulus	34|861	229|13656	2.59547e-06	0.00065843	ENSG00000136244/ENSG00000073756/ENSG00000170989/ENSG00000110944/ENSG00000245532/ENSG00000006606/ENSG00000137628/ENSG00000167191/ENSG00000169429/ENSG00000171522/ENSG00000108771/ENSG00000271503/ENSG00000117525/ENSG00000178726/ENSG00000172216/ENSG00000182261/ENSG00000186642/ENSG00000197405/ENSG00000171951/ENSG00000106366/ENSG00000105851/ENSG00000164136/ENSG00000160712/ENSG00000125730/ENSG00000242689…	IL6/PTGS2/S1PR1/IL23A/NEAT1/CCL26/DDX60/GPRC5B/CXCL8/PTGER4/DHX58/CCL5/F3/THBD/CEBPB/NLRP10/PDE2A/C5AR1/SCG2/SERPINE1/PIK3CG/IL15/IL6R/C3/CNTF/S100A14/STX3/IL6ST/MIF/LTA/GBP5/NUPR1/IL12A/C3AR1	34
BP	GO:0045766	positive regulation of angiogenesis	29|1342	150|14558	9.45146e-05	0.00341639	ENSG00000169429/ENSG00000125538/ENSG00000115008/ENSG00000073756/ENSG00000106366/ENSG00000176170/ENSG00000164362/ENSG00000149948/ENSG00000171860/ENSG00000117525/ENSG00000160678/ENSG00000167772/ENSG00000140678/ENSG00000012048/ENSG00000135046/ENSG00000157017/ENSG00000019991/ENSG00000048052/ENSG00000006210/ENSG00000100292/ENSG00000156427/ENSG00000128052/ENSG00000267200/ENSG00000112715/ENSG00000148926…	CXCL8/IL1B/IL1A/PTGS2/SERPINE1/SPHK1/TERT/HMGA2/C3AR1/F3/S100A1/ANGPTL4/ITGAX/BRCA1/ANXA1/GHRL/HGF/HDAC9/CX3CL1/HMOX1/FGF18/KDR/MIR132/VEGFA/ADM/RAPGEF3/KLF4/NOS3/NODAL	29			BP	GO:0042445	hormone metabolic process	27|861	162|13656	3.07432e-06	0.00074091	ENSG00000211448/ENSG00000138061/ENSG00000166922/ENSG00000100867/ENSG00000140465/ENSG00000187134/ENSG00000163803/ENSG00000086619/ENSG00000145244/ENSG00000069482/ENSG00000117594/ENSG00000113739/ENSG00000087085/ENSG00000163659/ENSG00000125845/ENSG00000099139/ENSG00000042832/ENSG00000151632/ENSG00000087076/ENSG00000105707/ENSG00000118785/ENSG00000134259/ENSG00000140459/ENSG00000125618/ENSG00000118514…	DIO2/CYP1B1/SCG5/DHRS2/CYP1A1/AKR1C1/PLB1/ERO1B/CORIN/GAL/HSD11B1/STC2/ACHE/TIPARP/BMP2/PCSK5/TG/AKR1C2/HSD17B14/HPN/SPP1/NGF/CYP11A1/PAX8/ALDH8A1/DIO1/AKR1D1	27
BP	GO:0001819	positive regulation of cytokine production	59|1342	393|14558	0.000118529	0.00417314	ENSG00000164400/ENSG00000125538/ENSG00000124882/ENSG00000136695/ENSG00000115008/ENSG00000073756/ENSG00000138623/ENSG00000106366/ENSG00000137033/ENSG00000136689/ENSG00000162711/ENSG00000176170/ENSG00000136696/ENSG00000136244/ENSG00000113356/ENSG00000171860/ENSG00000119508/ENSG00000166396/ENSG00000277632/ENSG00000112149/ENSG00000164104/ENSG00000023445/ENSG00000262406/ENSG00000012048/ENSG00000151651…	CSF2/IL1B/EREG/IL36RN/IL1A/PTGS2/SEMA7A/SERPINE1/IL33/IL1RN/NLRP3/SPHK1/IL36B/IL6/POLR3G/C3AR1/NR4A3/SERPINB7/CCL3/CD83/HMGB2/BIRC3/MMP12/BRCA1/ADAM8/RASGRP1/IL12A/ANXA1/CD274/HGF/PAEP/PTAFR/MAPK13/TNFRSF13C/DDIT3/CD6/CX3CL1/HMOX1/MIR132/CCDC88B/IFNL1/PTPN22/IL37/ADORA2B/IL23A/OSM/CCL19/GBP5/LTB/PRKCZ/LUM/NLRP9/FCER1G/NOD2/NODAL/AGER/F2RL1/TLR6/MBP	59			BP	GO:0001819	positive regulation of cytokine production	46|861	359|13656	3.30333e-06	0.000745962	ENSG00000136244/ENSG00000073756/ENSG00000134321/ENSG00000175197/ENSG00000138061/ENSG00000110944/ENSG00000169403/ENSG00000023445/ENSG00000119508/ENSG00000137628/ENSG00000167191/ENSG00000085741/ENSG00000115267/ENSG00000171522/ENSG00000108771/ENSG00000134242/ENSG00000107201/ENSG00000113356/ENSG00000172216/ENSG00000182261/ENSG00000204642/ENSG00000074966/ENSG00000163568/ENSG00000100292/ENSG00000197405…	IL6/PTGS2/RSAD2/DDIT3/CYP1B1/IL23A/PTAFR/BIRC3/NR4A3/DDX60/GPRC5B/WNT11/IFIH1/PTGER4/DHX58/PTPN22/DDX58/POLR3G/CEBPB/NLRP10/HLA-F/TXK/AIM2/HMOX1/C5AR1/IL1A/EIF2AK3/SERPINE1/IL15/IL6R/C3/SAA1/IRF5/NFKB2/IL6ST/MIF/LTA/GBP5/PTPRC/PLCG2/CARD9/IL12A/C3AR1/CRLF2/RASGRP1/TNFRSF8	46
BP	GO:0019730	antimicrobial humoral response	17|1342	69|14558	0.000131027	0.00452502	ENSG00000169429/ENSG00000163734/ENSG00000163739/ENSG00000081041/ENSG00000136695/ENSG00000187908/ENSG00000124102/ENSG00000273802/ENSG00000124635/ENSG00000180596/ENSG00000148346/ENSG00000184678/ENSG00000277224/ENSG00000010438/ENSG00000165799/ENSG00000275896/ENSG00000274290	CXCL8/CXCL3/CXCL1/CXCL2/IL36RN/DMBT1/PI3/HIST1H2BG/HIST1H2BJ/HIST1H2BC/LCN2/HIST2H2BE/HIST1H2BF/PRSS3/RNASE7/PRSS2/HIST1H2BE	17			BP	GO:0002251	organ or tissue specific immune response	8|861	17|13656	3.52507e-06	0.000745962	ENSG00000136244/ENSG00000180596/ENSG00000184678/ENSG00000274290/ENSG00000124635/ENSG00000197903/ENSG00000160712/ENSG00000164825	IL6/HIST1H2BC/HIST2H2BE/HIST1H2BE/HIST1H2BJ/HIST1H2BK/IL6R/DEFB1	8
BP	GO:0042531	positive regulation of tyrosine phosphorylation of STAT protein	14|1342	53|14558	0.000230615	0.00726973	ENSG00000162892/ENSG00000164400/ENSG00000128342/ENSG00000164509/ENSG00000136244/ENSG00000162891/ENSG00000168811/ENSG00000182393/ENSG00000068078/ENSG00000242689/ENSG00000110944/ENSG00000110169/ENSG00000099985/ENSG00000101213	IL24/CSF2/LIF/IL31RA/IL6/IL20/IL12A/IFNL1/FGFR3/CNTF/IL23A/HPX/OSM/PTK6	14			BP	GO:0010575	positive regulation of vascular endothelial growth factor production	9|861	22|13656	3.55957e-06	0.000745962	ENSG00000136244/ENSG00000073756/ENSG00000138061/ENSG00000197405/ENSG00000115008/ENSG00000172071/ENSG00000125730/ENSG00000134352/ENSG00000171860	IL6/PTGS2/CYP1B1/C5AR1/IL1A/EIF2AK3/C3/IL6ST/C3AR1	9
BP	GO:1903037	regulation of leukocyte cell-cell adhesion	41|1342	252|14558	0.000232742	0.00729436	ENSG00000125538/ENSG00000162711/ENSG00000137507/ENSG00000102879/ENSG00000136244/ENSG00000167604/ENSG00000119508/ENSG00000198805/ENSG00000112149/ENSG00000170961/ENSG00000151651/ENSG00000089692/ENSG00000172575/ENSG00000168811/ENSG00000135046/ENSG00000120217/ENSG00000164690/ENSG00000108691/ENSG00000111863/ENSG00000168685/ENSG00000169403/ENSG00000207725/ENSG00000070831/ENSG00000196352/ENSG00000159958…	IL1B/NLRP3/LRRC32/CORO1A/IL6/NFKBID/NR4A3/PNP/CD83/HAS2/ADAM8/LAG3/RASGRP1/IL12A/ANXA1/CD274/SHH/CCL2/ADTRP/IL7R/PTAFR/MIR222/CDC42/CD55/TNFRSF13C/CD6/CCDC88B/IFNL1/CD70/NFKBIZ/PTPN22/PTPN6/IL23A/CCL19/PLA2G2D/KLF4/PRKCZ/TNFSF14/NOD2/AGER/ADORA2A	41			BP	GO:0050830	defense response to Gram-positive bacterium	13|861	48|13656	5.55724e-06	0.00111608	ENSG00000136244/ENSG00000180596/ENSG00000184678/ENSG00000274290/ENSG00000162654/ENSG00000124635/ENSG00000197903/ENSG00000197405/ENSG00000226979/ENSG00000164825/ENSG00000187796/ENSG00000168811/ENSG00000144214	IL6/HIST1H2BC/HIST2H2BE/HIST1H2BE/GBP4/HIST1H2BJ/HIST1H2BK/C5AR1/LTA/DEFB1/CARD9/IL12A/LYG1	13
BP	GO:0009617	response to bacterium	67|1342	474|14558	0.000259082	0.00789181	ENSG00000108342/ENSG00000162892/ENSG00000169429/ENSG00000115009/ENSG00000164400/ENSG00000163734/ENSG00000125538/ENSG00000163739/ENSG00000081041/ENSG00000136695/ENSG00000128564/ENSG00000073756/ENSG00000187908/ENSG00000106366/ENSG00000136689/ENSG00000273802/ENSG00000162711/ENSG00000124635/ENSG00000125148/ENSG00000136696/ENSG00000136244/ENSG00000148677/ENSG00000180596/ENSG00000178726/ENSG00000148346…	CSF3/IL24/CXCL8/CCL20/CSF2/CXCL3/IL1B/CXCL1/CXCL2/IL36RN/VGF/PTGS2/DMBT1/SERPINE1/IL1RN/HIST1H2BG/NLRP3/HIST1H2BJ/MT2A/IL36B/IL6/ANKRD1/HIST1H2BC/THBD/LCN2/PTGER1/CYP1A1/NEXN/CCL3/TNIP3/HMGB2/HIST2H2BE/TMEM255A/S100A14/IL12A/CD274/CCL2/PTAFR/CD55/CD6/CX3CL1/MACROD2/PLSCR3/HIST1H2BF/SELE/STAB2/LY6G6C/CFP/PTPN22/IL37/NOCT/TNFAIP3/NFKBIB/ADM/LSM5/IL23A/CAPN2/RNASE7/GBP5/SYT11/NOS3/FCER1G/NOD2/HIST1H…	67			BP	GO:0010574	regulation of vascular endothelial growth factor production	9|861	24|13656	8.34232e-06	0.00154654	ENSG00000136244/ENSG00000073756/ENSG00000138061/ENSG00000197405/ENSG00000115008/ENSG00000172071/ENSG00000125730/ENSG00000134352/ENSG00000171860	IL6/PTGS2/CYP1B1/C5AR1/IL1A/EIF2AK3/C3/IL6ST/C3AR1	9
BP	GO:0010951	negative regulation of endopeptidase activity	33|1342	190|14558	0.000274654	0.00827319	ENSG00000105825/ENSG00000073756/ENSG00000197632/ENSG00000106366/ENSG00000089685/ENSG00000124102/ENSG00000170373/ENSG00000129355/ENSG00000206073/ENSG00000164611/ENSG00000164266/ENSG00000011422/ENSG00000166396/ENSG00000023445/ENSG00000143816/ENSG00000102032/ENSG00000057149/ENSG00000134259/ENSG00000019991/ENSG00000121552/ENSG00000112715/ENSG00000206075/ENSG00000170099/ENSG00000167642/ENSG00000101441…	TFPI2/PTGS2/SERPINB2/SERPINE1/BIRC5/PI3/CST1/CDKN2D/SERPINB4/PTTG1/SPINK1/PLAUR/SERPINB7/BIRC3/WNT9A/RENBP/SERPINB3/NGF/HGF/CSTA/VEGFA/SERPINB5/SERPINA6/SPINT2/CST4/SERPINB8/SFN/SERPIND1/KLF4/SPOCK2/TNFSF14/SERPINC1/ADORA2A	33			BP	GO:0061844	antimicrobial humoral immune response mediated by antimicrobial peptide	9|861	24|13656	8.34232e-06	0.00154654	ENSG00000081041/ENSG00000180596/ENSG00000169429/ENSG00000184678/ENSG00000274290/ENSG00000163734/ENSG00000124635/ENSG00000197903/ENSG00000164825	CXCL2/HIST1H2BC/CXCL8/HIST2H2BE/HIST1H2BE/CXCL3/HIST1H2BJ/HIST1H2BK/DEFB1	9
BP	GO:0050729	positive regulation of inflammatory response	23|1342	116|14558	0.000329866	0.00961579	ENSG00000125538/ENSG00000186642/ENSG00000073756/ENSG00000106366/ENSG00000137033/ENSG00000136244/ENSG00000277632/ENSG00000276085/ENSG00000151651/ENSG00000156711/ENSG00000184599/ENSG00000013725/ENSG00000006210/ENSG00000245532/ENSG00000164344/ENSG00000144802/ENSG00000170425/ENSG00000110944/ENSG00000099985/ENSG00000154451/ENSG00000158869/ENSG00000167207/ENSG00000174130	IL1B/PDE2A/PTGS2/SERPINE1/IL33/IL6/CCL3/CCL3L1/ADAM8/MAPK13/FAM19A3/CD6/CX3CL1/NEAT1/KLKB1/NFKBIZ/ADORA2B/IL23A/OSM/GBP5/FCER1G/NOD2/TLR6	23			BP	GO:0030595	leukocyte chemotaxis	24|861	144|13656	1.07399e-05	0.00191727	ENSG00000136244/ENSG00000170989/ENSG00000138135/ENSG00000081041/ENSG00000110944/ENSG00000006606/ENSG00000120129/ENSG00000169429/ENSG00000163734/ENSG00000136999/ENSG00000109743/ENSG00000271503/ENSG00000134830/ENSG00000197405/ENSG00000171951/ENSG00000106366/ENSG00000105851/ENSG00000160712/ENSG00000173432/ENSG00000189334/ENSG00000129422/ENSG00000240972/ENSG00000168811/ENSG00000171860	IL6/S1PR1/CH25H/CXCL2/IL23A/CCL26/DUSP1/CXCL8/CXCL3/NOV/BST1/CCL5/C5AR2/C5AR1/SCG2/SERPINE1/PIK3CG/IL6R/SAA1/S100A14/MTUS1/MIF/IL12A/C3AR1	24
BP	GO:0010575	positive regulation of vascular endothelial growth factor production	9|1342	26|14558	0.000343168	0.00992131	ENSG00000125538/ENSG00000115008/ENSG00000073756/ENSG00000136244/ENSG00000171860/ENSG00000012048/ENSG00000267200/ENSG00000170425/ENSG00000156574	IL1B/IL1A/PTGS2/IL6/C3AR1/BRCA1/MIR132/ADORA2B/NODAL	9			BP	GO:0042742	defense response to bacterium	21|861	119|13656	1.54269e-05	0.00265564	ENSG00000136244/ENSG00000110944/ENSG00000180596/ENSG00000184678/ENSG00000274290/ENSG00000172216/ENSG00000182261/ENSG00000162654/ENSG00000187608/ENSG00000124635/ENSG00000197903/ENSG00000197405/ENSG00000148346/ENSG00000106366/ENSG00000160712/ENSG00000189334/ENSG00000226979/ENSG00000164825/ENSG00000187796/ENSG00000168811/ENSG00000144214	IL6/IL23A/HIST1H2BC/HIST2H2BE/HIST1H2BE/CEBPB/NLRP10/GBP4/ISG15/HIST1H2BJ/HIST1H2BK/C5AR1/LCN2/SERPINE1/IL6R/S100A14/LTA/DEFB1/CARD9/IL12A/LYG1	21
BP	GO:0007586	digestion	20|1342	95|14558	0.000349037	0.0100131	ENSG00000173702/ENSG00000104783/ENSG00000125398/ENSG00000160951/ENSG00000113389/ENSG00000015520/ENSG00000157017/ENSG00000118515/ENSG00000170835/ENSG00000167780/ENSG00000010438/ENSG00000145040/ENSG00000145113/ENSG00000198648/ENSG00000126562/ENSG00000119139/ENSG00000275896/ENSG00000101842/ENSG00000140297/ENSG00000167207	MUC13/KCNN4/SOX9/PTGER1/NPR3/NPC1L1/GHRL/SGK1/CEL/SOAT2/PRSS3/UCN2/MUC4/STK39/WNK4/TJP2/PRSS2/VSIG1/GCNT3/NOD2	20			BP	GO:0010817	regulation of hormone levels	46|861	382|13656	1.71296e-05	0.00284706	ENSG00000136244/ENSG00000211448/ENSG00000138061/ENSG00000166922/ENSG00000100867/ENSG00000197635/ENSG00000140465/ENSG00000187134/ENSG00000163803/ENSG00000155380/ENSG00000136999/ENSG00000010310/ENSG00000086619/ENSG00000186472/ENSG00000176406/ENSG00000271503/ENSG00000145244/ENSG00000069482/ENSG00000117594/ENSG00000004468/ENSG00000113739/ENSG00000120742/ENSG00000174804/ENSG00000087085/ENSG00000163659…	IL6/DIO2/CYP1B1/SCG5/DHRS2/DPP4/CYP1A1/AKR1C1/PLB1/SLC16A1/NOV/GIPR/ERO1B/PCLO/RIMS2/CCL5/CORIN/GAL/HSD11B1/CD38/STC2/SERP1/FZD4/ACHE/TIPARP/PFKFB2/BMP2/PCSK5/TG/C1QTNF12/AKR1C2/HSD17B14/HPN/SPP1/NGF/CPLX1/CYP11A1/INHBA/EXOC3L1/PAX8/ABCC2/ALDH8A1/CLTRN/DIO1/AKR1D1/SLC22A1	46
BP	GO:0002688	regulation of leukocyte chemotaxis	20|1342	96|14558	0.000403385	0.0112396	ENSG00000169429/ENSG00000106366/ENSG00000136244/ENSG00000171860/ENSG00000277632/ENSG00000120129/ENSG00000189334/ENSG00000168811/ENSG00000108691/ENSG00000186715/ENSG00000112715/ENSG00000198648/ENSG00000127129/ENSG00000110944/ENSG00000172724/ENSG00000134830/ENSG00000166923/ENSG00000125735/ENSG00000164251/ENSG00000183049	CXCL8/SERPINE1/IL6/C3AR1/CCL3/DUSP1/S100A14/IL12A/CCL2/MST1L/VEGFA/STK39/EDN2/IL23A/CCL19/C5AR2/GREM1/TNFSF14/F2RL1/CAMK1D	20			BP	GO:0010573	vascular endothelial growth factor production	9|861	26|13656	1.77772e-05	0.00285621	ENSG00000136244/ENSG00000073756/ENSG00000138061/ENSG00000197405/ENSG00000115008/ENSG00000172071/ENSG00000125730/ENSG00000134352/ENSG00000171860	IL6/PTGS2/CYP1B1/C5AR1/IL1A/EIF2AK3/C3/IL6ST/C3AR1	9
BP	GO:0010466	negative regulation of peptidase activity	33|1342	195|14558	0.000446355	0.0121007	ENSG00000105825/ENSG00000073756/ENSG00000197632/ENSG00000106366/ENSG00000089685/ENSG00000124102/ENSG00000170373/ENSG00000129355/ENSG00000206073/ENSG00000164611/ENSG00000164266/ENSG00000011422/ENSG00000166396/ENSG00000023445/ENSG00000143816/ENSG00000102032/ENSG00000057149/ENSG00000134259/ENSG00000019991/ENSG00000121552/ENSG00000112715/ENSG00000206075/ENSG00000170099/ENSG00000167642/ENSG00000101441…	TFPI2/PTGS2/SERPINB2/SERPINE1/BIRC5/PI3/CST1/CDKN2D/SERPINB4/PTTG1/SPINK1/PLAUR/SERPINB7/BIRC3/WNT9A/RENBP/SERPINB3/NGF/HGF/CSTA/VEGFA/SERPINB5/SERPINA6/SPINT2/CST4/SERPINB8/SFN/SERPIND1/KLF4/SPOCK2/TNFSF14/SERPINC1/ADORA2A	33			BP	GO:0009615	response to virus	35|861	261|13656	1.84738e-05	0.00287239	ENSG00000136244/ENSG00000134321/ENSG00000119922/ENSG00000110944/ENSG00000023445/ENSG00000135114/ENSG00000119917/ENSG00000172183/ENSG00000118503/ENSG00000137965/ENSG00000137628/ENSG00000069431/ENSG00000185745/ENSG00000140465/ENSG00000141682/ENSG00000115267/ENSG00000108771/ENSG00000163874/ENSG00000271503/ENSG00000105939/ENSG00000107201/ENSG00000113356/ENSG00000137959/ENSG00000163568/ENSG00000187608…	IL6/RSAD2/IFIT2/IL23A/BIRC3/OASL/IFIT3/ISG20/TNFAIP3/IFI44/DDX60/ABCC9/IFIT1/CYP1A1/PMAIP1/IFIH1/DHX58/ZC3H12A/CCL5/ZC3HAV1/DDX58/POLR3G/IFI44L/AIM2/ISG15/LCN2/ODC1/VWCE/GBP3/IL15/IRF5/HERC5/PTPRC/CARD9/IL12A	35
BP	GO:0061844	antimicrobial humoral immune response mediated by antimicrobial peptide	11|1342	38|14558	0.000454144	0.0121812	ENSG00000169429/ENSG00000163734/ENSG00000163739/ENSG00000081041/ENSG00000273802/ENSG00000124635/ENSG00000180596/ENSG00000184678/ENSG00000277224/ENSG00000165799/ENSG00000274290	CXCL8/CXCL3/CXCL1/CXCL2/HIST1H2BG/HIST1H2BJ/HIST1H2BC/HIST2H2BE/HIST1H2BF/RNASE7/HIST1H2BE	11			BP	GO:0061436	establishment of skin barrier	8|861	21|13656	2.35173e-05	0.00354229	ENSG00000179148/ENSG00000103089/ENSG00000163347/ENSG00000148154/ENSG00000197915/ENSG00000143631/ENSG00000179477/ENSG00000186832	ALOXE3/FA2H/CLDN1/UGCG/HRNR/FLG/ALOX12B/KRT16	8
BP	GO:0050731	positive regulation of peptidyl-tyrosine phosphorylation	28|1342	157|14558	0.000499492	0.0130833	ENSG00000108342/ENSG00000162892/ENSG00000164400/ENSG00000128342/ENSG00000124882/ENSG00000189056/ENSG00000095752/ENSG00000109321/ENSG00000164509/ENSG00000136244/ENSG00000146918/ENSG00000162891/ENSG00000113070/ENSG00000157168/ENSG00000168811/ENSG00000157017/ENSG00000019991/ENSG00000112715/ENSG00000182393/ENSG00000068078/ENSG00000242689/ENSG00000110944/ENSG00000110169/ENSG00000099985/ENSG00000166923…	CSF3/IL24/CSF2/LIF/EREG/RELN/IL11/AREG/IL31RA/IL6/NCAPG2/IL20/HBEGF/NRG1/IL12A/GHRL/HGF/VEGFA/IFNL1/FGFR3/CNTF/IL23A/HPX/OSM/GREM1/PDGFB/PTK6/TGFA	28			BP	GO:0006956	complement activation	11|861	40|13656	2.50003e-05	0.00365156	ENSG00000101203/ENSG00000182326/ENSG00000139178/ENSG00000134830/ENSG00000244731/ENSG00000197405/ENSG00000123838/ENSG00000125730/ENSG00000171860/ENSG00000243649/ENSG00000176919	COL20A1/C1S/C1RL/C5AR2/C4A/C5AR1/C4BPA/C3/C3AR1/CFB/C8G	11
BP	GO:0019731	antibacterial humoral response	8|1342	22|14558	0.000502152	0.0130898	ENSG00000187908/ENSG00000273802/ENSG00000124635/ENSG00000180596/ENSG00000184678/ENSG00000277224/ENSG00000165799/ENSG00000274290	DMBT1/HIST1H2BG/HIST1H2BJ/HIST1H2BC/HIST2H2BE/HIST1H2BF/RNASE7/HIST1H2BE	8			BP	GO:0097529	myeloid leukocyte migration	22|861	133|13656	2.79369e-05	0.00396046	ENSG00000136244/ENSG00000081041/ENSG00000110944/ENSG00000006606/ENSG00000120129/ENSG00000169429/ENSG00000163734/ENSG00000136999/ENSG00000171522/ENSG00000109743/ENSG00000271503/ENSG00000134830/ENSG00000197405/ENSG00000171951/ENSG00000106366/ENSG00000105851/ENSG00000160712/ENSG00000173432/ENSG00000189334/ENSG00000129422/ENSG00000240972/ENSG00000171860	IL6/CXCL2/IL23A/CCL26/DUSP1/CXCL8/CXCL3/NOV/PTGER4/BST1/CCL5/C5AR2/C5AR1/SCG2/SERPINE1/PIK3CG/IL6R/SAA1/S100A14/MTUS1/MIF/C3AR1	22
BP	GO:1904894	positive regulation of STAT cascade	16|1342	72|14558	0.000711005	0.0169974	ENSG00000162892/ENSG00000164400/ENSG00000128342/ENSG00000164509/ENSG00000136244/ENSG00000162891/ENSG00000168811/ENSG00000168685/ENSG00000182393/ENSG00000068078/ENSG00000242689/ENSG00000110944/ENSG00000110169/ENSG00000113494/ENSG00000099985/ENSG00000101213	IL24/CSF2/LIF/IL31RA/IL6/IL20/IL12A/IL7R/IFNL1/FGFR3/CNTF/IL23A/HPX/PRLR/OSM/PTK6	16			BP	GO:0051607	defense response to virus	28|861	193|13656	3.00806e-05	0.00414253	ENSG00000136244/ENSG00000134321/ENSG00000119922/ENSG00000110944/ENSG00000023445/ENSG00000135114/ENSG00000119917/ENSG00000172183/ENSG00000118503/ENSG00000137628/ENSG00000069431/ENSG00000185745/ENSG00000141682/ENSG00000115267/ENSG00000108771/ENSG00000163874/ENSG00000105939/ENSG00000107201/ENSG00000113356/ENSG00000137959/ENSG00000163568/ENSG00000187608/ENSG00000117226/ENSG00000164136/ENSG00000128604…	IL6/RSAD2/IFIT2/IL23A/BIRC3/OASL/IFIT3/ISG20/TNFAIP3/DDX60/ABCC9/IFIT1/PMAIP1/IFIH1/DHX58/ZC3H12A/ZC3HAV1/DDX58/POLR3G/IFI44L/AIM2/ISG15/GBP3/IL15/IRF5/HERC5/PTPRC/CARD9	28
BP	GO:0010574	regulation of vascular endothelial growth factor production	9|1342	29|14558	0.000853623	0.0199498	ENSG00000125538/ENSG00000115008/ENSG00000073756/ENSG00000136244/ENSG00000171860/ENSG00000012048/ENSG00000267200/ENSG00000170425/ENSG00000156574	IL1B/IL1A/PTGS2/IL6/C3AR1/BRCA1/MIR132/ADORA2B/NODAL	9			BP	GO:0018958	phenol-containing compound metabolic process	16|861	80|13656	3.22404e-05	0.00431663	ENSG00000211448/ENSG00000169896/ENSG00000130649/ENSG00000151012/ENSG00000142319/ENSG00000129167/ENSG00000080166/ENSG00000042832/ENSG00000105707/ENSG00000153234/ENSG00000258839/ENSG00000123454/ENSG00000131480/ENSG00000180176/ENSG00000125618/ENSG00000211452	DIO2/ITGAM/CYP2E1/SLC7A11/SLC6A3/TPH1/DCT/TG/HPN/NR4A2/MC1R/DBH/AOC2/TH/PAX8/DIO1	16
BP	GO:0032496	response to lipopolysaccharide	42|1342	277|14558	0.00088131	0.0205084	ENSG00000108342/ENSG00000162892/ENSG00000169429/ENSG00000164400/ENSG00000163734/ENSG00000125538/ENSG00000163739/ENSG00000081041/ENSG00000136695/ENSG00000073756/ENSG00000106366/ENSG00000136689/ENSG00000162711/ENSG00000136696/ENSG00000136244/ENSG00000148677/ENSG00000178726/ENSG00000148346/ENSG00000160951/ENSG00000140465/ENSG00000277632/ENSG00000050730/ENSG00000164104/ENSG00000189334/ENSG00000168811…	CSF3/IL24/CXCL8/CSF2/CXCL3/IL1B/CXCL1/CXCL2/IL36RN/PTGS2/SERPINE1/IL1RN/NLRP3/IL36B/IL6/ANKRD1/THBD/LCN2/PTGER1/CYP1A1/CCL3/TNIP3/HMGB2/S100A14/IL12A/CD274/CCL2/PTAFR/CD55/CD6/CX3CL1/PLSCR3/SELE/PTPN22/IL37/NOCT/TNFAIP3/NFKBIB/ADM/CAPN2/NOS3/NOD2	42			BP	GO:1904894	positive regulation of STAT cascade	14|861	64|13656	3.49791e-05	0.00455674	ENSG00000162892/ENSG00000136244/ENSG00000168685/ENSG00000138061/ENSG00000110944/ENSG00000110169/ENSG00000271503/ENSG00000113494/ENSG00000164136/ENSG00000160712/ENSG00000242689/ENSG00000134352/ENSG00000168811/ENSG00000205755	IL24/IL6/IL7R/CYP1B1/IL23A/HPX/CCL5/PRLR/IL15/IL6R/CNTF/IL6ST/IL12A/CRLF2	14
BP	GO:0002237	response to molecule of bacterial origin	43|1342	288|14558	0.00105737	0.0231171	ENSG00000108342/ENSG00000162892/ENSG00000169429/ENSG00000164400/ENSG00000163734/ENSG00000125538/ENSG00000163739/ENSG00000081041/ENSG00000136695/ENSG00000073756/ENSG00000106366/ENSG00000136689/ENSG00000162711/ENSG00000136696/ENSG00000136244/ENSG00000148677/ENSG00000178726/ENSG00000148346/ENSG00000160951/ENSG00000140465/ENSG00000277632/ENSG00000050730/ENSG00000164104/ENSG00000189334/ENSG00000168811…	CSF3/IL24/CXCL8/CSF2/CXCL3/IL1B/CXCL1/CXCL2/IL36RN/PTGS2/SERPINE1/IL1RN/NLRP3/IL36B/IL6/ANKRD1/THBD/LCN2/PTGER1/CYP1A1/CCL3/TNIP3/HMGB2/S100A14/IL12A/CD274/CCL2/PTAFR/CD55/CD6/CX3CL1/PLSCR3/SELE/PTPN22/IL37/NOCT/TNFAIP3/NFKBIB/ADM/CAPN2/NOS3/NOD2/TLR6	43			BP	GO:1905897	regulation of response to endoplasmic reticulum stress	16|861	81|13656	3.78637e-05	0.00480271	ENSG00000175197/ENSG00000128590/ENSG00000087074/ENSG00000044574/ENSG00000106541/ENSG00000178607/ENSG00000141682/ENSG00000149428/ENSG00000051108/ENSG00000198855/ENSG00000145050/ENSG00000180667/ENSG00000172071/ENSG00000162298/ENSG00000176046/ENSG00000099958	DDIT3/DNAJB9/PPP1R15A/HSPA5/AGR2/ERN1/PMAIP1/HYOU1/HERPUD1/FICD/MANF/YOD1/EIF2AK3/SYVN1/NUPR1/DERL3	16
BP	GO:0046427	positive regulation of JAK-STAT cascade	15|1342	69|14558	0.00130931	0.0269927	ENSG00000162892/ENSG00000164400/ENSG00000128342/ENSG00000164509/ENSG00000136244/ENSG00000162891/ENSG00000168811/ENSG00000182393/ENSG00000068078/ENSG00000242689/ENSG00000110944/ENSG00000110169/ENSG00000113494/ENSG00000099985/ENSG00000101213	IL24/CSF2/LIF/IL31RA/IL6/IL20/IL12A/IFNL1/FGFR3/CNTF/IL23A/HPX/PRLR/OSM/PTK6	15			BP	GO:0060326	cell chemotaxis	28|861	196|13656	3.99529e-05	0.00493777	ENSG00000136244/ENSG00000170989/ENSG00000138135/ENSG00000081041/ENSG00000110944/ENSG00000006606/ENSG00000123358/ENSG00000120129/ENSG00000169429/ENSG00000163734/ENSG00000136999/ENSG00000109743/ENSG00000271503/ENSG00000113578/ENSG00000134830/ENSG00000197405/ENSG00000171951/ENSG00000106366/ENSG00000105851/ENSG00000160712/ENSG00000173432/ENSG00000189334/ENSG00000170689/ENSG00000129422/ENSG00000240972…	IL6/S1PR1/CH25H/CXCL2/IL23A/CCL26/NR4A1/DUSP1/CXCL8/CXCL3/NOV/BST1/CCL5/FGF1/C5AR2/C5AR1/SCG2/SERPINE1/PIK3CG/IL6R/SAA1/S100A14/HOXB9/MTUS1/MIF/SAA2/IL12A/C3AR1	28
BP	GO:0050918	positive chemotaxis	13|1342	56|14558	0.00143259	0.0287686	ENSG00000169429/ENSG00000102879/ENSG00000277632/ENSG00000117525/ENSG00000164104/ENSG00000154134/ENSG00000019991/ENSG00000006210/ENSG00000128052/ENSG00000112715/ENSG00000100311/ENSG00000204305/ENSG00000164251	CXCL8/CORO1A/CCL3/F3/HMGB2/ROBO3/HGF/CX3CL1/KDR/VEGFA/PDGFB/AGER/F2RL1	13			BP	GO:0002455	humoral immune response mediated by circulating immunoglobulin	9|861	29|13656	4.79954e-05	0.00578345	ENSG00000110169/ENSG00000182326/ENSG00000139178/ENSG00000244731/ENSG00000123838/ENSG00000125730/ENSG00000226979/ENSG00000081237/ENSG00000176919	HPX/C1S/C1RL/C4A/C4BPA/C3/LTA/PTPRC/C8G	9
BP	GO:0010573	vascular endothelial growth factor production	9|1342	31|14558	0.00145185	0.0288175	ENSG00000125538/ENSG00000115008/ENSG00000073756/ENSG00000136244/ENSG00000171860/ENSG00000012048/ENSG00000267200/ENSG00000170425/ENSG00000156574	IL1B/IL1A/PTGS2/IL6/C3AR1/BRCA1/MIR132/ADORA2B/NODAL	9			BP	GO:0033561	regulation of water loss via skin	8|861	23|13656	5.06017e-05	0.00594042	ENSG00000179148/ENSG00000103089/ENSG00000163347/ENSG00000148154/ENSG00000197915/ENSG00000143631/ENSG00000179477/ENSG00000186832	ALOXE3/FA2H/CLDN1/UGCG/HRNR/FLG/ALOX12B/KRT16	8
BP	GO:0002251	organ or tissue specific immune response	8|1342	26|14558	0.00175742	0.0326072	ENSG00000273802/ENSG00000124635/ENSG00000136244/ENSG00000180596/ENSG00000184678/ENSG00000277224/ENSG00000140297/ENSG00000274290	HIST1H2BG/HIST1H2BJ/IL6/HIST1H2BC/HIST2H2BE/HIST1H2BF/GCNT3/HIST1H2BE	8			BP	GO:0002688	regulation of leukocyte chemotaxis	16|861	83|13656	5.1763e-05	0.00594042	ENSG00000136244/ENSG00000110944/ENSG00000120129/ENSG00000169429/ENSG00000136999/ENSG00000109743/ENSG00000271503/ENSG00000134830/ENSG00000197405/ENSG00000106366/ENSG00000160712/ENSG00000189334/ENSG00000129422/ENSG00000240972/ENSG00000168811/ENSG00000171860	IL6/IL23A/DUSP1/CXCL8/NOV/BST1/CCL5/C5AR2/C5AR1/SERPINE1/IL6R/S100A14/MTUS1/MIF/IL12A/C3AR1	16
BP	GO:0042742	defense response to bacterium	26|1342	160|14558	0.00307033	0.0475397	ENSG00000115009/ENSG00000128564/ENSG00000187908/ENSG00000106366/ENSG00000273802/ENSG00000162711/ENSG00000124635/ENSG00000136244/ENSG00000180596/ENSG00000148346/ENSG00000164104/ENSG00000184678/ENSG00000189334/ENSG00000168811/ENSG00000277224/ENSG00000136011/ENSG00000126759/ENSG00000110944/ENSG00000165799/ENSG00000132718/ENSG00000158869/ENSG00000167207/ENSG00000274290/ENSG00000164251/ENSG00000142677…	CCL20/VGF/DMBT1/SERPINE1/HIST1H2BG/NLRP3/HIST1H2BJ/IL6/HIST1H2BC/LCN2/HMGB2/HIST2H2BE/S100A14/IL12A/HIST1H2BF/STAB2/CFP/IL23A/RNASE7/SYT11/FCER1G/NOD2/HIST1H2BE/F2RL1/IL22RA1/TLR6	26			BP	GO:0002673	regulation of acute inflammatory response	13|861	59|13656	6.11103e-05	0.00685004	ENSG00000136244/ENSG00000073756/ENSG00000182326/ENSG00000134830/ENSG00000244731/ENSG00000197405/ENSG00000105851/ENSG00000123838/ENSG00000125730/ENSG00000134352/ENSG00000171860/ENSG00000243649/ENSG00000176919	IL6/PTGS2/C1S/C5AR2/C4A/C5AR1/PIK3CG/C4BPA/C3/IL6ST/C3AR1/CFB/C8G	13
CC	GO:0044815	DNA packaging complex	28|1406	78|15237	1.04186e-10	7.97024e-09	ENSG00000115163/ENSG00000276966/ENSG00000168298/ENSG00000187837/ENSG00000273802/ENSG00000124635/ENSG00000189060/ENSG00000146918/ENSG00000203814/ENSG00000180596/ENSG00000158406/ENSG00000109805/ENSG00000121152/ENSG00000184678/ENSG00000275713/ENSG00000113810/ENSG00000273983/ENSG00000196890/ENSG00000274641/ENSG00000277224/ENSG00000197238/ENSG00000196787/ENSG00000010292/ENSG00000197837/ENSG00000124575…	CENPA/HIST1H4E/HIST1H1E/HIST1H1C/HIST1H2BG/HIST1H2BJ/H1F0/NCAPG2/HIST2H2BF/HIST1H2BC/HIST1H4H/NCAPG/NCAPH/HIST2H2BE/HIST1H2BH/SMC4/HIST1H3G/HIST3H2BB/HIST1H2BO/HIST1H2BF/HIST1H4J/HIST1H2AG/NCAPD2/HIST4H4/HIST1H1D/H2AFZ/KDM1B/HIST1H2BE	28			BP	GO:0019369	arachidonic acid metabolic process	10|861	37|13656	6.87689e-05	0.00749456	ENSG00000073756/ENSG00000105499/ENSG00000138061/ENSG00000140465/ENSG00000179148/ENSG00000130649/ENSG00000165591/ENSG00000116711/ENSG00000179477/ENSG00000117480	PTGS2/PLA2G4C/CYP1B1/CYP1A1/ALOXE3/CYP2E1/FAAH2/PLA2G4A/ALOX12B/FAAH	10
CC	GO:0000786	nucleosome	23|1406	70|15237	3.34151e-08	1.70417e-06	ENSG00000115163/ENSG00000276966/ENSG00000168298/ENSG00000187837/ENSG00000273802/ENSG00000124635/ENSG00000189060/ENSG00000203814/ENSG00000180596/ENSG00000158406/ENSG00000184678/ENSG00000275713/ENSG00000273983/ENSG00000196890/ENSG00000274641/ENSG00000277224/ENSG00000197238/ENSG00000196787/ENSG00000197837/ENSG00000124575/ENSG00000164032/ENSG00000165097/ENSG00000274290	CENPA/HIST1H4E/HIST1H1E/HIST1H1C/HIST1H2BG/HIST1H2BJ/H1F0/HIST2H2BF/HIST1H2BC/HIST1H4H/HIST2H2BE/HIST1H2BH/HIST1H3G/HIST3H2BB/HIST1H2BO/HIST1H2BF/HIST1H4J/HIST1H2AG/HIST4H4/HIST1H1D/H2AFZ/KDM1B/HIST1H2BE	23			BP	GO:0070613	regulation of protein processing	16|861	85|13656	6.997e-05	0.00749456	ENSG00000023445/ENSG00000128965/ENSG00000182326/ENSG00000134830/ENSG00000244731/ENSG00000197405/ENSG00000106366/ENSG00000123838/ENSG00000125730/ENSG00000105707/ENSG00000077984/ENSG00000115590/ENSG00000204397/ENSG00000171860/ENSG00000243649/ENSG00000176919	BIRC3/CHAC1/C1S/C5AR2/C4A/C5AR1/SERPINE1/C4BPA/C3/HPN/CST7/IL1R2/CARD16/C3AR1/CFB/C8G	16
MF	GO:0048018	receptor ligand activity	87|1338	323|14463	1.18699e-20	1.08491e-17	ENSG00000108342/ENSG00000162892/ENSG00000169429/ENSG00000115009/ENSG00000164400/ENSG00000163734/ENSG00000125538/ENSG00000163739/ENSG00000128342/ENSG00000159167/ENSG00000124882/ENSG00000081041/ENSG00000136695/ENSG00000128564/ENSG00000115008/ENSG00000122641/ENSG00000138623/ENSG00000095752/ENSG00000109321/ENSG00000137033/ENSG00000136689/ENSG00000188064/ENSG00000136696/ENSG00000136244/ENSG00000118523…	CSF3/IL24/CXCL8/CCL20/CSF2/CXCL3/IL1B/CXCL1/LIF/STC1/EREG/CXCL2/IL36RN/VGF/IL1A/INHBA/SEMA7A/IL11/AREG/IL33/IL1RN/WNT7B/IL36B/IL6/CTGF/IL19/QRFP/IL20/HBEGF/SPX/NRG1/CCL17/CCL3/CCL3L1/ADA2/TNFSF15/HMGB2/WNT9A/ENDOU/IL12A/NGF/SHH/GHRL/CCL2/HGF/BMP7/PYY2/CCL22/STC2/INHBC/FAM19A3/CX3CL1/FGF18/UTS2B/SPP1/C1QTNF12/DKK1/VEGFA/UCN2/GDF15/NMB/IFNL1/CD70/PTHLH/PPY/IL37/EDN2/ADM/CNTF/IL23A/FNDC5/OSM/CCL19/T…	87			BP	GO:0010466	negative regulation of peptidase activity	25|861	172|13656	7.65492e-05	0.00802102	ENSG00000197632/ENSG00000073756/ENSG00000136826/ENSG00000023445/ENSG00000264230/ENSG00000164266/ENSG00000164530/ENSG00000265190/ENSG00000051108/ENSG00000105825/ENSG00000163536/ENSG00000122711/ENSG00000244731/ENSG00000253309/ENSG00000160111/ENSG00000106366/ENSG00000125730/ENSG00000197558/ENSG00000134259/ENSG00000077984/ENSG00000078081/ENSG00000204397/ENSG00000139193/ENSG00000124116/ENSG00000100767	SERPINB2/PTGS2/KLF4/BIRC3/ANXA8L1/SPINK1/PI16/ANXA8/HERPUD1/TFPI2/SERPINI1/SPINK4/C4A/SERPINE3/CPAMD8/SERPINE1/C3/SSPO/NGF/CST7/LAMP3/CARD16/CD27/WFDC3/PAPLN	25
MF	GO:0030545	receptor regulator activity	88|1338	351|14463	1.13682e-18	5.19528e-16	ENSG00000108342/ENSG00000162892/ENSG00000169429/ENSG00000115009/ENSG00000164400/ENSG00000163734/ENSG00000125538/ENSG00000163739/ENSG00000128342/ENSG00000159167/ENSG00000124882/ENSG00000081041/ENSG00000136695/ENSG00000128564/ENSG00000115008/ENSG00000122641/ENSG00000138623/ENSG00000095752/ENSG00000109321/ENSG00000137033/ENSG00000136689/ENSG00000188064/ENSG00000136696/ENSG00000136244/ENSG00000118523…	CSF3/IL24/CXCL8/CCL20/CSF2/CXCL3/IL1B/CXCL1/LIF/STC1/EREG/CXCL2/IL36RN/VGF/IL1A/INHBA/SEMA7A/IL11/AREG/IL33/IL1RN/WNT7B/IL36B/IL6/CTGF/IL19/QRFP/IL20/HBEGF/SPX/NRG1/CCL17/CCL3/CCL3L1/ADA2/TNFSF15/HMGB2/WNT9A/ENDOU/IL12A/NGF/SHH/GHRL/CCL2/HGF/BMP7/PYY2/CCL22/STC2/INHBC/FAM19A3/CX3CL1/FGF18/UTS2B/SPP1/C1QTNF12/DKK1/VEGFA/UCN2/GDF15/NMB/IFNL1/CD70/PTHLH/PPY/IL37/EDN2/ADM/CNTF/IL23A/FST/FNDC5/OSM/CCL…	88			BP	GO:0019730	antimicrobial humoral response	11|861	45|13656	8.21286e-05	0.00842255	ENSG00000081041/ENSG00000180596/ENSG00000169429/ENSG00000184678/ENSG00000274290/ENSG00000163734/ENSG00000124635/ENSG00000197903/ENSG00000148346/ENSG00000275896/ENSG00000164825	CXCL2/HIST1H2BC/CXCL8/HIST2H2BE/HIST1H2BE/CXCL3/HIST1H2BJ/HIST1H2BK/LCN2/PRSS2/DEFB1	11
MF	GO:0005125	cytokine activity	49|1338	142|14463	7.36339e-17	2.24338e-14	ENSG00000108342/ENSG00000162892/ENSG00000169429/ENSG00000115009/ENSG00000164400/ENSG00000163734/ENSG00000125538/ENSG00000163739/ENSG00000128342/ENSG00000081041/ENSG00000136695/ENSG00000115008/ENSG00000122641/ENSG00000095752/ENSG00000109321/ENSG00000137033/ENSG00000136689/ENSG00000136696/ENSG00000136244/ENSG00000142224/ENSG00000162891/ENSG00000157168/ENSG00000102970/ENSG00000277632/ENSG00000276085…	CSF3/IL24/CXCL8/CCL20/CSF2/CXCL3/IL1B/CXCL1/LIF/CXCL2/IL36RN/IL1A/INHBA/IL11/AREG/IL33/IL1RN/IL36B/IL6/IL19/IL20/NRG1/CCL17/CCL3/CCL3L1/TNFSF15/IL12A/CCL2/BMP7/CCL22/INHBC/CX3CL1/SPP1/VEGFA/GDF15/IFNL1/CD70/IL37/CNTF/IL23A/OSM/CCL19/TNFSF13/LTB/INHBE/GREM1/TNFSF14/CCL26/NODAL	49			BP	GO:0002250	adaptive immune response	36|861	292|13656	8.55912e-05	0.00859478	ENSG00000136244/ENSG00000168685/ENSG00000134321/ENSG00000110944/ENSG00000118503/ENSG00000026751/ENSG00000110169/ENSG00000182326/ENSG00000163874/ENSG00000139178/ENSG00000143507/ENSG00000182261/ENSG00000104856/ENSG00000204642/ENSG00000074966/ENSG00000028277/ENSG00000244731/ENSG00000204577/ENSG00000079385/ENSG00000153563/ENSG00000105851/ENSG00000123838/ENSG00000160712/ENSG00000125730/ENSG00000077150…	IL6/IL7R/RSAD2/IL23A/TNFAIP3/SLAMF7/HPX/C1S/ZC3H12A/C1RL/DUSP10/NLRP10/RELB/HLA-F/TXK/POU2F2/C4A/LILRB3/CEACAM1/CD8A/PIK3CG/C4BPA/IL6R/C3/NFKB2/IL6ST/LTA/PTPRC/CTSS/SCART1/LAMP3/SKAP1/IL12A/CD27/MYO1G/C8G	36
MF	GO:0005126	cytokine receptor binding	49|1338	205|14463	3.5115e-10	8.02377e-08	ENSG00000108342/ENSG00000169429/ENSG00000115009/ENSG00000164400/ENSG00000163734/ENSG00000125538/ENSG00000163739/ENSG00000128342/ENSG00000081041/ENSG00000136695/ENSG00000115008/ENSG00000122641/ENSG00000095752/ENSG00000136689/ENSG00000136696/ENSG00000136244/ENSG00000162891/ENSG00000102970/ENSG00000277632/ENSG00000121797/ENSG00000276085/ENSG00000181634/ENSG00000056558/ENSG00000095739/ENSG00000198400…	CSF3/CXCL8/CCL20/CSF2/CXCL3/IL1B/CXCL1/LIF/CXCL2/IL36RN/IL1A/INHBA/IL11/IL1RN/IL36B/IL6/IL20/CCL17/CCL3/CCRL2/CCL3L1/TNFSF15/TRAF1/BAMBI/NTRK1/S100A14/IL12A/NGF/CCL2/BMP7/CCL22/INHBC/CX3CL1/VEGFA/GDF15/IFNL1/CD70/IL37/CNTF/IL23A/OSM/CCL19/TNFSF13/LTB/INHBE/GREM1/TNFSF14/CCL26/NODAL	49			BP	GO:0016485	protein processing	28|861	205|13656	8.95491e-05	0.0086692	ENSG00000166922/ENSG00000023445/ENSG00000166562/ENSG00000128965/ENSG00000086619/ENSG00000182326/ENSG00000139178/ENSG00000117525/ENSG00000145244/ENSG00000107738/ENSG00000134830/ENSG00000244731/ENSG00000197405/ENSG00000160323/ENSG00000106366/ENSG00000123838/ENSG00000099139/ENSG00000125730/ENSG00000105707/ENSG00000134259/ENSG00000077984/ENSG00000163131/ENSG00000115590/ENSG00000204397/ENSG00000171860…	SCG5/BIRC3/SEC11C/CHAC1/ERO1B/C1S/C1RL/F3/CORIN/VSIR/C5AR2/C4A/C5AR1/ADAMTS13/SERPINE1/C4BPA/PCSK5/C3/HPN/NGF/CST7/CTSS/IL1R2/CARD16/C3AR1/CFB/CPM/C8G	28
MF	GO:0005179	hormone activity	22|1338	64|14463	2.71727e-08	4.96717e-06	ENSG00000159167/ENSG00000128564/ENSG00000122641/ENSG00000188710/ENSG00000134548/ENSG00000157017/ENSG00000237575/ENSG00000113739/ENSG00000175189/ENSG00000188958/ENSG00000184163/ENSG00000145040/ENSG00000197696/ENSG00000087494/ENSG00000108849/ENSG00000127129/ENSG00000148926/ENSG00000160097/ENSG00000139269/ENSG00000168081/ENSG00000125787/ENSG00000131096	STC1/VGF/INHBA/QRFP/SPX/GHRL/PYY2/STC2/INHBC/UTS2B/C1QTNF12/UCN2/NMB/PTHLH/PPY/EDN2/ADM/FNDC5/INHBE/PNOC/GNRH2/PYY	22			BP	GO:0002697	regulation of immune effector process	37|861	304|13656	8.99295e-05	0.0086692	ENSG00000136244/ENSG00000168685/ENSG00000134321/ENSG00000110944/ENSG00000169403/ENSG00000023445/ENSG00000119508/ENSG00000118503/ENSG00000137628/ENSG00000167191/ENSG00000185745/ENSG00000169896/ENSG00000110169/ENSG00000182326/ENSG00000108771/ENSG00000163874/ENSG00000107201/ENSG00000143507/ENSG00000204642/ENSG00000163568/ENSG00000134830/ENSG00000100292/ENSG00000244731/ENSG00000197405/ENSG00000079385…	IL6/IL7R/RSAD2/IL23A/PTAFR/BIRC3/NR4A3/TNFAIP3/DDX60/GPRC5B/IFIT1/ITGAM/HPX/C1S/DHX58/ZC3H12A/DDX58/DUSP10/HLA-F/AIM2/C5AR2/HMOX1/C4A/C5AR1/CEACAM1/C4BPA/IL15/C3/HERC5/MIF/LTA/PTPRC/IL12A/C3AR1/CFB/RASGRP1/C8G	37
MF	GO:0042379	chemokine receptor binding	15|1338	36|14463	2.46501e-07	2.81627e-05	ENSG00000169429/ENSG00000115009/ENSG00000163734/ENSG00000163739/ENSG00000081041/ENSG00000102970/ENSG00000277632/ENSG00000121797/ENSG00000276085/ENSG00000189334/ENSG00000108691/ENSG00000102962/ENSG00000006210/ENSG00000172724/ENSG00000006606	CXCL8/CCL20/CXCL3/CXCL1/CXCL2/CCL17/CCL3/CCRL2/CCL3L1/S100A14/CCL2/CCL22/CX3CL1/CCL19/CCL26	15			BP	GO:1903317	regulation of protein maturation	16|861	87|13656	9.35738e-05	0.00884364	ENSG00000023445/ENSG00000128965/ENSG00000182326/ENSG00000134830/ENSG00000244731/ENSG00000197405/ENSG00000106366/ENSG00000123838/ENSG00000125730/ENSG00000105707/ENSG00000077984/ENSG00000115590/ENSG00000204397/ENSG00000171860/ENSG00000243649/ENSG00000176919	BIRC3/CHAC1/C1S/C5AR2/C4A/C5AR1/SERPINE1/C4BPA/C3/HPN/CST7/IL1R2/CARD16/C3AR1/CFB/C8G	16
MF	GO:0004866	endopeptidase inhibitor activity	24|1338	128|14463	0.00061486	0.0234159	ENSG00000105825/ENSG00000197632/ENSG00000106366/ENSG00000089685/ENSG00000124102/ENSG00000170373/ENSG00000206073/ENSG00000164611/ENSG00000164266/ENSG00000166396/ENSG00000023445/ENSG00000102032/ENSG00000057149/ENSG00000134259/ENSG00000121552/ENSG00000206075/ENSG00000170099/ENSG00000167642/ENSG00000101441/ENSG00000166401/ENSG00000099937/ENSG00000107742/ENSG00000125735/ENSG00000117601	TFPI2/SERPINB2/SERPINE1/BIRC5/PI3/CST1/SERPINB4/PTTG1/SPINK1/SERPINB7/BIRC3/RENBP/SERPINB3/NGF/CSTA/SERPINB5/SERPINA6/SPINT2/CST4/SERPINB8/SERPIND1/SPOCK2/TNFSF14/SERPINC1	24			BP	GO:1904018	positive regulation of vasculature development	23|861	154|13656	9.61473e-05	0.00891211	ENSG00000073756/ENSG00000116761/ENSG00000138061/ENSG00000136826/ENSG00000169429/ENSG00000048052/ENSG00000128165/ENSG00000163874/ENSG00000117525/ENSG00000113578/ENSG00000100292/ENSG00000197405/ENSG00000079385/ENSG00000164619/ENSG00000112096/ENSG00000115008/ENSG00000106366/ENSG00000160712/ENSG00000125730/ENSG00000101280/ENSG00000145632/ENSG00000171860/ENSG00000171236	PTGS2/CTH/CYP1B1/KLF4/CXCL8/HDAC9/ADM2/ZC3H12A/F3/FGF1/HMOX1/C5AR1/CEACAM1/BMPER/SOD2/IL1A/SERPINE1/IL6R/C3/ANGPT4/PLK2/C3AR1/LRG1	23
MF	GO:0030414	peptidase inhibitor activity	24|1338	131|14463	0.000866595	0.0316827	ENSG00000105825/ENSG00000197632/ENSG00000106366/ENSG00000089685/ENSG00000124102/ENSG00000170373/ENSG00000206073/ENSG00000164611/ENSG00000164266/ENSG00000166396/ENSG00000023445/ENSG00000102032/ENSG00000057149/ENSG00000134259/ENSG00000121552/ENSG00000206075/ENSG00000170099/ENSG00000167642/ENSG00000101441/ENSG00000166401/ENSG00000099937/ENSG00000107742/ENSG00000125735/ENSG00000117601	TFPI2/SERPINB2/SERPINE1/BIRC5/PI3/CST1/SERPINB4/PTTG1/SPINK1/SERPINB7/BIRC3/RENBP/SERPINB3/NGF/CSTA/SERPINB5/SERPINA6/SPINT2/CST4/SERPINB8/SERPIND1/SPOCK2/TNFSF14/SERPINC1	24			BP	GO:0071216	cellular response to biotic stimulus	25|861	176|13656	0.000111703	0.0101586	ENSG00000162892/ENSG00000136244/ENSG00000175197/ENSG00000081041/ENSG00000169403/ENSG00000118503/ENSG00000169429/ENSG00000044574/ENSG00000163734/ENSG00000163874/ENSG00000134242/ENSG00000271503/ENSG00000172216/ENSG00000148346/ENSG00000172071/ENSG00000160323/ENSG00000106366/ENSG00000260314/ENSG00000165029/ENSG00000078237/ENSG00000240972/ENSG00000023839/ENSG00000204397/ENSG00000168811/ENSG00000050730	IL24/IL6/DDIT3/CXCL2/PTAFR/TNFAIP3/CXCL8/HSPA5/CXCL3/ZC3H12A/PTPN22/CCL5/CEBPB/LCN2/EIF2AK3/ADAMTS13/SERPINE1/MRC1/ABCA1/TIGAR/MIF/ABCC2/CARD16/IL12A/TNIP3	25
MF	GO:0061135	endopeptidase regulator activity	24|1338	135|14463	0.00133795	0.0403678	ENSG00000105825/ENSG00000197632/ENSG00000106366/ENSG00000089685/ENSG00000124102/ENSG00000170373/ENSG00000206073/ENSG00000164611/ENSG00000164266/ENSG00000166396/ENSG00000023445/ENSG00000102032/ENSG00000057149/ENSG00000134259/ENSG00000121552/ENSG00000206075/ENSG00000170099/ENSG00000167642/ENSG00000101441/ENSG00000166401/ENSG00000099937/ENSG00000107742/ENSG00000125735/ENSG00000117601	TFPI2/SERPINB2/SERPINE1/BIRC5/PI3/CST1/SERPINB4/PTTG1/SPINK1/SERPINB7/BIRC3/RENBP/SERPINB3/NGF/CSTA/SERPINB5/SERPINA6/SPINT2/CST4/SERPINB8/SERPIND1/SPOCK2/TNFSF14/SERPINC1	24			BP	GO:0019731	antibacterial humoral response	6|861	14|13656	0.000119561	0.0106719	ENSG00000180596/ENSG00000184678/ENSG00000274290/ENSG00000124635/ENSG00000197903/ENSG00000164825	HIST1H2BC/HIST2H2BE/HIST1H2BE/HIST1H2BJ/HIST1H2BK/DEFB1	6
BP	GO:0000280	nuclear division	101|1342	373|14558	3.97454e-24	2.155e-20	ENSG00000125538/ENSG00000128342/ENSG00000124882/ENSG00000115008/ENSG00000117399/ENSG00000143228/ENSG00000166851/ENSG00000134057/ENSG00000142945/ENSG00000087586/ENSG00000237649/ENSG00000154920/ENSG00000186185/ENSG00000013810/ENSG00000134690/ENSG00000076382/ENSG00000089685/ENSG00000080986/ENSG00000169679/ENSG00000158402/ENSG00000117650/ENSG00000135476/ENSG00000118193/ENSG00000126787/ENSG00000156970…	IL1B/LIF/EREG/IL1A/CDC20/NUF2/PLK1/CCNB1/KIF2C/AURKA/KIFC1/EME1/KIF18B/TACC3/CDCA8/SPAG5/BIRC5/NDC80/BUB1/CDC25C/NEK2/ESPL1/KIF14/DLGAP5/BUB1B/MKI67/ASPM/TTK/CCNA1/CENPE/GPR3/SPHK1/CKS2/KIF4A/UBE2S/KIF23/CDCA5/TPX2/TRIP13/SGO2/PTTG1/KIF20B/MYBL2/MAD2L1/PKMYT1/ZWINT/CDC6/AURKB/UBE2C/DUSP1/FANCD2/CENPK/NCAPG/RACGAP1/KIF18A/MYBL1/KIF22/ANLN/NCAPH/MZT1/HASPIN/MND1/MAPK15/CENPF/BRCA2/SGO1/SMC4/BMP7/FA…	101			BP	GO:0019748	secondary metabolic process	12|861	55|13656	0.000128941	0.0112999	ENSG00000116761/ENSG00000138061/ENSG00000140465/ENSG00000187134/ENSG00000151012/ENSG00000080166/ENSG00000073067/ENSG00000151632/ENSG00000078237/ENSG00000258839/ENSG00000180176/ENSG00000023839	CTH/CYP1B1/CYP1A1/AKR1C1/SLC7A11/DCT/CYP2W1/AKR1C2/TIGAR/MC1R/TH/ABCC2	12
BP	GO:0048285	organelle fission	104|1342	413|14558	3.70432e-22	1.00424e-18	ENSG00000125538/ENSG00000128342/ENSG00000124882/ENSG00000115008/ENSG00000117399/ENSG00000143228/ENSG00000166851/ENSG00000134057/ENSG00000142945/ENSG00000087586/ENSG00000237649/ENSG00000154920/ENSG00000186185/ENSG00000013810/ENSG00000134690/ENSG00000076382/ENSG00000089685/ENSG00000080986/ENSG00000169679/ENSG00000158402/ENSG00000117650/ENSG00000135476/ENSG00000118193/ENSG00000126787/ENSG00000156970…	IL1B/LIF/EREG/IL1A/CDC20/NUF2/PLK1/CCNB1/KIF2C/AURKA/KIFC1/EME1/KIF18B/TACC3/CDCA8/SPAG5/BIRC5/NDC80/BUB1/CDC25C/NEK2/ESPL1/KIF14/DLGAP5/BUB1B/MKI67/ASPM/TTK/CCNA1/CENPE/GPR3/SPHK1/CKS2/KIF4A/UBE2S/KIF23/CDCA5/TPX2/TRIP13/SGO2/MTFR2/PTTG1/KIF20B/MYBL2/MAD2L1/PKMYT1/ZWINT/CDC6/AURKB/UBE2C/DUSP1/FANCD2/CENPK/NCAPG/RACGAP1/KIF18A/MYBL1/KIF22/ANLN/NCAPH/MZT1/HASPIN/MND1/MAPK15/CENPF/BRCA2/SGO1/SMC4/B…	104			BP	GO:0071621	granulocyte chemotaxis	14|861	72|13656	0.000136436	0.0117432	ENSG00000081041/ENSG00000110944/ENSG00000006606/ENSG00000169429/ENSG00000163734/ENSG00000109743/ENSG00000271503/ENSG00000134830/ENSG00000197405/ENSG00000171951/ENSG00000105851/ENSG00000173432/ENSG00000189334/ENSG00000171860	CXCL2/IL23A/CCL26/CXCL8/CXCL3/BST1/CCL5/C5AR2/C5AR1/SCG2/PIK3CG/SAA1/S100A14/C3AR1	14
BP	GO:0140014	mitotic nuclear division	77|1342	254|14558	7.04688e-22	1.27361e-18	ENSG00000125538/ENSG00000124882/ENSG00000115008/ENSG00000117399/ENSG00000143228/ENSG00000166851/ENSG00000134057/ENSG00000142945/ENSG00000087586/ENSG00000237649/ENSG00000186185/ENSG00000013810/ENSG00000134690/ENSG00000076382/ENSG00000089685/ENSG00000080986/ENSG00000169679/ENSG00000158402/ENSG00000117650/ENSG00000135476/ENSG00000118193/ENSG00000126787/ENSG00000156970/ENSG00000148773/ENSG00000112742…	IL1B/EREG/IL1A/CDC20/NUF2/PLK1/CCNB1/KIF2C/AURKA/KIFC1/KIF18B/TACC3/CDCA8/SPAG5/BIRC5/NDC80/BUB1/CDC25C/NEK2/ESPL1/KIF14/DLGAP5/BUB1B/MKI67/TTK/CENPE/SPHK1/KIF4A/UBE2S/KIF23/CDCA5/TPX2/TRIP13/PTTG1/KIF20B/MYBL2/MAD2L1/PKMYT1/ZWINT/CDC6/AURKB/UBE2C/DUSP1/CENPK/NCAPG/RACGAP1/KIF18A/KIF22/ANLN/NCAPH/MZT1/HASPIN/CENPF/SGO1/SMC4/BMP7/KNSTRN/SPDL1/TUBG1/INCENP/BORA/KNTC1/NUSAP1/TEX14/NCAPD2/FBXO5/CAV2/…	77			BP	GO:1904892	regulation of STAT cascade	16|861	90|13656	0.000142007	0.0120083	ENSG00000162892/ENSG00000136244/ENSG00000168685/ENSG00000138061/ENSG00000110944/ENSG00000110169/ENSG00000271503/ENSG00000113494/ENSG00000120833/ENSG00000164136/ENSG00000160712/ENSG00000242689/ENSG00000134352/ENSG00000081237/ENSG00000168811/ENSG00000205755	IL24/IL6/IL7R/CYP1B1/IL23A/HPX/CCL5/PRLR/SOCS2/IL15/IL6R/CNTF/IL6ST/PTPRC/IL12A/CRLF2	16
BP	GO:0007059	chromosome segregation	82|1342	295|14558	1.48542e-20	2.01349e-17	ENSG00000117399/ENSG00000143228/ENSG00000166851/ENSG00000134057/ENSG00000123485/ENSG00000142945/ENSG00000237649/ENSG00000154920/ENSG00000186185/ENSG00000013810/ENSG00000134690/ENSG00000076382/ENSG00000089685/ENSG00000080986/ENSG00000169679/ENSG00000117650/ENSG00000135476/ENSG00000118193/ENSG00000165480/ENSG00000126787/ENSG00000156970/ENSG00000148773/ENSG00000184661/ENSG00000112742/ENSG00000154839…	CDC20/NUF2/PLK1/CCNB1/HJURP/KIF2C/KIFC1/EME1/KIF18B/TACC3/CDCA8/SPAG5/BIRC5/NDC80/BUB1/NEK2/ESPL1/KIF14/SKA3/DLGAP5/BUB1B/MKI67/CDCA2/TTK/SKA1/CENPW/ESCO2/GEM/CENPE/KIF4A/KIF23/KNL1/CDCA5/SPC25/TRIP13/SGO2/PTTG1/MAD2L1/ZWINT/CDC6/AURKB/DUSP1/FANCD2/CENPK/NCAPG/RACGAP1/KIF18A/OIP5/SMC1B/KIF22/NCAPH/HASPIN/MAPK15/BRCA1/FAM83D/CENPF/SGO1/SMC4/CDC42/KNSTRN/EME2/SPDL1/TOP2A/DDX11/TUBG1/INCENP/CENPN/NU…	82			BP	GO:0030449	regulation of complement activation	9|861	33|13656	0.000147106	0.012225	ENSG00000182326/ENSG00000134830/ENSG00000244731/ENSG00000197405/ENSG00000123838/ENSG00000125730/ENSG00000171860/ENSG00000243649/ENSG00000176919	C1S/C5AR2/C4A/C5AR1/C4BPA/C3/C3AR1/CFB/C8G	9
BP	GO:0000819	sister chromatid segregation	60|1342	177|14558	5.51398e-20	5.97936e-17	ENSG00000117399/ENSG00000143228/ENSG00000166851/ENSG00000134057/ENSG00000142945/ENSG00000237649/ENSG00000186185/ENSG00000013810/ENSG00000134690/ENSG00000076382/ENSG00000080986/ENSG00000169679/ENSG00000117650/ENSG00000135476/ENSG00000118193/ENSG00000126787/ENSG00000156970/ENSG00000112742/ENSG00000171320/ENSG00000138778/ENSG00000090889/ENSG00000137807/ENSG00000146670/ENSG00000071539/ENSG00000163535…	CDC20/NUF2/PLK1/CCNB1/KIF2C/KIFC1/KIF18B/TACC3/CDCA8/SPAG5/NDC80/BUB1/NEK2/ESPL1/KIF14/DLGAP5/BUB1B/TTK/ESCO2/CENPE/KIF4A/KIF23/CDCA5/TRIP13/SGO2/PTTG1/MAD2L1/ZWINT/CDC6/AURKB/DUSP1/CENPK/NCAPG/RACGAP1/KIF18A/SMC1B/KIF22/NCAPH/HASPIN/MAPK15/CENPF/SGO1/SMC4/KNSTRN/SPDL1/TOP2A/DDX11/TUBG1/INCENP/NUSAP1/TEX14/NCAPD2/FEN1/FBXO5/REC8/PSRC1/DSN1/AURKC/GEN1/PRC1	60			BP	GO:0044706	multi-multicellular organism process	24|861	169|13656	0.000152642	0.0122339	ENSG00000125740/ENSG00000073756/ENSG00000105499/ENSG00000169403/ENSG00000084636/ENSG00000140465/ENSG00000170345/ENSG00000113494/ENSG00000105835/ENSG00000145244/ENSG00000178726/ENSG00000004468/ENSG00000113739/ENSG00000125409/ENSG00000173320/ENSG00000116741/ENSG00000171223/ENSG00000108576/ENSG00000099139/ENSG00000118785/ENSG00000185022/ENSG00000085465/ENSG00000023839/ENSG00000243137	FOSB/PTGS2/PLA2G4C/PTAFR/COL16A1/CYP1A1/FOS/PRLR/NAMPT/CORIN/THBD/CD38/STC2/TEKT3/STOX2/RGS2/JUNB/SLC6A4/PCSK5/SPP1/MAFF/OVGP1/ABCC2/PSG4	24
BP	GO:0098813	nuclear chromosome segregation	70|1342	239|14558	4.47508e-19	4.04398e-16	ENSG00000117399/ENSG00000143228/ENSG00000166851/ENSG00000134057/ENSG00000142945/ENSG00000237649/ENSG00000154920/ENSG00000186185/ENSG00000013810/ENSG00000134690/ENSG00000076382/ENSG00000080986/ENSG00000169679/ENSG00000117650/ENSG00000135476/ENSG00000118193/ENSG00000126787/ENSG00000156970/ENSG00000112742/ENSG00000171320/ENSG00000164949/ENSG00000138778/ENSG00000090889/ENSG00000137807/ENSG00000137812…	CDC20/NUF2/PLK1/CCNB1/KIF2C/KIFC1/EME1/KIF18B/TACC3/CDCA8/SPAG5/NDC80/BUB1/NEK2/ESPL1/KIF14/DLGAP5/BUB1B/TTK/ESCO2/GEM/CENPE/KIF4A/KIF23/KNL1/CDCA5/TRIP13/SGO2/PTTG1/MAD2L1/ZWINT/CDC6/AURKB/DUSP1/FANCD2/CENPK/NCAPG/RACGAP1/KIF18A/SMC1B/KIF22/NCAPH/HASPIN/MAPK15/FAM83D/CENPF/SGO1/SMC4/CDC42/KNSTRN/EME2/SPDL1/TOP2A/DDX11/TUBG1/INCENP/NUSAP1/CENPQ/TEX14/NCAPD2/FEN1/FBXO5/REC8/PSRC1/DSN1/SLX4/AURKC/M…	70			BP	GO:0030593	neutrophil chemotaxis	12|861	56|13656	0.000154828	0.0122339	ENSG00000081041/ENSG00000110944/ENSG00000006606/ENSG00000169429/ENSG00000163734/ENSG00000109743/ENSG00000271503/ENSG00000134830/ENSG00000197405/ENSG00000105851/ENSG00000173432/ENSG00000171860	CXCL2/IL23A/CCL26/CXCL8/CXCL3/BST1/CCL5/C5AR2/C5AR1/PIK3CG/SAA1/C3AR1	12
BP	GO:0000070	mitotic sister chromatid segregation	52|1342	148|14558	2.88104e-18	2.23157e-15	ENSG00000117399/ENSG00000143228/ENSG00000166851/ENSG00000134057/ENSG00000142945/ENSG00000237649/ENSG00000186185/ENSG00000013810/ENSG00000134690/ENSG00000076382/ENSG00000080986/ENSG00000169679/ENSG00000117650/ENSG00000135476/ENSG00000118193/ENSG00000126787/ENSG00000156970/ENSG00000112742/ENSG00000138778/ENSG00000090889/ENSG00000137807/ENSG00000146670/ENSG00000071539/ENSG00000164611/ENSG00000164109…	CDC20/NUF2/PLK1/CCNB1/KIF2C/KIFC1/KIF18B/TACC3/CDCA8/SPAG5/NDC80/BUB1/NEK2/ESPL1/KIF14/DLGAP5/BUB1B/TTK/CENPE/KIF4A/KIF23/CDCA5/TRIP13/PTTG1/MAD2L1/ZWINT/CDC6/AURKB/DUSP1/CENPK/NCAPG/RACGAP1/KIF18A/KIF22/NCAPH/HASPIN/CENPF/SGO1/SMC4/KNSTRN/SPDL1/TUBG1/INCENP/NUSAP1/TEX14/NCAPD2/FBXO5/PSRC1/DSN1/AURKC/GEN1/PRC1	52			BP	GO:0072376	protein activation cascade	12|861	56|13656	0.000154828	0.0122339	ENSG00000101203/ENSG00000182326/ENSG00000139178/ENSG00000117525/ENSG00000134830/ENSG00000244731/ENSG00000197405/ENSG00000123838/ENSG00000125730/ENSG00000171860/ENSG00000243649/ENSG00000176919	COL20A1/C1S/C1RL/F3/C5AR2/C4A/C5AR1/C4BPA/C3/C3AR1/CFB/C8G	12
BP	GO:0071103	DNA conformation change	74|1342	279|14558	2.06069e-17	1.39664e-14	ENSG00000140451/ENSG00000134057/ENSG00000115163/ENSG00000123485/ENSG00000093009/ENSG00000276966/ENSG00000168298/ENSG00000187837/ENSG00000273802/ENSG00000124635/ENSG00000203760/ENSG00000189060/ENSG00000125398/ENSG00000137812/ENSG00000146670/ENSG00000146918/ENSG00000127586/ENSG00000149948/ENSG00000160957/ENSG00000051341/ENSG00000203814/ENSG00000180596/ENSG00000147536/ENSG00000197299/ENSG00000170312…	PIF1/CCNB1/CENPA/HJURP/CDC45/HIST1H4E/HIST1H1E/HIST1H1C/HIST1H2BG/HIST1H2BJ/CENPW/H1F0/SOX9/KNL1/CDCA5/NCAPG2/CHTF18/HMGA2/RECQL4/POLQ/HIST2H2BF/HIST1H2BC/GINS4/BLM/CDK1/HIST1H4H/CENPK/NCAPG/CENPH/HMGB2/OIP5/NCAPH/GINS1/HIST2H2BE/MCM8/HIST1H2BH/NAV2/ANXA1/SMC4/CHD5/RTEL1/GINS2/CENPO/HIST1H3G/HIST3H2BB/ERN2/ERCC6L/CENPM/RAD54L/TOP2A/HIST1H2BO/DNA2/HIST1H2BF/HIST1H4J/DDX11/CENPN/NUSAP1/CENPQ/RFC4/M…	74			BP	GO:0002460	adaptive immune response based on somatic recombination of immune receptors built from immunoglobulin superfamily domains	27|861	201|13656	0.000157588	0.0122512	ENSG00000136244/ENSG00000168685/ENSG00000134321/ENSG00000110944/ENSG00000118503/ENSG00000110169/ENSG00000182326/ENSG00000163874/ENSG00000139178/ENSG00000182261/ENSG00000104856/ENSG00000204642/ENSG00000028277/ENSG00000244731/ENSG00000079385/ENSG00000153563/ENSG00000123838/ENSG00000160712/ENSG00000125730/ENSG00000077150/ENSG00000226979/ENSG00000081237/ENSG00000214279/ENSG00000168811/ENSG00000139193…	IL6/IL7R/RSAD2/IL23A/TNFAIP3/HPX/C1S/ZC3H12A/C1RL/NLRP10/RELB/HLA-F/POU2F2/C4A/CEACAM1/CD8A/C4BPA/IL6R/C3/NFKB2/LTA/PTPRC/SCART1/IL12A/CD27/MYO1G/C8G	27
BP	GO:0006323	DNA packaging	52|1342	165|14558	5.73005e-16	3.45204e-13	ENSG00000134057/ENSG00000115163/ENSG00000123485/ENSG00000276966/ENSG00000168298/ENSG00000187837/ENSG00000273802/ENSG00000124635/ENSG00000203760/ENSG00000189060/ENSG00000125398/ENSG00000137812/ENSG00000146670/ENSG00000146918/ENSG00000149948/ENSG00000203814/ENSG00000180596/ENSG00000170312/ENSG00000158406/ENSG00000123219/ENSG00000109805/ENSG00000153044/ENSG00000164104/ENSG00000104147/ENSG00000121152…	CCNB1/CENPA/HJURP/HIST1H4E/HIST1H1E/HIST1H1C/HIST1H2BG/HIST1H2BJ/CENPW/H1F0/SOX9/KNL1/CDCA5/NCAPG2/HMGA2/HIST2H2BF/HIST1H2BC/CDK1/HIST1H4H/CENPK/NCAPG/CENPH/HMGB2/OIP5/NCAPH/HIST2H2BE/HIST1H2BH/SMC4/CHD5/CENPO/HIST1H3G/HIST3H2BB/ERN2/CENPM/TOP2A/HIST1H2BO/HIST1H2BF/HIST1H4J/CENPN/NUSAP1/CENPQ/MIS18A/ASF1B/NCAPD2/CENPI/HIST4H4/HIST1H1D/CENPU/CHAF1A/CENPP/GPER1/HIST1H2BE	52			BP	GO:0001818	negative regulation of cytokine production	29|861	223|13656	0.000162478	0.0124309	ENSG00000136244/ENSG00000136826/ENSG00000110944/ENSG00000118503/ENSG00000048052/ENSG00000136235/ENSG00000085741/ENSG00000115267/ENSG00000171522/ENSG00000108771/ENSG00000163874/ENSG00000134242/ENSG00000107738/ENSG00000107201/ENSG00000104856/ENSG00000204642/ENSG00000070961/ENSG00000187608/ENSG00000134830/ENSG00000100292/ENSG00000079385/ENSG00000083799/ENSG00000138646/ENSG00000081237/ENSG00000258839…	IL6/KLF4/IL23A/TNFAIP3/HDAC9/GPNMB/WNT11/IFIH1/PTGER4/DHX58/ZC3H12A/PTPN22/VSIR/DDX58/RELB/HLA-F/ATP2B1/ISG15/C5AR2/HMOX1/CEACAM1/CYLD/HERC5/PTPRC/MC1R/IL1R2/INHBA/CARD16/IL12A	29
BP	GO:0051321	meiotic cell cycle	57|1342	212|14558	5.5727e-14	2.9892e-11	ENSG00000128342/ENSG00000124882/ENSG00000117399/ENSG00000143228/ENSG00000166851/ENSG00000087586/ENSG00000154920/ENSG00000169679/ENSG00000158402/ENSG00000117650/ENSG00000135476/ENSG00000156970/ENSG00000066279/ENSG00000147082/ENSG00000112742/ENSG00000133101/ENSG00000181773/ENSG00000123975/ENSG00000164045/ENSG00000071539/ENSG00000163535/ENSG00000164611/ENSG00000127564/ENSG00000120129/ENSG00000144554…	LIF/EREG/CDC20/NUF2/PLK1/AURKA/EME1/BUB1/CDC25C/NEK2/ESPL1/BUB1B/ASPM/CCNB3/TTK/CCNA1/GPR3/CKS2/CDC25A/TRIP13/SGO2/PTTG1/PKMYT1/DUSP1/FANCD2/KIF18A/MYBL1/SMC1B/NCAPH/MND1/FAM9B/MAPK15/EXO1/BRCA2/SGO1/SMC4/XRCC2/FANCA/MASTL/DUSP13/EME2/RAD54L/TOP2A/TUBG1/PLD6/TEX14/NCAPD2/PSMC3IP/FBXO5/MSH5/REC8/HUS1B/SLX4/AURKC/MEI1/TDRKH/SPDYA	57			BP	GO:0002548	monocyte chemotaxis	8|861	27|13656	0.000182806	0.0136729	ENSG00000136244/ENSG00000006606/ENSG00000120129/ENSG00000136999/ENSG00000271503/ENSG00000106366/ENSG00000160712/ENSG00000189334	IL6/CCL26/DUSP1/NOV/CCL5/SERPINE1/IL6R/S100A14	8
BP	GO:0090068	positive regulation of cell cycle process	65|1342	262|14558	6.0644e-14	2.9892e-11	ENSG00000125538/ENSG00000124882/ENSG00000115008/ENSG00000134057/ENSG00000087586/ENSG00000093009/ENSG00000076382/ENSG00000080986/ENSG00000075218/ENSG00000158402/ENSG00000135476/ENSG00000118193/ENSG00000126787/ENSG00000176170/ENSG00000122966/ENSG00000165891/ENSG00000137807/ENSG00000118523/ENSG00000146670/ENSG00000164362/ENSG00000164045/ENSG00000161692/ENSG00000149948/ENSG00000138182/ENSG00000164109…	IL1B/EREG/IL1A/CCNB1/AURKA/CDC45/SPAG5/NDC80/GTSE1/CDC25C/ESPL1/KIF14/DLGAP5/SPHK1/CIT/E2F7/KIF23/CTGF/CDCA5/TERT/CDC25A/DBF4B/HMGA2/KIF20B/MAD2L1/E2F1/CDK1/CYP1A1/CDC6/AURKB/PLK4/UBE2C/CENPJ/RACGAP1/MAPK15/BRCA1/FAM83D/GADD45A/GPSM2/ANXA1/EZH2/MIR222/CDC42/SOX15/DTL/DDX11/E2F8/ATAD5/NUSAP1/POC1A/PCNA/FEN1/FBXO5/SFN/CDKN1A/SMPD3/DYRK3/RNF112/DBF4/MTBP/AURKC/ZNF385A/PDGFB/GEN1/TGFA	65			BP	GO:0002385	mucosal immune response	6|861	15|13656	0.000188669	0.0136729	ENSG00000180596/ENSG00000184678/ENSG00000274290/ENSG00000124635/ENSG00000197903/ENSG00000164825	HIST1H2BC/HIST2H2BE/HIST1H2BE/HIST1H2BJ/HIST1H2BK/DEFB1	6
BP	GO:0006334	nucleosome assembly	38|1342	109|14558	1.36839e-13	6.05623e-11	ENSG00000115163/ENSG00000123485/ENSG00000276966/ENSG00000168298/ENSG00000187837/ENSG00000273802/ENSG00000124635/ENSG00000203760/ENSG00000189060/ENSG00000125398/ENSG00000137812/ENSG00000203814/ENSG00000180596/ENSG00000158406/ENSG00000123219/ENSG00000153044/ENSG00000164104/ENSG00000104147/ENSG00000184678/ENSG00000275713/ENSG00000138092/ENSG00000273983/ENSG00000196890/ENSG00000100162/ENSG00000274641…	CENPA/HJURP/HIST1H4E/HIST1H1E/HIST1H1C/HIST1H2BG/HIST1H2BJ/CENPW/H1F0/SOX9/KNL1/HIST2H2BF/HIST1H2BC/HIST1H4H/CENPK/CENPH/HMGB2/OIP5/HIST2H2BE/HIST1H2BH/CENPO/HIST1H3G/HIST3H2BB/CENPM/HIST1H2BO/HIST1H2BF/HIST1H4J/CENPN/CENPQ/MIS18A/ASF1B/CENPI/HIST4H4/HIST1H1D/CENPU/CHAF1A/CENPP/HIST1H2BE	38			BP	GO:2000257	regulation of protein activation cascade	9|861	34|13656	0.000188986	0.0136729	ENSG00000182326/ENSG00000134830/ENSG00000244731/ENSG00000197405/ENSG00000123838/ENSG00000125730/ENSG00000171860/ENSG00000243649/ENSG00000176919	C1S/C5AR2/C4A/C5AR1/C4BPA/C3/C3AR1/CFB/C8G	9
BP	GO:0045787	positive regulation of cell cycle	77|1342	346|14558	1.45207e-13	6.05623e-11	ENSG00000125538/ENSG00000124882/ENSG00000115008/ENSG00000134057/ENSG00000087586/ENSG00000093009/ENSG00000076382/ENSG00000175592/ENSG00000080986/ENSG00000075218/ENSG00000158402/ENSG00000135476/ENSG00000118193/ENSG00000126787/ENSG00000176170/ENSG00000122966/ENSG00000123975/ENSG00000165891/ENSG00000137807/ENSG00000118523/ENSG00000146670/ENSG00000164362/ENSG00000164045/ENSG00000161692/ENSG00000149948…	IL1B/EREG/IL1A/CCNB1/AURKA/CDC45/SPAG5/FOSL1/NDC80/GTSE1/CDC25C/ESPL1/KIF14/DLGAP5/SPHK1/CIT/CKS2/E2F7/KIF23/CTGF/CDCA5/TERT/CDC25A/DBF4B/HMGA2/KIF20B/MAD2L1/NR4A3/E2F1/CDK1/CYP1A1/CDC6/AURKB/PLK4/UBE2C/CENPJ/RACGAP1/MAPK15/BRCA1/FAM83D/GADD45A/GPSM2/ANXA1/BRCA2/EZH2/HMGN5/MIR222/CDC42/SOX15/DTL/CKS1B/DDX11/E2F8/ATAD5/NUSAP1/POC1A/PCNA/FEN1/FBXO5/SFN/CDKN1A/SMPD3/DYRK3/RNF112/PSRC1/DBF4/MTBP/AURK…	77			BP	GO:0098856	intestinal lipid absorption	5|861	10|13656	0.000190059	0.0136729	ENSG00000187134/ENSG00000148154/ENSG00000167780/ENSG00000050405/ENSG00000015520	AKR1C1/UGCG/SOAT2/LIMA1/NPC1L1	5
BP	GO:1903046	meiotic cell cycle process	46|1342	159|14558	8.9829e-13	3.47895e-10	ENSG00000128342/ENSG00000124882/ENSG00000117399/ENSG00000143228/ENSG00000166851/ENSG00000087586/ENSG00000154920/ENSG00000169679/ENSG00000158402/ENSG00000135476/ENSG00000156970/ENSG00000066279/ENSG00000112742/ENSG00000133101/ENSG00000181773/ENSG00000123975/ENSG00000164045/ENSG00000071539/ENSG00000163535/ENSG00000164611/ENSG00000144554/ENSG00000121621/ENSG00000185697/ENSG00000121152/ENSG00000121211…	LIF/EREG/CDC20/NUF2/PLK1/AURKA/EME1/BUB1/CDC25C/ESPL1/BUB1B/ASPM/TTK/CCNA1/GPR3/CKS2/CDC25A/TRIP13/SGO2/PTTG1/FANCD2/KIF18A/MYBL1/NCAPH/MND1/MAPK15/BRCA2/SGO1/SMC4/FANCA/MASTL/EME2/RAD54L/TOP2A/TUBG1/TEX14/NCAPD2/PSMC3IP/FBXO5/MSH5/REC8/HUS1B/SLX4/MEI1/TDRKH/SPDYA	46			BP	GO:0050729	positive regulation of inflammatory response	17|861	103|13656	0.000227532	0.016128	ENSG00000136244/ENSG00000073756/ENSG00000110944/ENSG00000245532/ENSG00000167191/ENSG00000171522/ENSG00000172216/ENSG00000182261/ENSG00000186642/ENSG00000106366/ENSG00000105851/ENSG00000164136/ENSG00000125730/ENSG00000134352/ENSG00000226979/ENSG00000154451/ENSG00000176046	IL6/PTGS2/IL23A/NEAT1/GPRC5B/PTGER4/CEBPB/NLRP10/PDE2A/SERPINE1/PIK3CG/IL15/C3/IL6ST/LTA/GBP5/NUPR1	17
BP	GO:0007088	regulation of mitotic nuclear division	45|1342	154|14558	1.0796e-12	3.90239e-10	ENSG00000125538/ENSG00000124882/ENSG00000115008/ENSG00000117399/ENSG00000166851/ENSG00000134057/ENSG00000087586/ENSG00000013810/ENSG00000080986/ENSG00000169679/ENSG00000158402/ENSG00000117650/ENSG00000135476/ENSG00000126787/ENSG00000156970/ENSG00000148773/ENSG00000112742/ENSG00000138778/ENSG00000176170/ENSG00000146670/ENSG00000071539/ENSG00000164611/ENSG00000138182/ENSG00000164109/ENSG00000127564…	IL1B/EREG/IL1A/CDC20/PLK1/CCNB1/AURKA/TACC3/NDC80/BUB1/CDC25C/NEK2/ESPL1/DLGAP5/BUB1B/MKI67/TTK/CENPE/SPHK1/CDCA5/TRIP13/PTTG1/KIF20B/MAD2L1/PKMYT1/CDC6/AURKB/UBE2C/DUSP1/ANLN/CENPF/BMP7/SPDL1/BORA/KNTC1/NUSAP1/TEX14/FBXO5/CAV2/KIF11/SMPD3/MTBP/PDGFB/GEN1/TGFA	45			BP	GO:0002685	regulation of leukocyte migration	21|861	143|13656	0.000242048	0.0165519	ENSG00000136244/ENSG00000110944/ENSG00000169403/ENSG00000120129/ENSG00000169429/ENSG00000136999/ENSG00000171522/ENSG00000111863/ENSG00000109743/ENSG00000271503/ENSG00000134830/ENSG00000100292/ENSG00000197405/ENSG00000106366/ENSG00000160712/ENSG00000189334/ENSG00000129422/ENSG00000240972/ENSG00000168811/ENSG00000171860/ENSG00000099866	IL6/IL23A/PTAFR/DUSP1/CXCL8/NOV/PTGER4/ADTRP/BST1/CCL5/C5AR2/HMOX1/C5AR1/SERPINE1/IL6R/S100A14/MTUS1/MIF/IL12A/C3AR1/MADCAM1	21
BP	GO:0051783	regulation of nuclear division	48|1342	172|14558	1.24697e-12	4.22569e-10	ENSG00000125538/ENSG00000128342/ENSG00000124882/ENSG00000115008/ENSG00000117399/ENSG00000166851/ENSG00000134057/ENSG00000087586/ENSG00000013810/ENSG00000080986/ENSG00000169679/ENSG00000158402/ENSG00000117650/ENSG00000135476/ENSG00000126787/ENSG00000156970/ENSG00000148773/ENSG00000112742/ENSG00000138778/ENSG00000181773/ENSG00000176170/ENSG00000146670/ENSG00000071539/ENSG00000164611/ENSG00000138182…	IL1B/LIF/EREG/IL1A/CDC20/PLK1/CCNB1/AURKA/TACC3/NDC80/BUB1/CDC25C/NEK2/ESPL1/DLGAP5/BUB1B/MKI67/TTK/CENPE/GPR3/SPHK1/CDCA5/TRIP13/PTTG1/KIF20B/MAD2L1/PKMYT1/CDC6/AURKB/UBE2C/DUSP1/ANLN/MAPK15/CENPF/BMP7/SPDL1/BORA/KNTC1/NUSAP1/TEX14/FBXO5/CAV2/KIF11/SMPD3/MTBP/PDGFB/GEN1/TGFA	48			BP	GO:0042303	molting cycle	15|861	85|13656	0.000247248	0.0165519	ENSG00000073756/ENSG00000128422/ENSG00000124216/ENSG00000186847/ENSG00000103089/ENSG00000134363/ENSG00000069482/ENSG00000167723/ENSG00000107984/ENSG00000160588/ENSG00000179094/ENSG00000186832/ENSG00000140285/ENSG00000122641/ENSG00000131738	PTGS2/KRT17/SNAI1/KRT14/FA2H/FST/GAL/TRPV3/DKK1/MPZL3/PER1/KRT16/FGF7/INHBA/KRT33B	15
BP	GO:0051983	regulation of chromosome segregation	33|1342	95|14558	6.19303e-12	1.91497e-09	ENSG00000117399/ENSG00000166851/ENSG00000134057/ENSG00000142945/ENSG00000013810/ENSG00000076382/ENSG00000080986/ENSG00000169679/ENSG00000117650/ENSG00000135476/ENSG00000126787/ENSG00000156970/ENSG00000148773/ENSG00000112742/ENSG00000138778/ENSG00000146670/ENSG00000071539/ENSG00000164611/ENSG00000164109/ENSG00000094804/ENSG00000178999/ENSG00000120129/ENSG00000161800/ENSG00000181085/ENSG00000117724…	CDC20/PLK1/CCNB1/KIF2C/TACC3/SPAG5/NDC80/BUB1/NEK2/ESPL1/DLGAP5/BUB1B/MKI67/TTK/CENPE/CDCA5/TRIP13/PTTG1/MAD2L1/CDC6/AURKB/DUSP1/RACGAP1/MAPK15/CENPF/CDC42/KNSTRN/SPDL1/DDX11/TEX14/FEN1/FBXO5/GEN1	33			BP	GO:0042633	hair cycle	15|861	85|13656	0.000247248	0.0165519	ENSG00000073756/ENSG00000128422/ENSG00000124216/ENSG00000186847/ENSG00000103089/ENSG00000134363/ENSG00000069482/ENSG00000167723/ENSG00000107984/ENSG00000160588/ENSG00000179094/ENSG00000186832/ENSG00000140285/ENSG00000122641/ENSG00000131738	PTGS2/KRT17/SNAI1/KRT14/FA2H/FST/GAL/TRPV3/DKK1/MPZL3/PER1/KRT16/FGF7/INHBA/KRT33B	15
BP	GO:0031497	chromatin assembly	39|1342	127|14558	6.35734e-12	1.91497e-09	ENSG00000115163/ENSG00000123485/ENSG00000276966/ENSG00000168298/ENSG00000187837/ENSG00000273802/ENSG00000124635/ENSG00000203760/ENSG00000189060/ENSG00000125398/ENSG00000137812/ENSG00000149948/ENSG00000203814/ENSG00000180596/ENSG00000158406/ENSG00000123219/ENSG00000153044/ENSG00000164104/ENSG00000104147/ENSG00000184678/ENSG00000275713/ENSG00000138092/ENSG00000273983/ENSG00000196890/ENSG00000100162…	CENPA/HJURP/HIST1H4E/HIST1H1E/HIST1H1C/HIST1H2BG/HIST1H2BJ/CENPW/H1F0/SOX9/KNL1/HMGA2/HIST2H2BF/HIST1H2BC/HIST1H4H/CENPK/CENPH/HMGB2/OIP5/HIST2H2BE/HIST1H2BH/CENPO/HIST1H3G/HIST3H2BB/CENPM/HIST1H2BO/HIST1H2BF/HIST1H4J/CENPN/CENPQ/MIS18A/ASF1B/CENPI/HIST4H4/HIST1H1D/CENPU/CHAF1A/CENPP/HIST1H2BE	39			BP	GO:0097530	granulocyte migration	15|861	85|13656	0.000247248	0.0165519	ENSG00000081041/ENSG00000110944/ENSG00000006606/ENSG00000169429/ENSG00000163734/ENSG00000171522/ENSG00000109743/ENSG00000271503/ENSG00000134830/ENSG00000197405/ENSG00000171951/ENSG00000105851/ENSG00000173432/ENSG00000189334/ENSG00000171860	CXCL2/IL23A/CCL26/CXCL8/CXCL3/PTGER4/BST1/CCL5/C5AR2/C5AR1/SCG2/PIK3CG/SAA1/S100A14/C3AR1	15
BP	GO:0007093	mitotic cell cycle checkpoint	45|1342	162|14558	7.51098e-12	2.1434e-09	ENSG00000117399/ENSG00000166851/ENSG00000134057/ENSG00000087586/ENSG00000154920/ENSG00000080986/ENSG00000075218/ENSG00000169679/ENSG00000158402/ENSG00000156970/ENSG00000112742/ENSG00000165891/ENSG00000149948/ENSG00000071539/ENSG00000164109/ENSG00000101412/ENSG00000122952/ENSG00000197299/ENSG00000170312/ENSG00000094804/ENSG00000178999/ENSG00000120129/ENSG00000092853/ENSG00000143816/ENSG00000012048…	CDC20/PLK1/CCNB1/AURKA/EME1/NDC80/GTSE1/BUB1/CDC25C/BUB1B/TTK/E2F7/HMGA2/TRIP13/MAD2L1/E2F1/ZWINT/BLM/CDK1/CDC6/AURKB/DUSP1/CLSPN/WNT9A/BRCA1/CENPF/GADD45A/MRNIP/ORC1/EME2/SPDL1/TOP2A/DONSON/E2F8/KNTC1/TEX14/TICRR/PCNA/SFN/CDKN1A/HUS1B/ZWILCH/CDKN2B/ZNF385A/GEN1	45			BP	GO:0045861	negative regulation of proteolysis	32|861	263|13656	0.000264632	0.017473	ENSG00000197632/ENSG00000073756/ENSG00000136826/ENSG00000023445/ENSG00000264230/ENSG00000164266/ENSG00000164530/ENSG00000128965/ENSG00000265190/ENSG00000051108/ENSG00000105825/ENSG00000163536/ENSG00000122711/ENSG00000244731/ENSG00000180667/ENSG00000253309/ENSG00000160111/ENSG00000106366/ENSG00000123838/ENSG00000116106/ENSG00000125730/ENSG00000197558/ENSG00000134259/ENSG00000077984/ENSG00000115590…	SERPINB2/PTGS2/KLF4/BIRC3/ANXA8L1/SPINK1/PI16/CHAC1/ANXA8/HERPUD1/TFPI2/SERPINI1/SPINK4/C4A/YOD1/SERPINE3/CPAMD8/SERPINE1/C4BPA/EPHA4/C3/SSPO/NGF/CST7/IL1R2/LAMP3/CARD16/DERL3/CD27/MAP1A/WFDC3/PAPLN	32
BP	GO:0140013	meiotic nuclear division	41|1342	145|14558	3.46633e-11	9.39721e-09	ENSG00000128342/ENSG00000124882/ENSG00000117399/ENSG00000143228/ENSG00000166851/ENSG00000087586/ENSG00000154920/ENSG00000169679/ENSG00000135476/ENSG00000156970/ENSG00000066279/ENSG00000112742/ENSG00000133101/ENSG00000181773/ENSG00000123975/ENSG00000071539/ENSG00000163535/ENSG00000164611/ENSG00000144554/ENSG00000121621/ENSG00000185697/ENSG00000121152/ENSG00000121211/ENSG00000181085/ENSG00000139618…	LIF/EREG/CDC20/NUF2/PLK1/AURKA/EME1/BUB1/ESPL1/BUB1B/ASPM/TTK/CCNA1/GPR3/CKS2/TRIP13/SGO2/PTTG1/FANCD2/KIF18A/MYBL1/NCAPH/MND1/MAPK15/BRCA2/SGO1/SMC4/FANCA/MASTL/EME2/RAD54L/TOP2A/TEX14/PSMC3IP/FBXO5/MSH5/REC8/SLX4/MEI1/TDRKH/SPDYA	41			BP	GO:0007586	digestion	15|861	86|13656	0.000282366	0.0183321	ENSG00000187134/ENSG00000128165/ENSG00000257335/ENSG00000148154/ENSG00000167780/ENSG00000118515/ENSG00000050405/ENSG00000275896/ENSG00000188611/ENSG00000151632/ENSG00000203697/ENSG00000025708/ENSG00000015520/ENSG00000168928/ENSG00000122787	AKR1C1/ADM2/MGAM/UGCG/SOAT2/SGK1/LIMA1/PRSS2/ASAH2/AKR1C2/CAPN8/TYMP/NPC1L1/CTRB2/AKR1D1	15
BP	GO:0034728	nucleosome organization	40|1342	142|14558	6.83208e-11	1.76398e-08	ENSG00000115163/ENSG00000123485/ENSG00000276966/ENSG00000168298/ENSG00000187837/ENSG00000273802/ENSG00000124635/ENSG00000203760/ENSG00000189060/ENSG00000125398/ENSG00000137812/ENSG00000203814/ENSG00000180596/ENSG00000158406/ENSG00000123219/ENSG00000153044/ENSG00000164104/ENSG00000104147/ENSG00000184678/ENSG00000275713/ENSG00000116254/ENSG00000138092/ENSG00000273983/ENSG00000196890/ENSG00000100162…	CENPA/HJURP/HIST1H4E/HIST1H1E/HIST1H1C/HIST1H2BG/HIST1H2BJ/CENPW/H1F0/SOX9/KNL1/HIST2H2BF/HIST1H2BC/HIST1H4H/CENPK/CENPH/HMGB2/OIP5/HIST2H2BE/HIST1H2BH/CHD5/CENPO/HIST1H3G/HIST3H2BB/CENPM/ANP32E/HIST1H2BO/HIST1H2BF/HIST1H4J/CENPN/CENPQ/MIS18A/ASF1B/CENPI/HIST4H4/HIST1H1D/CENPU/CHAF1A/CENPP/HIST1H2BE	40			BP	GO:0051482	positive regulation of cytosolic calcium ion concentration involved in phospholipase C-activating G protein-coupled signaling pathway	7|861	22|13656	0.000285251	0.0183321	ENSG00000170989/ENSG00000127533/ENSG00000139679/ENSG00000144230/ENSG00000152822/ENSG00000171860/ENSG00000204882	S1PR1/F2RL3/LPAR6/GPR17/GRM1/C3AR1/GPR20	7
BP	GO:0051304	chromosome separation	29|1342	86|14558	2.6628e-10	6.35518e-08	ENSG00000117399/ENSG00000166851/ENSG00000134057/ENSG00000154920/ENSG00000013810/ENSG00000080986/ENSG00000169679/ENSG00000135476/ENSG00000126787/ENSG00000156970/ENSG00000112742/ENSG00000138778/ENSG00000071539/ENSG00000164611/ENSG00000164109/ENSG00000094804/ENSG00000178999/ENSG00000120129/ENSG00000121152/ENSG00000181085/ENSG00000117724/ENSG00000197774/ENSG00000040275/ENSG00000131747/ENSG00000121101…	CDC20/PLK1/CCNB1/EME1/TACC3/NDC80/BUB1/ESPL1/DLGAP5/BUB1B/TTK/CENPE/TRIP13/PTTG1/MAD2L1/CDC6/AURKB/DUSP1/NCAPH/MAPK15/CENPF/EME2/SPDL1/TOP2A/TEX14/NCAPD2/FBXO5/SLX4/GEN1	29			BP	GO:1900744	regulation of p38MAPK cascade	9|861	36|13656	0.000302716	0.0191986	ENSG00000120129/ENSG00000163874/ENSG00000134242/ENSG00000143507/ENSG00000116717/ENSG00000179094/ENSG00000083799/ENSG00000125845/ENSG00000130222	DUSP1/ZC3H12A/PTPN22/DUSP10/GADD45A/PER1/CYLD/BMP2/GADD45G	9
BP	GO:0006261	DNA-dependent DNA replication	41|1342	154|14558	2.69585e-10	6.35518e-08	ENSG00000154920/ENSG00000093009/ENSG00000091651/ENSG00000285816/ENSG00000165891/ENSG00000127586/ENSG00000161692/ENSG00000160957/ENSG00000051341/ENSG00000147536/ENSG00000197299/ENSG00000065328/ENSG00000094804/ENSG00000101003/ENSG00000014138/ENSG00000139618/ENSG00000258366/ENSG00000085840/ENSG00000131153/ENSG00000197774/ENSG00000138346/ENSG00000013573/ENSG00000159147/ENSG00000129173/ENSG00000176208…	EME1/CDC45/ORC6/AP000944.2/E2F7/CHTF18/DBF4B/RECQL4/POLQ/GINS4/BLM/MCM10/CDC6/GINS1/POLA2/BRCA2/RTEL1/ORC1/GINS2/EME2/DNA2/DDX11/DONSON/E2F8/ATAD5/RFC4/TICRR/RFC3/PCNA/MCM4/FEN1/RPA3/FBXO5/MCM7/LIG1/PRIM1/POLE2/TONSL/DBF4/ZNF365/GEN1	41			BP	GO:0010951	negative regulation of endopeptidase activity	23|861	167|13656	0.000327612	0.0204154	ENSG00000197632/ENSG00000073756/ENSG00000136826/ENSG00000023445/ENSG00000264230/ENSG00000164266/ENSG00000265190/ENSG00000051108/ENSG00000105825/ENSG00000163536/ENSG00000122711/ENSG00000244731/ENSG00000253309/ENSG00000160111/ENSG00000106366/ENSG00000125730/ENSG00000134259/ENSG00000077984/ENSG00000078081/ENSG00000204397/ENSG00000139193/ENSG00000124116/ENSG00000100767	SERPINB2/PTGS2/KLF4/BIRC3/ANXA8L1/SPINK1/ANXA8/HERPUD1/TFPI2/SERPINI1/SPINK4/C4A/SERPINE3/CPAMD8/SERPINE1/C3/NGF/CST7/LAMP3/CARD16/CD27/WFDC3/PAPLN	23
BP	GO:1902850	microtubule cytoskeleton organization involved in mitosis	37|1342	132|14558	4.11361e-10	9.29333e-08	ENSG00000117399/ENSG00000143228/ENSG00000166851/ENSG00000134057/ENSG00000115163/ENSG00000075702/ENSG00000087586/ENSG00000237649/ENSG00000013810/ENSG00000089685/ENSG00000080986/ENSG00000117650/ENSG00000135476/ENSG00000112742/ENSG00000138778/ENSG00000090889/ENSG00000137807/ENSG00000088325/ENSG00000152253/ENSG00000123473/ENSG00000101057/ENSG00000164109/ENSG00000186193/ENSG00000178999/ENSG00000161800…	CDC20/NUF2/PLK1/CCNB1/CENPA/WDR62/AURKA/KIFC1/TACC3/BIRC5/NDC80/NEK2/ESPL1/TTK/CENPE/KIF4A/KIF23/TPX2/SPC25/STIL/MYBL2/MAD2L1/SAPCD2/AURKB/RACGAP1/MZT1/GPSM2/SPDL1/TUBG1/SPRY2/BORA/NUSAP1/POC1A/KIF11/PSRC1/AURKC/PRC1	37			BP	GO:0044241	lipid digestion	5|861	11|13656	0.000330374	0.0204154	ENSG00000187134/ENSG00000167780/ENSG00000050405/ENSG00000188611/ENSG00000015520	AKR1C1/SOAT2/LIMA1/ASAH2/NPC1L1	5
BP	GO:0034080	CENP-A containing nucleosome assembly	19|1342	41|14558	6.37313e-10	1.32904e-07	ENSG00000115163/ENSG00000123485/ENSG00000276966/ENSG00000203760/ENSG00000137812/ENSG00000158406/ENSG00000123219/ENSG00000153044/ENSG00000104147/ENSG00000138092/ENSG00000100162/ENSG00000197238/ENSG00000166451/ENSG00000031691/ENSG00000159055/ENSG00000102384/ENSG00000197837/ENSG00000151725/ENSG00000188312	CENPA/HJURP/HIST1H4E/CENPW/KNL1/HIST1H4H/CENPK/CENPH/OIP5/CENPO/CENPM/HIST1H4J/CENPN/CENPQ/MIS18A/CENPI/HIST4H4/CENPU/CENPP	19			BP	GO:0002449	lymphocyte mediated immunity	25|861	189|13656	0.000345582	0.0210849	ENSG00000136244/ENSG00000168685/ENSG00000134321/ENSG00000110944/ENSG00000026751/ENSG00000110169/ENSG00000182326/ENSG00000139178/ENSG00000204642/ENSG00000028277/ENSG00000244731/ENSG00000079385/ENSG00000205809/ENSG00000153563/ENSG00000123838/ENSG00000125730/ENSG00000226979/ENSG00000081237/ENSG00000214279/ENSG00000134539/ENSG00000168811/ENSG00000139193/ENSG00000136286/ENSG00000172575/ENSG00000176919	IL6/IL7R/RSAD2/IL23A/SLAMF7/HPX/C1S/C1RL/HLA-F/POU2F2/C4A/CEACAM1/KLRC2/CD8A/C4BPA/C3/LTA/PTPRC/SCART1/KLRD1/IL12A/CD27/MYO1G/RASGRP1/C8G	25
BP	GO:0061641	CENP-A containing chromatin organization	19|1342	41|14558	6.37313e-10	1.32904e-07	ENSG00000115163/ENSG00000123485/ENSG00000276966/ENSG00000203760/ENSG00000137812/ENSG00000158406/ENSG00000123219/ENSG00000153044/ENSG00000104147/ENSG00000138092/ENSG00000100162/ENSG00000197238/ENSG00000166451/ENSG00000031691/ENSG00000159055/ENSG00000102384/ENSG00000197837/ENSG00000151725/ENSG00000188312	CENPA/HJURP/HIST1H4E/CENPW/KNL1/HIST1H4H/CENPK/CENPH/OIP5/CENPO/CENPM/HIST1H4J/CENPN/CENPQ/MIS18A/CENPI/HIST4H4/CENPU/CENPP	19			BP	GO:0046427	positive regulation of JAK-STAT cascade	12|861	61|13656	0.000361217	0.0217633	ENSG00000162892/ENSG00000136244/ENSG00000138061/ENSG00000110944/ENSG00000110169/ENSG00000271503/ENSG00000113494/ENSG00000164136/ENSG00000160712/ENSG00000242689/ENSG00000134352/ENSG00000168811	IL24/IL6/CYP1B1/IL23A/HPX/CCL5/PRLR/IL15/IL6R/CNTF/IL6ST/IL12A	12
BP	GO:1905818	regulation of chromosome separation	23|1342	59|14558	7.1074e-10	1.42727e-07	ENSG00000117399/ENSG00000166851/ENSG00000134057/ENSG00000013810/ENSG00000080986/ENSG00000169679/ENSG00000135476/ENSG00000126787/ENSG00000156970/ENSG00000112742/ENSG00000138778/ENSG00000071539/ENSG00000164611/ENSG00000164109/ENSG00000094804/ENSG00000178999/ENSG00000120129/ENSG00000181085/ENSG00000117724/ENSG00000040275/ENSG00000121101/ENSG00000112029/ENSG00000178295	CDC20/PLK1/CCNB1/TACC3/NDC80/BUB1/ESPL1/DLGAP5/BUB1B/TTK/CENPE/TRIP13/PTTG1/MAD2L1/CDC6/AURKB/DUSP1/MAPK15/CENPF/SPDL1/TEX14/FBXO5/GEN1	23			BP	GO:0002819	regulation of adaptive immune response	19|861	127|13656	0.000370378	0.0220398	ENSG00000136244/ENSG00000168685/ENSG00000134321/ENSG00000110944/ENSG00000118503/ENSG00000110169/ENSG00000163874/ENSG00000143507/ENSG00000182261/ENSG00000204642/ENSG00000079385/ENSG00000123838/ENSG00000160712/ENSG00000125730/ENSG00000134352/ENSG00000226979/ENSG00000081237/ENSG00000141293/ENSG00000168811	IL6/IL7R/RSAD2/IL23A/TNFAIP3/HPX/ZC3H12A/DUSP10/NLRP10/HLA-F/CEACAM1/C4BPA/IL6R/C3/IL6ST/LTA/PTPRC/SKAP1/IL12A	19
BP	GO:0010965	regulation of mitotic sister chromatid separation	22|1342	55|14558	9.30751e-10	1.74018e-07	ENSG00000117399/ENSG00000166851/ENSG00000134057/ENSG00000013810/ENSG00000080986/ENSG00000169679/ENSG00000135476/ENSG00000126787/ENSG00000156970/ENSG00000112742/ENSG00000138778/ENSG00000071539/ENSG00000164611/ENSG00000164109/ENSG00000094804/ENSG00000178999/ENSG00000120129/ENSG00000117724/ENSG00000040275/ENSG00000121101/ENSG00000112029/ENSG00000178295	CDC20/PLK1/CCNB1/TACC3/NDC80/BUB1/ESPL1/DLGAP5/BUB1B/TTK/CENPE/TRIP13/PTTG1/MAD2L1/CDC6/AURKB/DUSP1/CENPF/SPDL1/TEX14/FBXO5/GEN1	22			BP	GO:0031349	positive regulation of defense response	43|861	398|13656	0.000375241	0.0220568	ENSG00000136244/ENSG00000073756/ENSG00000134321/ENSG00000110944/ENSG00000023445/ENSG00000245532/ENSG00000118503/ENSG00000137628/ENSG00000167191/ENSG00000169896/ENSG00000115267/ENSG00000110169/ENSG00000171522/ENSG00000108771/ENSG00000134242/ENSG00000271503/ENSG00000107201/ENSG00000113356/ENSG00000172216/ENSG00000182261/ENSG00000205277/ENSG00000186642/ENSG00000104856/ENSG00000204642/ENSG00000074966…	IL6/PTGS2/RSAD2/IL23A/BIRC3/NEAT1/TNFAIP3/DDX60/GPRC5B/ITGAM/IFIH1/HPX/PTGER4/DHX58/PTPN22/CCL5/DDX58/POLR3G/CEBPB/NLRP10/MUC12/PDE2A/RELB/HLA-F/TXK/AIM2/CYLD/SERPINE1/PIK3CG/IL15/C3/S100A14/IL6ST/LTA/GBP5/CTSS/PLCG2/NUPR1/CARD9/IL12A/TNIP3/MUC20/RASGRP1	43
BP	GO:0044784	metaphase/anaphase transition of cell cycle	22|1342	55|14558	9.30751e-10	1.74018e-07	ENSG00000117399/ENSG00000166851/ENSG00000134057/ENSG00000013810/ENSG00000080986/ENSG00000169679/ENSG00000135476/ENSG00000126787/ENSG00000156970/ENSG00000112742/ENSG00000138778/ENSG00000071539/ENSG00000164109/ENSG00000094804/ENSG00000178999/ENSG00000120129/ENSG00000181085/ENSG00000117724/ENSG00000040275/ENSG00000121101/ENSG00000112029/ENSG00000178295	CDC20/PLK1/CCNB1/TACC3/NDC80/BUB1/ESPL1/DLGAP5/BUB1B/TTK/CENPE/TRIP13/MAD2L1/CDC6/AURKB/DUSP1/MAPK15/CENPF/SPDL1/TEX14/FBXO5/GEN1	22			BP	GO:0071222	cellular response to lipopolysaccharide	21|861	148|13656	0.00039041	0.022672	ENSG00000162892/ENSG00000136244/ENSG00000081041/ENSG00000169403/ENSG00000118503/ENSG00000169429/ENSG00000163734/ENSG00000163874/ENSG00000134242/ENSG00000271503/ENSG00000172216/ENSG00000148346/ENSG00000160323/ENSG00000106366/ENSG00000260314/ENSG00000165029/ENSG00000240972/ENSG00000023839/ENSG00000204397/ENSG00000168811/ENSG00000050730	IL24/IL6/CXCL2/PTAFR/TNFAIP3/CXCL8/CXCL3/ZC3H12A/PTPN22/CCL5/CEBPB/LCN2/ADAMTS13/SERPINE1/MRC1/ABCA1/MIF/ABCC2/CARD16/IL12A/TNIP3	21
BP	GO:1902099	regulation of metaphase/anaphase transition of cell cycle	21|1342	52|14558	1.82031e-09	3.2899e-07	ENSG00000117399/ENSG00000166851/ENSG00000134057/ENSG00000080986/ENSG00000169679/ENSG00000135476/ENSG00000126787/ENSG00000156970/ENSG00000112742/ENSG00000138778/ENSG00000071539/ENSG00000164109/ENSG00000094804/ENSG00000178999/ENSG00000120129/ENSG00000181085/ENSG00000117724/ENSG00000040275/ENSG00000121101/ENSG00000112029/ENSG00000178295	CDC20/PLK1/CCNB1/NDC80/BUB1/ESPL1/DLGAP5/BUB1B/TTK/CENPE/TRIP13/MAD2L1/CDC6/AURKB/DUSP1/MAPK15/CENPF/SPDL1/TEX14/FBXO5/GEN1	21			BP	GO:0006984	ER-nucleus signaling pathway	10|861	45|13656	0.000397791	0.0228256	ENSG00000162772/ENSG00000175197/ENSG00000169429/ENSG00000087074/ENSG00000044574/ENSG00000106541/ENSG00000051108/ENSG00000172071/ENSG00000146678/ENSG00000070669	ATF3/DDIT3/CXCL8/PPP1R15A/HSPA5/AGR2/HERPUD1/EIF2AK3/IGFBP1/ASNS	10
BP	GO:0033045	regulation of sister chromatid segregation	26|1342	77|14558	2.15654e-09	3.77185e-07	ENSG00000117399/ENSG00000166851/ENSG00000134057/ENSG00000013810/ENSG00000080986/ENSG00000169679/ENSG00000135476/ENSG00000126787/ENSG00000156970/ENSG00000112742/ENSG00000138778/ENSG00000146670/ENSG00000071539/ENSG00000164611/ENSG00000164109/ENSG00000094804/ENSG00000178999/ENSG00000120129/ENSG00000181085/ENSG00000117724/ENSG00000040275/ENSG00000013573/ENSG00000121101/ENSG00000168496/ENSG00000112029…	CDC20/PLK1/CCNB1/TACC3/NDC80/BUB1/ESPL1/DLGAP5/BUB1B/TTK/CENPE/CDCA5/TRIP13/PTTG1/MAD2L1/CDC6/AURKB/DUSP1/MAPK15/CENPF/SPDL1/DDX11/TEX14/FEN1/FBXO5/GEN1	26			BP	GO:0032816	positive regulation of natural killer cell activation	6|861	17|13656	0.000418305	0.0237203	ENSG00000110944/ENSG00000204642/ENSG00000164136/ENSG00000160712/ENSG00000168811/ENSG00000172575	IL23A/HLA-F/IL15/IL6R/IL12A/RASGRP1	6
BP	GO:0006333	chromatin assembly or disassembly	39|1342	152|14558	2.3375e-09	3.96059e-07	ENSG00000115163/ENSG00000123485/ENSG00000276966/ENSG00000168298/ENSG00000187837/ENSG00000273802/ENSG00000124635/ENSG00000203760/ENSG00000189060/ENSG00000125398/ENSG00000137812/ENSG00000149948/ENSG00000203814/ENSG00000180596/ENSG00000158406/ENSG00000123219/ENSG00000153044/ENSG00000164104/ENSG00000104147/ENSG00000184678/ENSG00000275713/ENSG00000138092/ENSG00000273983/ENSG00000196890/ENSG00000100162…	CENPA/HJURP/HIST1H4E/HIST1H1E/HIST1H1C/HIST1H2BG/HIST1H2BJ/CENPW/H1F0/SOX9/KNL1/HMGA2/HIST2H2BF/HIST1H2BC/HIST1H4H/CENPK/CENPH/HMGB2/OIP5/HIST2H2BE/HIST1H2BH/CENPO/HIST1H3G/HIST3H2BB/CENPM/HIST1H2BO/HIST1H2BF/HIST1H4J/CENPN/CENPQ/MIS18A/ASF1B/CENPI/HIST4H4/HIST1H1D/CENPU/CHAF1A/CENPP/HIST1H2BE	39			BP	GO:0071674	mononuclear cell migration	10|861	46|13656	0.000479992	0.0269019	ENSG00000136244/ENSG00000006606/ENSG00000120129/ENSG00000136999/ENSG00000271503/ENSG00000197405/ENSG00000106366/ENSG00000160712/ENSG00000189334/ENSG00000171860	IL6/CCL26/DUSP1/NOV/CCL5/C5AR1/SERPINE1/IL6R/S100A14/C3AR1	10
BP	GO:0034508	centromere complex assembly	21|1342	53|14558	2.75464e-09	4.26756e-07	ENSG00000115163/ENSG00000123485/ENSG00000276966/ENSG00000203760/ENSG00000138778/ENSG00000137812/ENSG00000158406/ENSG00000123219/ENSG00000153044/ENSG00000104147/ENSG00000117724/ENSG00000138092/ENSG00000100162/ENSG00000197238/ENSG00000166451/ENSG00000031691/ENSG00000159055/ENSG00000102384/ENSG00000197837/ENSG00000151725/ENSG00000188312	CENPA/HJURP/HIST1H4E/CENPW/CENPE/KNL1/HIST1H4H/CENPK/CENPH/OIP5/CENPF/CENPO/CENPM/HIST1H4J/CENPN/CENPQ/MIS18A/CENPI/HIST4H4/CENPU/CENPP	21			BP	GO:0050920	regulation of chemotaxis	22|861	161|13656	0.000488716	0.027076	ENSG00000136244/ENSG00000170989/ENSG00000110944/ENSG00000006606/ENSG00000120129/ENSG00000169429/ENSG00000136999/ENSG00000109743/ENSG00000271503/ENSG00000117525/ENSG00000113578/ENSG00000134830/ENSG00000197405/ENSG00000171951/ENSG00000106366/ENSG00000160712/ENSG00000189334/ENSG00000166900/ENSG00000129422/ENSG00000240972/ENSG00000168811/ENSG00000171860	IL6/S1PR1/IL23A/CCL26/DUSP1/CXCL8/NOV/BST1/CCL5/F3/FGF1/C5AR2/C5AR1/SCG2/SERPINE1/IL6R/S100A14/STX3/MTUS1/MIF/IL12A/C3AR1	22
BP	GO:0043486	histone exchange	21|1342	53|14558	2.75464e-09	4.26756e-07	ENSG00000115163/ENSG00000123485/ENSG00000276966/ENSG00000203760/ENSG00000137812/ENSG00000158406/ENSG00000123219/ENSG00000153044/ENSG00000104147/ENSG00000116254/ENSG00000138092/ENSG00000100162/ENSG00000143401/ENSG00000197238/ENSG00000166451/ENSG00000031691/ENSG00000159055/ENSG00000102384/ENSG00000197837/ENSG00000151725/ENSG00000188312	CENPA/HJURP/HIST1H4E/CENPW/KNL1/HIST1H4H/CENPK/CENPH/OIP5/CHD5/CENPO/CENPM/ANP32E/HIST1H4J/CENPN/CENPQ/MIS18A/CENPI/HIST4H4/CENPU/CENPP	21			BP	GO:0032814	regulation of natural killer cell activation	7|861	24|13656	0.000518101	0.0277778	ENSG00000110944/ENSG00000134242/ENSG00000204642/ENSG00000164136/ENSG00000160712/ENSG00000168811/ENSG00000172575	IL23A/PTPN22/HLA-F/IL15/IL6R/IL12A/RASGRP1	7
BP	GO:0000075	cell cycle checkpoint	48|1342	211|14558	2.75479e-09	4.26756e-07	ENSG00000117399/ENSG00000166851/ENSG00000134057/ENSG00000087586/ENSG00000154920/ENSG00000093009/ENSG00000080986/ENSG00000075218/ENSG00000169679/ENSG00000158402/ENSG00000156970/ENSG00000112742/ENSG00000165891/ENSG00000149948/ENSG00000071539/ENSG00000164109/ENSG00000101412/ENSG00000122952/ENSG00000197299/ENSG00000170312/ENSG00000094804/ENSG00000178999/ENSG00000120129/ENSG00000092853/ENSG00000143816…	CDC20/PLK1/CCNB1/AURKA/EME1/CDC45/NDC80/GTSE1/BUB1/CDC25C/BUB1B/TTK/E2F7/HMGA2/TRIP13/MAD2L1/E2F1/ZWINT/BLM/CDK1/CDC6/AURKB/DUSP1/CLSPN/WNT9A/BRCA1/CENPF/GADD45A/MRNIP/ORC1/EME2/DTL/SPDL1/TOP2A/DNA2/DONSON/E2F8/KNTC1/TEX14/TICRR/PCNA/SFN/CDKN1A/HUS1B/ZWILCH/CDKN2B/ZNF385A/GEN1	48			BP	GO:0009072	aromatic amino acid family metabolic process	8|861	31|13656	0.000518672	0.0277778	ENSG00000115919/ENSG00000104951/ENSG00000129167/ENSG00000080166/ENSG00000172508/ENSG00000180176/ENSG00000139344/ENSG00000158104	KYNU/IL4I1/TPH1/DCT/CARNS1/TH/AMDHD1/HPD	8
BP	GO:0051306	mitotic sister chromatid separation	22|1342	58|14558	3.06672e-09	4.61883e-07	ENSG00000117399/ENSG00000166851/ENSG00000134057/ENSG00000013810/ENSG00000080986/ENSG00000169679/ENSG00000135476/ENSG00000126787/ENSG00000156970/ENSG00000112742/ENSG00000138778/ENSG00000071539/ENSG00000164611/ENSG00000164109/ENSG00000094804/ENSG00000178999/ENSG00000120129/ENSG00000117724/ENSG00000040275/ENSG00000121101/ENSG00000112029/ENSG00000178295	CDC20/PLK1/CCNB1/TACC3/NDC80/BUB1/ESPL1/DLGAP5/BUB1B/TTK/CENPE/TRIP13/PTTG1/MAD2L1/CDC6/AURKB/DUSP1/CENPF/SPDL1/TEX14/FBXO5/GEN1	22			BP	GO:0046685	response to arsenic-containing substance	8|861	31|13656	0.000518672	0.0277778	ENSG00000162772/ENSG00000140465/ENSG00000163874/ENSG00000100292/ENSG00000137449/ENSG00000178381/ENSG00000164761/ENSG00000023839	ATF3/CYP1A1/ZC3H12A/HMOX1/CPEB2/ZFAND2A/TNFRSF11B/ABCC2	8
BP	GO:0007091	metaphase/anaphase transition of mitotic cell cycle	21|1342	54|14558	4.11858e-09	6.03539e-07	ENSG00000117399/ENSG00000166851/ENSG00000134057/ENSG00000013810/ENSG00000080986/ENSG00000169679/ENSG00000135476/ENSG00000126787/ENSG00000156970/ENSG00000112742/ENSG00000138778/ENSG00000071539/ENSG00000164109/ENSG00000094804/ENSG00000178999/ENSG00000120129/ENSG00000117724/ENSG00000040275/ENSG00000121101/ENSG00000112029/ENSG00000178295	CDC20/PLK1/CCNB1/TACC3/NDC80/BUB1/ESPL1/DLGAP5/BUB1B/TTK/CENPE/TRIP13/MAD2L1/CDC6/AURKB/DUSP1/CENPF/SPDL1/TEX14/FBXO5/GEN1	21			BP	GO:0036498	IRE1-mediated unfolded protein response	12|861	64|13656	0.000572212	0.029525	ENSG00000128590/ENSG00000044574/ENSG00000106541/ENSG00000178607/ENSG00000184205/ENSG00000149428/ENSG00000198380/ENSG00000198855/ENSG00000120742/ENSG00000162298/ENSG00000106080/ENSG00000070540	DNAJB9/HSPA5/AGR2/ERN1/TSPYL2/HYOU1/GFPT1/FICD/SERP1/SYVN1/FKBP14/WIPI1	12
BP	GO:0031055	chromatin remodeling at centromere	19|1342	45|14558	4.43178e-09	6.32345e-07	ENSG00000115163/ENSG00000123485/ENSG00000276966/ENSG00000203760/ENSG00000137812/ENSG00000158406/ENSG00000123219/ENSG00000153044/ENSG00000104147/ENSG00000138092/ENSG00000100162/ENSG00000197238/ENSG00000166451/ENSG00000031691/ENSG00000159055/ENSG00000102384/ENSG00000197837/ENSG00000151725/ENSG00000188312	CENPA/HJURP/HIST1H4E/CENPW/KNL1/HIST1H4H/CENPK/CENPH/OIP5/CENPO/CENPM/HIST1H4J/CENPN/CENPQ/MIS18A/CENPI/HIST4H4/CENPU/CENPP	19			BP	GO:0019226	transmission of nerve impulse	10|861	47|13656	0.000575799	0.029525	ENSG00000170989/ENSG00000153253/ENSG00000142408/ENSG00000138435/ENSG00000169432/ENSG00000151150/ENSG00000108797/ENSG00000025708/ENSG00000007314/ENSG00000171121	S1PR1/SCN3A/CACNG8/CHRNA1/SCN9A/ANK3/CNTNAP1/TYMP/SCN4A/KCNMB3	10
BP	GO:0030261	chromosome condensation	17|1342	37|14558	6.03567e-09	7.9818e-07	ENSG00000134057/ENSG00000168298/ENSG00000187837/ENSG00000189060/ENSG00000146670/ENSG00000146918/ENSG00000149948/ENSG00000170312/ENSG00000109805/ENSG00000121152/ENSG00000113810/ENSG00000134398/ENSG00000131747/ENSG00000137804/ENSG00000010292/ENSG00000124575/ENSG00000164850	CCNB1/HIST1H1E/HIST1H1C/H1F0/CDCA5/NCAPG2/HMGA2/CDK1/NCAPG/NCAPH/SMC4/ERN2/TOP2A/NUSAP1/NCAPD2/HIST1H1D/GPER1	17			BP	GO:0042531	positive regulation of tyrosine phosphorylation of STAT protein	10|861	47|13656	0.000575799	0.029525	ENSG00000162892/ENSG00000136244/ENSG00000110944/ENSG00000110169/ENSG00000271503/ENSG00000164136/ENSG00000160712/ENSG00000242689/ENSG00000134352/ENSG00000168811	IL24/IL6/IL23A/HPX/CCL5/IL15/IL6R/CNTF/IL6ST/IL12A	10
BP	GO:1905819	negative regulation of chromosome separation	17|1342	37|14558	6.03567e-09	7.9818e-07	ENSG00000117399/ENSG00000166851/ENSG00000134057/ENSG00000080986/ENSG00000169679/ENSG00000156970/ENSG00000112742/ENSG00000071539/ENSG00000164611/ENSG00000164109/ENSG00000178999/ENSG00000120129/ENSG00000117724/ENSG00000040275/ENSG00000121101/ENSG00000112029/ENSG00000178295	CDC20/PLK1/CCNB1/NDC80/BUB1/BUB1B/TTK/TRIP13/PTTG1/MAD2L1/AURKB/DUSP1/CENPF/SPDL1/TEX14/FBXO5/GEN1	17			BP	GO:0050701	interleukin-1 secretion	10|861	47|13656	0.000575799	0.029525	ENSG00000184988/ENSG00000118503/ENSG00000163874/ENSG00000182261/ENSG00000163568/ENSG00000165029/ENSG00000173432/ENSG00000154451/ENSG00000115590/ENSG00000204397	TMEM106A/TNFAIP3/ZC3H12A/NLRP10/AIM2/ABCA1/SAA1/GBP5/IL1R2/CARD16	10
BP	GO:2000816	negative regulation of mitotic sister chromatid separation	17|1342	37|14558	6.03567e-09	7.9818e-07	ENSG00000117399/ENSG00000166851/ENSG00000134057/ENSG00000080986/ENSG00000169679/ENSG00000156970/ENSG00000112742/ENSG00000071539/ENSG00000164611/ENSG00000164109/ENSG00000178999/ENSG00000120129/ENSG00000117724/ENSG00000040275/ENSG00000121101/ENSG00000112029/ENSG00000178295	CDC20/PLK1/CCNB1/NDC80/BUB1/BUB1B/TTK/TRIP13/PTTG1/MAD2L1/AURKB/DUSP1/CENPF/SPDL1/TEX14/FBXO5/GEN1	17			BP	GO:0071219	cellular response to molecule of bacterial origin	21|861	153|13656	0.000612671	0.031085	ENSG00000162892/ENSG00000136244/ENSG00000081041/ENSG00000169403/ENSG00000118503/ENSG00000169429/ENSG00000163734/ENSG00000163874/ENSG00000134242/ENSG00000271503/ENSG00000172216/ENSG00000148346/ENSG00000160323/ENSG00000106366/ENSG00000260314/ENSG00000165029/ENSG00000240972/ENSG00000023839/ENSG00000204397/ENSG00000168811/ENSG00000050730	IL24/IL6/CXCL2/PTAFR/TNFAIP3/CXCL8/CXCL3/ZC3H12A/PTPN22/CCL5/CEBPB/LCN2/ADAMTS13/SERPINE1/MRC1/ABCA1/MIF/ABCC2/CARD16/IL12A/TNIP3	21
BP	GO:0006336	DNA replication-independent nucleosome assembly	20|1342	51|14558	8.12938e-09	1.02384e-06	ENSG00000115163/ENSG00000123485/ENSG00000276966/ENSG00000203760/ENSG00000137812/ENSG00000158406/ENSG00000123219/ENSG00000153044/ENSG00000104147/ENSG00000138092/ENSG00000100162/ENSG00000197238/ENSG00000166451/ENSG00000031691/ENSG00000159055/ENSG00000105011/ENSG00000102384/ENSG00000197837/ENSG00000151725/ENSG00000188312	CENPA/HJURP/HIST1H4E/CENPW/KNL1/HIST1H4H/CENPK/CENPH/OIP5/CENPO/CENPM/HIST1H4J/CENPN/CENPQ/MIS18A/ASF1B/CENPI/HIST4H4/CENPU/CENPP	20			BP	GO:0050918	positive chemotaxis	10|861	48|13656	0.000686887	0.0344874	ENSG00000170989/ENSG00000169429/ENSG00000136235/ENSG00000271503/ENSG00000117525/ENSG00000171951/ENSG00000173432/ENSG00000240972/ENSG00000140285/ENSG00000134339	S1PR1/CXCL8/GPNMB/CCL5/F3/SCG2/SAA1/MIF/FGF7/SAA2	10
BP	GO:0030071	regulation of mitotic metaphase/anaphase transition	20|1342	51|14558	8.12938e-09	1.02384e-06	ENSG00000117399/ENSG00000166851/ENSG00000134057/ENSG00000080986/ENSG00000169679/ENSG00000135476/ENSG00000126787/ENSG00000156970/ENSG00000112742/ENSG00000138778/ENSG00000071539/ENSG00000164109/ENSG00000094804/ENSG00000178999/ENSG00000120129/ENSG00000117724/ENSG00000040275/ENSG00000121101/ENSG00000112029/ENSG00000178295	CDC20/PLK1/CCNB1/NDC80/BUB1/ESPL1/DLGAP5/BUB1B/TTK/CENPE/TRIP13/MAD2L1/CDC6/AURKB/DUSP1/CENPF/SPDL1/TEX14/FBXO5/GEN1	20			BP	GO:0050731	positive regulation of peptidyl-tyrosine phosphorylation	20|861	144|13656	0.000702596	0.0349125	ENSG00000162892/ENSG00000136244/ENSG00000189056/ENSG00000110944/ENSG00000167191/ENSG00000110169/ENSG00000271503/ENSG00000088538/ENSG00000087589/ENSG00000164136/ENSG00000116106/ENSG00000160712/ENSG00000101280/ENSG00000242689/ENSG00000134352/ENSG00000240972/ENSG00000140285/ENSG00000081237/ENSG00000107954/ENSG00000168811	IL24/IL6/RELN/IL23A/GPRC5B/HPX/CCL5/DOCK3/CASS4/IL15/EPHA4/IL6R/ANGPT4/CNTF/IL6ST/MIF/FGF7/PTPRC/NEURL1/IL12A	20
BP	GO:0033046	negative regulation of sister chromatid segregation	18|1342	42|14558	8.4974e-09	1.02384e-06	ENSG00000117399/ENSG00000166851/ENSG00000134057/ENSG00000080986/ENSG00000169679/ENSG00000135476/ENSG00000156970/ENSG00000112742/ENSG00000071539/ENSG00000164611/ENSG00000164109/ENSG00000178999/ENSG00000120129/ENSG00000117724/ENSG00000040275/ENSG00000121101/ENSG00000112029/ENSG00000178295	CDC20/PLK1/CCNB1/NDC80/BUB1/ESPL1/BUB1B/TTK/TRIP13/PTTG1/MAD2L1/AURKB/DUSP1/CENPF/SPDL1/TEX14/FBXO5/GEN1	18			BP	GO:1903037	regulation of leukocyte cell-cell adhesion	27|861	221|13656	0.00072827	0.035819	ENSG00000136244/ENSG00000168685/ENSG00000136826/ENSG00000110944/ENSG00000169403/ENSG00000119508/ENSG00000197635/ENSG00000136235/ENSG00000111863/ENSG00000163874/ENSG00000134242/ENSG00000271503/ENSG00000107738/ENSG00000143507/ENSG00000172216/ENSG00000079385/ENSG00000112299/ENSG00000083799/ENSG00000164136/ENSG00000160712/ENSG00000090776/ENSG00000134352/ENSG00000081237/ENSG00000141293/ENSG00000168811…	IL6/IL7R/KLF4/IL23A/PTAFR/NR4A3/DPP4/GPNMB/ADTRP/ZC3H12A/PTPN22/CCL5/VSIR/DUSP10/CEBPB/CEACAM1/VNN1/CYLD/IL15/IL6R/EFNB1/IL6ST/PTPRC/SKAP1/IL12A/CD27/RASGRP1	27
BP	GO:0051985	negative regulation of chromosome segregation	18|1342	42|14558	8.4974e-09	1.02384e-06	ENSG00000117399/ENSG00000166851/ENSG00000134057/ENSG00000080986/ENSG00000169679/ENSG00000135476/ENSG00000156970/ENSG00000112742/ENSG00000071539/ENSG00000164611/ENSG00000164109/ENSG00000178999/ENSG00000120129/ENSG00000117724/ENSG00000040275/ENSG00000121101/ENSG00000112029/ENSG00000178295	CDC20/PLK1/CCNB1/NDC80/BUB1/ESPL1/BUB1B/TTK/TRIP13/PTTG1/MAD2L1/AURKB/DUSP1/CENPF/SPDL1/TEX14/FBXO5/GEN1	18			BP	GO:0001505	regulation of neurotransmitter levels	32|861	279|13656	0.000749457	0.0364887	ENSG00000130477/ENSG00000073756/ENSG00000138061/ENSG00000136826/ENSG00000169213/ENSG00000184988/ENSG00000105737/ENSG00000186472/ENSG00000163874/ENSG00000176406/ENSG00000135604/ENSG00000151012/ENSG00000067715/ENSG00000142319/ENSG00000129167/ENSG00000102003/ENSG00000116741/ENSG00000087085/ENSG00000125814/ENSG00000003989/ENSG00000108576/ENSG00000166900/ENSG00000099365/ENSG00000147647/ENSG00000079841…	UNC13A/PTGS2/CYP1B1/KLF4/RAB3B/TMEM106A/GRIK5/PCLO/ZC3H12A/RIMS2/STX11/SLC7A11/SYT1/SLC6A3/TPH1/SYP/RGS2/ACHE/NAPB/SLC7A2/SLC6A4/STX3/STX1B/DPYS/RIMS1/CPLX1/DBH/DMGDH/TH/RIDA/ERC2/DOC2A	32
BP	GO:0006260	DNA replication	55|1342	269|14558	1.16599e-08	1.36369e-06	ENSG00000124882/ENSG00000140451/ENSG00000154920/ENSG00000093009/ENSG00000145386/ENSG00000171848/ENSG00000091651/ENSG00000171320/ENSG00000285816/ENSG00000165891/ENSG00000127586/ENSG00000161692/ENSG00000160957/ENSG00000051341/ENSG00000147536/ENSG00000197299/ENSG00000170312/ENSG00000065328/ENSG00000094804/ENSG00000092853/ENSG00000101003/ENSG00000125885/ENSG00000012048/ENSG00000014138/ENSG00000174371…	EREG/PIF1/EME1/CDC45/CCNA2/RRM2/ORC6/ESCO2/AP000944.2/E2F7/CHTF18/DBF4B/RECQL4/POLQ/GINS4/BLM/CDK1/MCM10/CDC6/CLSPN/GINS1/MCM8/BRCA1/POLA2/EXO1/BRCA2/RTEL1/ORC1/GINS2/EME2/DTL/DNA2/DDX11/DONSON/E2F8/ATAD5/RFC4/TICRR/RFC3/PCNA/MCM4/FEN1/RPA3/FBXO5/MCM7/LIG1/PRIM1/POLE2/TONSL/CHAF1A/DBF4/SLX4/ACHE/ZNF365/GEN1	55			BP	GO:0097696	STAT cascade	16|861	104|13656	0.000768582	0.0370457	ENSG00000162892/ENSG00000136244/ENSG00000168685/ENSG00000138061/ENSG00000110944/ENSG00000110169/ENSG00000271503/ENSG00000113494/ENSG00000120833/ENSG00000164136/ENSG00000160712/ENSG00000242689/ENSG00000134352/ENSG00000081237/ENSG00000168811/ENSG00000205755	IL24/IL6/IL7R/CYP1B1/IL23A/HPX/CCL5/PRLR/SOCS2/IL15/IL6R/CNTF/IL6ST/PTPRC/IL12A/CRLF2	16
BP	GO:0044786	cell cycle DNA replication	24|1342	72|14558	1.19297e-08	1.36369e-06	ENSG00000093009/ENSG00000285816/ENSG00000165891/ENSG00000161692/ENSG00000101003/ENSG00000014138/ENSG00000139618/ENSG00000258366/ENSG00000138346/ENSG00000159147/ENSG00000129173/ENSG00000176208/ENSG00000163918/ENSG00000133119/ENSG00000132646/ENSG00000104738/ENSG00000168496/ENSG00000106399/ENSG00000112029/ENSG00000166508/ENSG00000105486/ENSG00000198056/ENSG00000100479/ENSG00000006634	CDC45/AP000944.2/E2F7/DBF4B/GINS1/POLA2/BRCA2/RTEL1/DNA2/DONSON/E2F8/ATAD5/RFC4/RFC3/PCNA/MCM4/FEN1/RPA3/FBXO5/MCM7/LIG1/PRIM1/POLE2/DBF4	24			BP	GO:0007159	leukocyte cell-cell adhesion	29|861	245|13656	0.000789478	0.0376761	ENSG00000136244/ENSG00000168685/ENSG00000136826/ENSG00000110944/ENSG00000169403/ENSG00000119508/ENSG00000197635/ENSG00000136235/ENSG00000111863/ENSG00000163874/ENSG00000134242/ENSG00000271503/ENSG00000107738/ENSG00000143507/ENSG00000172216/ENSG00000079385/ENSG00000112299/ENSG00000083799/ENSG00000164136/ENSG00000160712/ENSG00000090776/ENSG00000134352/ENSG00000081237/ENSG00000141293/ENSG00000168811…	IL6/IL7R/KLF4/IL23A/PTAFR/NR4A3/DPP4/GPNMB/ADTRP/ZC3H12A/PTPN22/CCL5/VSIR/DUSP10/CEBPB/CEACAM1/VNN1/CYLD/IL15/IL6R/EFNB1/IL6ST/PTPRC/SKAP1/IL12A/CD27/MADCAM1/ITGB7/RASGRP1	29
BP	GO:0034724	DNA replication-independent nucleosome organization	20|1342	52|14558	1.20725e-08	1.36369e-06	ENSG00000115163/ENSG00000123485/ENSG00000276966/ENSG00000203760/ENSG00000137812/ENSG00000158406/ENSG00000123219/ENSG00000153044/ENSG00000104147/ENSG00000138092/ENSG00000100162/ENSG00000197238/ENSG00000166451/ENSG00000031691/ENSG00000159055/ENSG00000105011/ENSG00000102384/ENSG00000197837/ENSG00000151725/ENSG00000188312	CENPA/HJURP/HIST1H4E/CENPW/KNL1/HIST1H4H/CENPK/CENPH/OIP5/CENPO/CENPM/HIST1H4J/CENPN/CENPQ/MIS18A/ASF1B/CENPI/HIST4H4/CENPU/CENPP	20			BP	GO:0046425	regulation of JAK-STAT cascade	14|861	85|13656	0.000809929	0.0381196	ENSG00000162892/ENSG00000136244/ENSG00000138061/ENSG00000110944/ENSG00000110169/ENSG00000271503/ENSG00000113494/ENSG00000120833/ENSG00000164136/ENSG00000160712/ENSG00000242689/ENSG00000134352/ENSG00000081237/ENSG00000168811	IL24/IL6/CYP1B1/IL23A/HPX/CCL5/PRLR/SOCS2/IL15/IL6R/CNTF/IL6ST/PTPRC/IL12A	14
BP	GO:1901987	regulation of cell cycle phase transition	76|1342	427|14558	1.37728e-08	1.524e-06	ENSG00000117399/ENSG00000072571/ENSG00000166851/ENSG00000134057/ENSG00000087586/ENSG00000093009/ENSG00000080986/ENSG00000075218/ENSG00000169679/ENSG00000158402/ENSG00000117650/ENSG00000135476/ENSG00000118193/ENSG00000126787/ENSG00000156970/ENSG00000147082/ENSG00000112742/ENSG00000138778/ENSG00000129355/ENSG00000165891/ENSG00000146670/ENSG00000088325/ENSG00000164362/ENSG00000164045/ENSG00000161692…	CDC20/HMMR/PLK1/CCNB1/AURKA/CDC45/NDC80/GTSE1/BUB1/CDC25C/NEK2/ESPL1/KIF14/DLGAP5/BUB1B/CCNB3/TTK/CENPE/CDKN2D/E2F7/CDCA5/TPX2/TERT/CDC25A/DBF4B/HMGA2/TRIP13/MAD2L1/E2F1/BLM/CDK1/CYP1A1/CDC6/AURKB/PLK4/UBE2C/DUSP1/CLSPN/CENPJ/ANLN/MAPK15/BRCA1/FAM83D/CENPF/GADD45A/MRNIP/ANXA1/CCL2/EZH2/ORC1/MIR222/DTL/CNTRL/TUBB4B/SPDL1/TUBG1/DONSON/E2F8/KNTC1/ATAD5/TEX14/TICRR/PCNA/PTPN6/FBXO5/SFN/CDKN1A/HUS1B/D…	76			BP	GO:0031629	synaptic vesicle fusion to presynaptic active zone membrane	6|861	19|13656	0.000822498	0.0381196	ENSG00000105737/ENSG00000135604/ENSG00000067715/ENSG00000166900/ENSG00000099365/ENSG00000168993	GRIK5/STX11/SYT1/STX3/STX1B/CPLX1	6
BP	GO:0007052	mitotic spindle organization	30|1342	107|14558	1.82694e-08	1.97524e-06	ENSG00000117399/ENSG00000143228/ENSG00000166851/ENSG00000134057/ENSG00000075702/ENSG00000087586/ENSG00000237649/ENSG00000013810/ENSG00000089685/ENSG00000080986/ENSG00000117650/ENSG00000112742/ENSG00000138778/ENSG00000090889/ENSG00000137807/ENSG00000088325/ENSG00000152253/ENSG00000123473/ENSG00000101057/ENSG00000178999/ENSG00000161800/ENSG00000204899/ENSG00000121957/ENSG00000131462/ENSG00000136122…	CDC20/NUF2/PLK1/CCNB1/WDR62/AURKA/KIFC1/TACC3/BIRC5/NDC80/NEK2/TTK/CENPE/KIF4A/KIF23/TPX2/SPC25/STIL/MYBL2/AURKB/RACGAP1/MZT1/GPSM2/TUBG1/BORA/POC1A/KIF11/PSRC1/AURKC/PRC1	30			BP	GO:0099500	vesicle fusion to plasma membrane	6|861	19|13656	0.000822498	0.0381196	ENSG00000105737/ENSG00000135604/ENSG00000067715/ENSG00000166900/ENSG00000099365/ENSG00000168993	GRIK5/STX11/SYT1/STX3/STX1B/CPLX1	6
BP	GO:1901990	regulation of mitotic cell cycle phase transition	72|1342	399|14558	1.85794e-08	1.97524e-06	ENSG00000117399/ENSG00000072571/ENSG00000166851/ENSG00000134057/ENSG00000087586/ENSG00000093009/ENSG00000080986/ENSG00000075218/ENSG00000169679/ENSG00000158402/ENSG00000117650/ENSG00000135476/ENSG00000118193/ENSG00000126787/ENSG00000156970/ENSG00000147082/ENSG00000112742/ENSG00000138778/ENSG00000129355/ENSG00000165891/ENSG00000146670/ENSG00000088325/ENSG00000164362/ENSG00000164045/ENSG00000161692…	CDC20/HMMR/PLK1/CCNB1/AURKA/CDC45/NDC80/GTSE1/BUB1/CDC25C/NEK2/ESPL1/KIF14/DLGAP5/BUB1B/CCNB3/TTK/CENPE/CDKN2D/E2F7/CDCA5/TPX2/TERT/CDC25A/DBF4B/HMGA2/TRIP13/MAD2L1/E2F1/BLM/CDK1/CYP1A1/CDC6/AURKB/PLK4/UBE2C/DUSP1/CLSPN/CENPJ/ANLN/BRCA1/CENPF/GADD45A/MRNIP/ANXA1/CCL2/EZH2/ORC1/MIR222/DTL/CNTRL/TUBB4B/SPDL1/TUBG1/DONSON/E2F8/KNTC1/ATAD5/TEX14/TICRR/PCNA/PTPN6/FBXO5/SFN/CDKN1A/HUS1B/CDKN2B/MTBP/KLF…	72			BP	GO:1990266	neutrophil migration	12|861	67|13656	0.000878195	0.0403134	ENSG00000081041/ENSG00000110944/ENSG00000006606/ENSG00000169429/ENSG00000163734/ENSG00000109743/ENSG00000271503/ENSG00000134830/ENSG00000197405/ENSG00000105851/ENSG00000173432/ENSG00000171860	CXCL2/IL23A/CCL26/CXCL8/CXCL3/BST1/CCL5/C5AR2/C5AR1/PIK3CG/SAA1/C3AR1	12
BP	GO:0051784	negative regulation of nuclear division	20|1342	54|14558	2.57205e-08	2.63366e-06	ENSG00000128342/ENSG00000117399/ENSG00000166851/ENSG00000134057/ENSG00000080986/ENSG00000169679/ENSG00000156970/ENSG00000112742/ENSG00000071539/ENSG00000164611/ENSG00000164109/ENSG00000178999/ENSG00000120129/ENSG00000117724/ENSG00000101144/ENSG00000040275/ENSG00000121101/ENSG00000112029/ENSG00000172167/ENSG00000178295	LIF/CDC20/PLK1/CCNB1/NDC80/BUB1/BUB1B/TTK/TRIP13/PTTG1/MAD2L1/AURKB/DUSP1/CENPF/BMP7/SPDL1/TEX14/FBXO5/MTBP/GEN1	20			BP	GO:0046683	response to organophosphorus	17|861	116|13656	0.000938437	0.0426723	ENSG00000125740/ENSG00000073756/ENSG00000169403/ENSG00000120129/ENSG00000044574/ENSG00000187134/ENSG00000123342/ENSG00000170345/ENSG00000178726/ENSG00000186642/ENSG00000198838/ENSG00000142319/ENSG00000171223/ENSG00000179094/ENSG00000099957/ENSG00000105851/ENSG00000108576	FOSB/PTGS2/PTAFR/DUSP1/HSPA5/AKR1C1/MMP19/FOS/THBD/PDE2A/RYR3/SLC6A3/JUNB/PER1/P2RX6/PIK3CG/SLC6A4	17
BP	GO:0033048	negative regulation of mitotic sister chromatid segregation	17|1342	40|14558	2.5744e-08	2.63366e-06	ENSG00000117399/ENSG00000166851/ENSG00000134057/ENSG00000080986/ENSG00000169679/ENSG00000156970/ENSG00000112742/ENSG00000071539/ENSG00000164611/ENSG00000164109/ENSG00000178999/ENSG00000120129/ENSG00000117724/ENSG00000040275/ENSG00000121101/ENSG00000112029/ENSG00000178295	CDC20/PLK1/CCNB1/NDC80/BUB1/BUB1B/TTK/TRIP13/PTTG1/MAD2L1/AURKB/DUSP1/CENPF/SPDL1/TEX14/FBXO5/GEN1	17			BP	GO:0006935	chemotaxis	47|861	467|13656	0.000982523	0.0442595	ENSG00000136244/ENSG00000189056/ENSG00000170989/ENSG00000138135/ENSG00000081041/ENSG00000110944/ENSG00000169403/ENSG00000119508/ENSG00000006606/ENSG00000123358/ENSG00000120129/ENSG00000169429/ENSG00000138347/ENSG00000163734/ENSG00000136235/ENSG00000136999/ENSG00000074527/ENSG00000109743/ENSG00000271503/ENSG00000117525/ENSG00000137877/ENSG00000187122/ENSG00000101680/ENSG00000113578/ENSG00000134830…	IL6/RELN/S1PR1/CH25H/CXCL2/IL23A/PTAFR/NR4A3/CCL26/NR4A1/DUSP1/CXCL8/MYPN/CXCL3/GPNMB/NOV/NTN4/BST1/CCL5/F3/SPTBN5/SLIT1/LAMA1/FGF1/C5AR2/C5AR1/SCG2/SERPINE1/PIK3CG/EPHA4/RAP1GAP/IL6R/SAA1/EFNB1/S100A14/STX3/HOXB9/MTUS1/MIF/FGF7/SAA2/TYMP/DEFB1/PLXNC1/IL12A/C3AR1/ATOH1	47
BP	GO:0045841	negative regulation of mitotic metaphase/anaphase transition	16|1342	36|14558	3.0592e-08	3.01582e-06	ENSG00000117399/ENSG00000166851/ENSG00000134057/ENSG00000080986/ENSG00000169679/ENSG00000156970/ENSG00000112742/ENSG00000071539/ENSG00000164109/ENSG00000178999/ENSG00000120129/ENSG00000117724/ENSG00000040275/ENSG00000121101/ENSG00000112029/ENSG00000178295	CDC20/PLK1/CCNB1/NDC80/BUB1/BUB1B/TTK/TRIP13/MAD2L1/AURKB/DUSP1/CENPF/SPDL1/TEX14/FBXO5/GEN1	16			BP	GO:0046189	phenol-containing compound biosynthetic process	8|861	34|13656	0.00100887	0.0449464	ENSG00000151012/ENSG00000142319/ENSG00000129167/ENSG00000080166/ENSG00000153234/ENSG00000258839/ENSG00000123454/ENSG00000180176	SLC7A11/SLC6A3/TPH1/DCT/NR4A2/MC1R/DBH/TH	8
BP	GO:1902100	negative regulation of metaphase/anaphase transition of cell cycle	16|1342	36|14558	3.0592e-08	3.01582e-06	ENSG00000117399/ENSG00000166851/ENSG00000134057/ENSG00000080986/ENSG00000169679/ENSG00000156970/ENSG00000112742/ENSG00000071539/ENSG00000164109/ENSG00000178999/ENSG00000120129/ENSG00000117724/ENSG00000040275/ENSG00000121101/ENSG00000112029/ENSG00000178295	CDC20/PLK1/CCNB1/NDC80/BUB1/BUB1B/TTK/TRIP13/MAD2L1/AURKB/DUSP1/CENPF/SPDL1/TEX14/FBXO5/GEN1	16			BP	GO:0038066	p38MAPK cascade	9|861	42|13656	0.00102007	0.0449464	ENSG00000120129/ENSG00000163874/ENSG00000134242/ENSG00000143507/ENSG00000116717/ENSG00000179094/ENSG00000083799/ENSG00000125845/ENSG00000130222	DUSP1/ZC3H12A/PTPN22/DUSP10/GADD45A/PER1/CYLD/BMP2/GADD45G	9
BP	GO:0008608	attachment of spindle microtubules to kinetochore	15|1342	32|14558	3.41148e-08	3.30305e-06	ENSG00000143228/ENSG00000134057/ENSG00000142945/ENSG00000076382/ENSG00000080986/ENSG00000117650/ENSG00000138778/ENSG00000137812/ENSG00000178999/ENSG00000161800/ENSG00000129810/ENSG00000070831/ENSG00000128944/ENSG00000121101/ENSG00000105146	NUF2/CCNB1/KIF2C/SPAG5/NDC80/NEK2/CENPE/KNL1/AURKB/RACGAP1/SGO1/CDC42/KNSTRN/TEX14/AURKC	15			BP	GO:0002831	regulation of response to biotic stimulus	17|861	117|13656	0.00103507	0.0449464	ENSG00000110944/ENSG00000023445/ENSG00000118503/ENSG00000137628/ENSG00000185745/ENSG00000108771/ENSG00000163874/ENSG00000107201/ENSG00000182261/ENSG00000163568/ENSG00000079385/ENSG00000164136/ENSG00000138646/ENSG00000078237/ENSG00000240972/ENSG00000204397/ENSG00000168811	IL23A/BIRC3/TNFAIP3/DDX60/IFIT1/DHX58/ZC3H12A/DDX58/NLRP10/AIM2/CEACAM1/IL15/HERC5/TIGAR/MIF/CARD16/IL12A	17
BP	GO:0045839	negative regulation of mitotic nuclear division	19|1342	50|14558	3.52589e-08	3.32223e-06	ENSG00000117399/ENSG00000166851/ENSG00000134057/ENSG00000080986/ENSG00000169679/ENSG00000156970/ENSG00000112742/ENSG00000071539/ENSG00000164611/ENSG00000164109/ENSG00000178999/ENSG00000120129/ENSG00000117724/ENSG00000101144/ENSG00000040275/ENSG00000121101/ENSG00000112029/ENSG00000172167/ENSG00000178295	CDC20/PLK1/CCNB1/NDC80/BUB1/BUB1B/TTK/TRIP13/PTTG1/MAD2L1/AURKB/DUSP1/CENPF/BMP7/SPDL1/TEX14/FBXO5/MTBP/GEN1	19			BP	GO:0032640	tumor necrosis factor production	17|861	117|13656	0.00103507	0.0449464	ENSG00000110944/ENSG00000169403/ENSG00000184988/ENSG00000118503/ENSG00000136235/ENSG00000115267/ENSG00000163874/ENSG00000134242/ENSG00000107738/ENSG00000107201/ENSG00000134830/ENSG00000240972/ENSG00000081237/ENSG00000258839/ENSG00000187796/ENSG00000172575/ENSG00000120949	IL23A/PTAFR/TMEM106A/TNFAIP3/GPNMB/IFIH1/ZC3H12A/PTPN22/VSIR/DDX58/C5AR2/MIF/PTPRC/MC1R/CARD9/RASGRP1/TNFRSF8	17
BP	GO:0065004	protein-DNA complex assembly	45|1342	208|14558	4.32704e-08	3.90236e-06	ENSG00000115163/ENSG00000123485/ENSG00000093009/ENSG00000276966/ENSG00000168298/ENSG00000187837/ENSG00000273802/ENSG00000124635/ENSG00000203760/ENSG00000138778/ENSG00000189060/ENSG00000125398/ENSG00000137812/ENSG00000203814/ENSG00000180596/ENSG00000158406/ENSG00000123219/ENSG00000153044/ENSG00000164104/ENSG00000104147/ENSG00000184678/ENSG00000275713/ENSG00000117724/ENSG00000138092/ENSG00000273983…	CENPA/HJURP/CDC45/HIST1H4E/HIST1H1E/HIST1H1C/HIST1H2BG/HIST1H2BJ/CENPW/CENPE/H1F0/SOX9/KNL1/HIST2H2BF/HIST1H2BC/HIST1H4H/CENPK/CENPH/HMGB2/OIP5/HIST2H2BE/HIST1H2BH/CENPF/CENPO/HIST1H3G/HIST3H2BB/CENPM/HIST1H2BO/HIST1H2BF/HIST1H4J/CENPN/CENPQ/MIS18A/ASF1B/CENPI/ESR1/MCM4/HIST4H4/HIST1H1D/CENPU/RPA3/MCM7/CHAF1A/CENPP/HIST1H2BE	45			BP	GO:0045766	positive regulation of angiogenesis	19|861	138|13656	0.00105188	0.0452686	ENSG00000073756/ENSG00000138061/ENSG00000136826/ENSG00000169429/ENSG00000048052/ENSG00000128165/ENSG00000163874/ENSG00000117525/ENSG00000113578/ENSG00000100292/ENSG00000197405/ENSG00000164619/ENSG00000115008/ENSG00000106366/ENSG00000125730/ENSG00000101280/ENSG00000145632/ENSG00000171860/ENSG00000171236	PTGS2/CYP1B1/KLF4/CXCL8/HDAC9/ADM2/ZC3H12A/F3/FGF1/HMOX1/C5AR1/BMPER/IL1A/SERPINE1/C3/ANGPT4/PLK2/C3AR1/LRG1	19
BP	GO:0033047	regulation of mitotic sister chromatid segregation	22|1342	66|14558	4.825e-08	4.21954e-06	ENSG00000117399/ENSG00000166851/ENSG00000134057/ENSG00000013810/ENSG00000080986/ENSG00000169679/ENSG00000135476/ENSG00000126787/ENSG00000156970/ENSG00000112742/ENSG00000138778/ENSG00000071539/ENSG00000164611/ENSG00000164109/ENSG00000094804/ENSG00000178999/ENSG00000120129/ENSG00000117724/ENSG00000040275/ENSG00000121101/ENSG00000112029/ENSG00000178295	CDC20/PLK1/CCNB1/TACC3/NDC80/BUB1/ESPL1/DLGAP5/BUB1B/TTK/CENPE/TRIP13/PTTG1/MAD2L1/CDC6/AURKB/DUSP1/CENPF/SPDL1/TEX14/FBXO5/GEN1	22			BP	GO:0042330	taxis	47|861	469|13656	0.00107501	0.0458546	ENSG00000136244/ENSG00000189056/ENSG00000170989/ENSG00000138135/ENSG00000081041/ENSG00000110944/ENSG00000169403/ENSG00000119508/ENSG00000006606/ENSG00000123358/ENSG00000120129/ENSG00000169429/ENSG00000138347/ENSG00000163734/ENSG00000136235/ENSG00000136999/ENSG00000074527/ENSG00000109743/ENSG00000271503/ENSG00000117525/ENSG00000137877/ENSG00000187122/ENSG00000101680/ENSG00000113578/ENSG00000134830…	IL6/RELN/S1PR1/CH25H/CXCL2/IL23A/PTAFR/NR4A3/CCL26/NR4A1/DUSP1/CXCL8/MYPN/CXCL3/GPNMB/NOV/NTN4/BST1/CCL5/F3/SPTBN5/SLIT1/LAMA1/FGF1/C5AR2/C5AR1/SCG2/SERPINE1/PIK3CG/EPHA4/RAP1GAP/IL6R/SAA1/EFNB1/S100A14/STX3/HOXB9/MTUS1/MIF/FGF7/SAA2/TYMP/DEFB1/PLXNC1/IL12A/C3AR1/ATOH1	47
BP	GO:0033260	nuclear DNA replication	21|1342	61|14558	5.12642e-08	4.41198e-06	ENSG00000093009/ENSG00000285816/ENSG00000161692/ENSG00000101003/ENSG00000014138/ENSG00000139618/ENSG00000258366/ENSG00000138346/ENSG00000159147/ENSG00000176208/ENSG00000163918/ENSG00000133119/ENSG00000132646/ENSG00000104738/ENSG00000168496/ENSG00000106399/ENSG00000166508/ENSG00000105486/ENSG00000198056/ENSG00000100479/ENSG00000006634	CDC45/AP000944.2/DBF4B/GINS1/POLA2/BRCA2/RTEL1/DNA2/DONSON/ATAD5/RFC4/RFC3/PCNA/MCM4/FEN1/RPA3/MCM7/LIG1/PRIM1/POLE2/DBF4	21			BP	GO:0006958	complement activation, classical pathway	6|861	20|13656	0.00111289	0.0470539	ENSG00000182326/ENSG00000139178/ENSG00000244731/ENSG00000123838/ENSG00000125730/ENSG00000176919	C1S/C1RL/C4A/C4BPA/C3/C8G	6
BP	GO:0044843	cell cycle G1/S phase transition	51|1342	252|14558	5.59898e-08	4.74339e-06	ENSG00000122641/ENSG00000134057/ENSG00000183856/ENSG00000087586/ENSG00000093009/ENSG00000100526/ENSG00000075218/ENSG00000145386/ENSG00000171848/ENSG00000158402/ENSG00000118193/ENSG00000091651/ENSG00000133101/ENSG00000285816/ENSG00000129355/ENSG00000165891/ENSG00000164362/ENSG00000164045/ENSG00000101412/ENSG00000170312/ENSG00000140465/ENSG00000065328/ENSG00000094804/ENSG00000125885/ENSG00000101447…	INHBA/CCNB1/IQGAP3/AURKA/CDC45/CDKN3/GTSE1/CCNA2/RRM2/CDC25C/KIF14/ORC6/CCNA1/AP000944.2/CDKN2D/E2F7/TERT/CDC25A/E2F1/CDK1/CYP1A1/MCM10/CDC6/MCM8/FAM83D/GADD45A/POLA2/ANXA1/CCL2/EZH2/ORC1/MIR222/E2F8/ESRRB/TYMS/PCNA/MCM4/PTPN6/RPA3/FBXO5/MCM7/SFN/CDKN1A/PRIM1/POLE2/CDKN2B/DBF4/MTBP/KLF4/ZNF385A/SPDYA	51			BP	GO:0006953	acute-phase response	7|861	27|13656	0.00112604	0.0471957	ENSG00000136244/ENSG00000073756/ENSG00000172216/ENSG00000115008/ENSG00000160712/ENSG00000173432/ENSG00000134339	IL6/PTGS2/CEBPB/IL1A/IL6R/SAA1/SAA2	7
BP	GO:0000082	G1/S transition of mitotic cell cycle	49|1342	238|14558	5.80351e-08	4.84102e-06	ENSG00000122641/ENSG00000134057/ENSG00000183856/ENSG00000087586/ENSG00000093009/ENSG00000100526/ENSG00000075218/ENSG00000171848/ENSG00000158402/ENSG00000118193/ENSG00000091651/ENSG00000133101/ENSG00000285816/ENSG00000129355/ENSG00000165891/ENSG00000164362/ENSG00000164045/ENSG00000101412/ENSG00000170312/ENSG00000140465/ENSG00000065328/ENSG00000094804/ENSG00000125885/ENSG00000116717/ENSG00000014138…	INHBA/CCNB1/IQGAP3/AURKA/CDC45/CDKN3/GTSE1/RRM2/CDC25C/KIF14/ORC6/CCNA1/AP000944.2/CDKN2D/E2F7/TERT/CDC25A/E2F1/CDK1/CYP1A1/MCM10/CDC6/MCM8/GADD45A/POLA2/ANXA1/CCL2/EZH2/ORC1/MIR222/E2F8/ESRRB/TYMS/PCNA/MCM4/PTPN6/RPA3/FBXO5/MCM7/SFN/CDKN1A/PRIM1/POLE2/CDKN2B/DBF4/MTBP/KLF4/ZNF385A/SPDYA	49			BP	GO:0070059	intrinsic apoptotic signaling pathway in response to endoplasmic reticulum stress	11|861	60|13656	0.00116664	0.048476	ENSG00000175197/ENSG00000087074/ENSG00000178607/ENSG00000141682/ENSG00000128965/ENSG00000149428/ENSG00000051108/ENSG00000101255/ENSG00000172216/ENSG00000172071/ENSG00000162298	DDIT3/PPP1R15A/ERN1/PMAIP1/CHAC1/HYOU1/HERPUD1/TRIB3/CEBPB/EIF2AK3/SYVN1	11
BP	GO:0007094	mitotic spindle assembly checkpoint	15|1342	34|14558	9.36941e-08	7.36245e-06	ENSG00000117399/ENSG00000166851/ENSG00000134057/ENSG00000080986/ENSG00000169679/ENSG00000156970/ENSG00000112742/ENSG00000071539/ENSG00000164109/ENSG00000178999/ENSG00000120129/ENSG00000117724/ENSG00000040275/ENSG00000121101/ENSG00000178295	CDC20/PLK1/CCNB1/NDC80/BUB1/BUB1B/TTK/TRIP13/MAD2L1/AURKB/DUSP1/CENPF/SPDL1/TEX14/GEN1	15			CC	GO:0000786	nucleosome	14|909	61|14270	2.20861e-05	0.00718981	ENSG00000187837/ENSG00000158373/ENSG00000180573/ENSG00000180596/ENSG00000158406/ENSG00000184678/ENSG00000274290/ENSG00000270882/ENSG00000203814/ENSG00000124635/ENSG00000197903/ENSG00000233822/ENSG00000165097/ENSG00000278705	HIST1H1C/HIST1H2BD/HIST1H2AC/HIST1H2BC/HIST1H4H/HIST2H2BE/HIST1H2BE/HIST2H4A/HIST2H2BF/HIST1H2BJ/HIST1H2BK/HIST1H2BN/KDM1B/HIST1H4B	14
BP	GO:0031577	spindle checkpoint	15|1342	34|14558	9.36941e-08	7.36245e-06	ENSG00000117399/ENSG00000166851/ENSG00000134057/ENSG00000080986/ENSG00000169679/ENSG00000156970/ENSG00000112742/ENSG00000071539/ENSG00000164109/ENSG00000178999/ENSG00000120129/ENSG00000117724/ENSG00000040275/ENSG00000121101/ENSG00000178295	CDC20/PLK1/CCNB1/NDC80/BUB1/BUB1B/TTK/TRIP13/MAD2L1/AURKB/DUSP1/CENPF/SPDL1/TEX14/GEN1	15			CC	GO:0031012	extracellular matrix	46|909	385|14270	2.73897e-05	0.00718981	ENSG00000138829/ENSG00000189056/ENSG00000130513/ENSG00000084636/ENSG00000154734/ENSG00000085741/ENSG00000163638/ENSG00000123342/ENSG00000137745/ENSG00000136999/ENSG00000168477/ENSG00000110169/ENSG00000265190/ENSG00000101203/ENSG00000197565/ENSG00000074527/ENSG00000196611/ENSG00000105825/ENSG00000117525/ENSG00000154175/ENSG00000101680/ENSG00000113578/ENSG00000103196/ENSG00000087303/ENSG00000170382…	FBN2/RELN/GDF15/COL16A1/ADAMTS1/WNT11/ADAMTS9/MMP19/MMP13/NOV/TNXB/HPX/ANXA8/COL20A1/COL4A6/NTN4/MMP1/TFPI2/F3/ABI3BP/LAMA1/FGF1/CRISPLD2/NID2/LRRN2/BCAN/VASN/ANGPTL6/ADAMTSL4/LAMC2/ACHE/PRSS2/ADAMTS13/INHBE/SERPINE1/HRNR/FLG/SNORC/COL12A1/TGM4/CTSS/TNFRSF11B/COL1A2/COL15A1/WNT2B/COL8A2	46
BP	GO:0071173	spindle assembly checkpoint	15|1342	34|14558	9.36941e-08	7.36245e-06	ENSG00000117399/ENSG00000166851/ENSG00000134057/ENSG00000080986/ENSG00000169679/ENSG00000156970/ENSG00000112742/ENSG00000071539/ENSG00000164109/ENSG00000178999/ENSG00000120129/ENSG00000117724/ENSG00000040275/ENSG00000121101/ENSG00000178295	CDC20/PLK1/CCNB1/NDC80/BUB1/BUB1B/TTK/TRIP13/MAD2L1/AURKB/DUSP1/CENPF/SPDL1/TEX14/GEN1	15			CC	GO:0098831	presynaptic active zone cytoplasmic component	6|909	13|14270	7.64947e-05	0.00989125	ENSG00000130477/ENSG00000186472/ENSG00000176406/ENSG00000079841/ENSG00000187672/ENSG00000164061	UNC13A/PCLO/RIMS2/RIMS1/ERC2/BSN	6
BP	GO:0071174	mitotic spindle checkpoint	15|1342	34|14558	9.36941e-08	7.36245e-06	ENSG00000117399/ENSG00000166851/ENSG00000134057/ENSG00000080986/ENSG00000169679/ENSG00000156970/ENSG00000112742/ENSG00000071539/ENSG00000164109/ENSG00000178999/ENSG00000120129/ENSG00000117724/ENSG00000040275/ENSG00000121101/ENSG00000178295	CDC20/PLK1/CCNB1/NDC80/BUB1/BUB1B/TTK/TRIP13/MAD2L1/AURKB/DUSP1/CENPF/SPDL1/TEX14/GEN1	15			CC	GO:0097729	9+2 motile cilium	14|909	68|14270	7.96891e-05	0.00989125	ENSG00000099338/ENSG00000039139/ENSG00000125409/ENSG00000155875/ENSG00000161011/ENSG00000117477/ENSG00000105792/ENSG00000146221/ENSG00000112981/ENSG00000163879/ENSG00000154040/ENSG00000164825/ENSG00000155749/ENSG00000214360	CATSPERG/DNAH5/TEKT3/SAXO1/SQSTM1/CCDC181/CFAP69/TCTE1/NME5/DNALI1/CABYR/DEFB1/ALS2CR12/EFCAB9	14
BP	GO:0051302	regulation of cell division	35|1342	147|14558	1.16606e-07	9.03196e-06	ENSG00000125538/ENSG00000124882/ENSG00000115008/ENSG00000166851/ENSG00000112984/ENSG00000087586/ENSG00000186185/ENSG00000118193/ENSG00000091651/ENSG00000066279/ENSG00000122966/ENSG00000165891/ENSG00000137807/ENSG00000138182/ENSG00000197299/ENSG00000094804/ENSG00000178999/ENSG00000161800/ENSG00000139618/ENSG00000164690/ENSG00000070831/ENSG00000149503/ENSG00000129173/ENSG00000112715/ENSG00000121101…	IL1B/EREG/IL1A/PLK1/KIF20A/AURKA/KIF18B/KIF14/ORC6/ASPM/CIT/E2F7/KIF23/KIF20B/BLM/CDC6/AURKB/RACGAP1/BRCA2/SHH/CDC42/INCENP/E2F8/VEGFA/TEX14/ESRRB/SFN/LBH/OSM/AURKC/FGF5/PDGFB/EVI2B/PRC1/TGFA	35			CC	GO:0044815	DNA packaging complex	14|909	69|14270	9.42023e-05	0.00989125	ENSG00000187837/ENSG00000158373/ENSG00000180573/ENSG00000180596/ENSG00000158406/ENSG00000184678/ENSG00000274290/ENSG00000270882/ENSG00000203814/ENSG00000124635/ENSG00000197903/ENSG00000233822/ENSG00000165097/ENSG00000278705	HIST1H1C/HIST1H2BD/HIST1H2AC/HIST1H2BC/HIST1H4H/HIST2H2BE/HIST1H2BE/HIST2H4A/HIST2H2BF/HIST1H2BJ/HIST1H2BK/HIST1H2BN/KDM1B/HIST1H4B	14
BP	GO:0032675	regulation of interleukin-6 production	30|1342	117|14558	1.64024e-07	1.25259e-05	ENSG00000125538/ENSG00000124882/ENSG00000136695/ENSG00000137033/ENSG00000136689/ENSG00000136696/ENSG00000136244/ENSG00000157017/ENSG00000019991/ENSG00000122133/ENSG00000169403/ENSG00000156711/ENSG00000006210/ENSG00000267200/ENSG00000154710/ENSG00000134242/ENSG00000111679/ENSG00000125571/ENSG00000118503/ENSG00000170425/ENSG00000162909/ENSG00000163606/ENSG00000134830/ENSG00000132718/ENSG00000158869…	IL1B/EREG/IL36RN/IL33/IL1RN/IL36B/IL6/GHRL/HGF/PAEP/PTAFR/MAPK13/CX3CL1/MIR132/RABGEF1/PTPN22/PTPN6/IL37/TNFAIP3/ADORA2B/CAPN2/CD200R1/C5AR2/SYT11/FCER1G/NOD2/AGER/F2RL1/TLR6/MBP	30			CC	GO:0005929	cilium	52|909	495|14270	0.000250212	0.0188393	ENSG00000123977/ENSG00000188596/ENSG00000156042/ENSG00000099338/ENSG00000039139/ENSG00000102001/ENSG00000181085/ENSG00000161040/ENSG00000137877/ENSG00000115423/ENSG00000185527/ENSG00000125409/ENSG00000203666/ENSG00000100592/ENSG00000243710/ENSG00000164953/ENSG00000155875/ENSG00000161011/ENSG00000188452/ENSG00000174844/ENSG00000083799/ENSG00000146350/ENSG00000117477/ENSG00000105792/ENSG00000133256…	DAW1/CFAP54/CFAP70/CATSPERG/DNAH5/CACNA1F/MAPK15/FBXL13/SPTBN5/DNAH6/PDE6G/TEKT3/EFCAB2/DAAM1/CFAP57/TMEM67/SAXO1/SQSTM1/CERKL/DNAH12/CYLD/TBC1D32/CCDC181/CFAP69/PDE6B/CEP83/DNAH14/HYDIN/TCTE1/NME5/BBS10/LCA5L/DNALI1/CNGB1/CABYR/TULP2/LRRC6/CFAP300/DEFB1/PROM2/PKD1L1/C11orf74/AGBL2/CFAP43/SSTR3/ALS2CR12/EFCAB9/TMEM17/DNAH10/ARR3/TTC21A/RPGRIP1	52
BP	GO:0007051	spindle organization	38|1342	170|14558	1.98121e-07	1.49196e-05	ENSG00000117399/ENSG00000143228/ENSG00000166851/ENSG00000134057/ENSG00000075702/ENSG00000087586/ENSG00000237649/ENSG00000013810/ENSG00000076382/ENSG00000089685/ENSG00000080986/ENSG00000117650/ENSG00000135476/ENSG00000066279/ENSG00000112742/ENSG00000203760/ENSG00000138778/ENSG00000090889/ENSG00000137807/ENSG00000088325/ENSG00000152253/ENSG00000123473/ENSG00000101057/ENSG00000178999/ENSG00000161800…	CDC20/NUF2/PLK1/CCNB1/WDR62/AURKA/KIFC1/TACC3/SPAG5/BIRC5/NDC80/NEK2/ESPL1/ASPM/TTK/CENPW/CENPE/KIF4A/KIF23/TPX2/SPC25/STIL/MYBL2/AURKB/RACGAP1/MZT1/MAPK15/GPSM2/KNSTRN/TRIM36/TUBG1/BORA/POC1A/FBXO5/KIF11/PSRC1/AURKC/PRC1	38			CC	GO:0031514	motile cilium	20|909	133|14270	0.00028089	0.0188393	ENSG00000099338/ENSG00000039139/ENSG00000161040/ENSG00000125409/ENSG00000203666/ENSG00000100592/ENSG00000155875/ENSG00000161011/ENSG00000117477/ENSG00000105792/ENSG00000146221/ENSG00000112981/ENSG00000163879/ENSG00000154040/ENSG00000129295/ENSG00000137691/ENSG00000164825/ENSG00000197748/ENSG00000155749/ENSG00000214360	CATSPERG/DNAH5/FBXL13/TEKT3/EFCAB2/DAAM1/SAXO1/SQSTM1/CCDC181/CFAP69/TCTE1/NME5/DNALI1/CABYR/LRRC6/CFAP300/DEFB1/CFAP43/ALS2CR12/EFCAB9	20
BP	GO:0045930	negative regulation of mitotic cell cycle	56|1342	299|14558	2.01575e-07	1.49718e-05	ENSG00000117399/ENSG00000166851/ENSG00000134057/ENSG00000087586/ENSG00000154920/ENSG00000080986/ENSG00000075218/ENSG00000169679/ENSG00000158402/ENSG00000156970/ENSG00000112742/ENSG00000129355/ENSG00000165891/ENSG00000165490/ENSG00000149948/ENSG00000071539/ENSG00000164611/ENSG00000164109/ENSG00000101412/ENSG00000122952/ENSG00000197299/ENSG00000170312/ENSG00000094804/ENSG00000178999/ENSG00000120129…	CDC20/PLK1/CCNB1/AURKA/EME1/NDC80/GTSE1/BUB1/CDC25C/BUB1B/TTK/CDKN2D/E2F7/DDIAS/HMGA2/TRIP13/PTTG1/MAD2L1/E2F1/ZWINT/BLM/CDK1/CDC6/AURKB/DUSP1/CLSPN/WNT9A/BRCA1/CENPF/GADD45A/MRNIP/CCL2/EZH2/ORC1/BMP7/EME2/SPDL1/TOP2A/DONSON/E2F8/KNTC1/TEX14/TICRR/PCNA/FBXO5/SFN/CDKN1A/HUS1B/ZWILCH/CDKN2B/MTBP/BTG3/KLF4/ZNF385A/GEN1/BRINP2	56			CC	GO:0048786	presynaptic active zone	12|909	59|14270	0.000287075	0.0188393	ENSG00000130477/ENSG00000186472/ENSG00000176406/ENSG00000135604/ENSG00000070961/ENSG00000102003/ENSG00000166900/ENSG00000099365/ENSG00000079841/ENSG00000108797/ENSG00000187672/ENSG00000164061	UNC13A/PCLO/RIMS2/STX11/ATP2B1/SYP/STX3/STX1B/RIMS1/CNTNAP1/ERC2/BSN	12
BP	GO:0032635	interleukin-6 production	31|1342	126|14558	2.79743e-07	1.99575e-05	ENSG00000125538/ENSG00000124882/ENSG00000136695/ENSG00000137033/ENSG00000136689/ENSG00000136696/ENSG00000136244/ENSG00000184988/ENSG00000157017/ENSG00000019991/ENSG00000122133/ENSG00000169403/ENSG00000156711/ENSG00000006210/ENSG00000267200/ENSG00000154710/ENSG00000134242/ENSG00000111679/ENSG00000125571/ENSG00000118503/ENSG00000170425/ENSG00000162909/ENSG00000163606/ENSG00000134830/ENSG00000132718…	IL1B/EREG/IL36RN/IL33/IL1RN/IL36B/IL6/TMEM106A/GHRL/HGF/PAEP/PTAFR/MAPK13/CX3CL1/MIR132/RABGEF1/PTPN22/PTPN6/IL37/TNFAIP3/ADORA2B/CAPN2/CD200R1/C5AR2/SYT11/FCER1G/NOD2/AGER/F2RL1/TLR6/MBP	31			CC	GO:0042734	presynaptic membrane	17|909	110|14270	0.000569108	0.0329735	ENSG00000130477/ENSG00000105737/ENSG00000176406/ENSG00000135604/ENSG00000186642/ENSG00000067715/ENSG00000070961/ENSG00000142319/ENSG00000102003/ENSG00000108576/ENSG00000116106/ENSG00000166900/ENSG00000099365/ENSG00000079841/ENSG00000108797/ENSG00000187672/ENSG00000131398	UNC13A/GRIK5/RIMS2/STX11/PDE2A/SYT1/ATP2B1/SLC6A3/SYP/SLC6A4/EPHA4/STX3/STX1B/RIMS1/CNTNAP1/ERC2/KCNC3	17
BP	GO:0006271	DNA strand elongation involved in DNA replication	11|1342	20|14558	3.01036e-07	2.11977e-05	ENSG00000147536/ENSG00000101003/ENSG00000131153/ENSG00000138346/ENSG00000163918/ENSG00000133119/ENSG00000132646/ENSG00000104738/ENSG00000168496/ENSG00000166508/ENSG00000105486	GINS4/GINS1/GINS2/DNA2/RFC4/RFC3/PCNA/MCM4/FEN1/MCM7/LIG1	11			CC	GO:0036126	sperm flagellum	12|909	64|14270	0.000628067	0.0329735	ENSG00000099338/ENSG00000125409/ENSG00000155875/ENSG00000161011/ENSG00000117477/ENSG00000105792/ENSG00000146221/ENSG00000112981/ENSG00000154040/ENSG00000164825/ENSG00000155749/ENSG00000214360	CATSPERG/TEKT3/SAXO1/SQSTM1/CCDC181/CFAP69/TCTE1/NME5/CABYR/DEFB1/ALS2CR12/EFCAB9	12
BP	GO:0045931	positive regulation of mitotic cell cycle	33|1342	142|14558	4.84468e-07	3.28348e-05	ENSG00000125538/ENSG00000124882/ENSG00000115008/ENSG00000134057/ENSG00000087586/ENSG00000093009/ENSG00000080986/ENSG00000158402/ENSG00000135476/ENSG00000126787/ENSG00000176170/ENSG00000146670/ENSG00000164362/ENSG00000164045/ENSG00000161692/ENSG00000138182/ENSG00000164109/ENSG00000170312/ENSG00000140465/ENSG00000094804/ENSG00000175063/ENSG00000135046/ENSG00000139618/ENSG00000207725/ENSG00000143476…	IL1B/EREG/IL1A/CCNB1/AURKA/CDC45/NDC80/CDC25C/ESPL1/DLGAP5/SPHK1/CDCA5/TERT/CDC25A/DBF4B/KIF20B/MAD2L1/CDK1/CYP1A1/CDC6/UBE2C/ANXA1/BRCA2/MIR222/DTL/NUSAP1/FBXO5/SMPD3/MTBP/PDGFB/GEN1/ASNS/TGFA	33			CC	GO:0005788	endoplasmic reticulum lumen	30|909	257|14270	0.000962511	0.045938	ENSG00000136244/ENSG00000073756/ENSG00000128590/ENSG00000110944/ENSG00000084636/ENSG00000044574/ENSG00000149428/ENSG00000101203/ENSG00000197565/ENSG00000172828/ENSG00000113739/ENSG00000244731/ENSG00000145050/ENSG00000171951/ENSG00000143382/ENSG00000070404/ENSG00000160323/ENSG00000106080/ENSG00000146678/ENSG00000073067/ENSG00000128228/ENSG00000125730/ENSG00000111799/ENSG00000155304/ENSG00000118785…	IL6/PTGS2/DNAJB9/IL23A/COL16A1/HSPA5/HYOU1/COL20A1/COL4A6/CES3/STC2/C4A/MANF/SCG2/ADAMTSL4/FSTL3/ADAMTS13/FKBP14/IGFBP1/CYP2W1/SDF2L1/C3/COL12A1/HSPA13/SPP1/IL12A/COL1A2/COL15A1/ARSA/COL8A2	30
BP	GO:0050865	regulation of cell activation	75|1342	457|14558	5.1619e-07	3.45529e-05	ENSG00000125538/ENSG00000122641/ENSG00000154127/ENSG00000137033/ENSG00000162711/ENSG00000164509/ENSG00000176170/ENSG00000137507/ENSG00000102879/ENSG00000136244/ENSG00000118523/ENSG00000167604/ENSG00000178726/ENSG00000119508/ENSG00000182511/ENSG00000277632/ENSG00000198805/ENSG00000144554/ENSG00000112149/ENSG00000151651/ENSG00000089692/ENSG00000172575/ENSG00000101096/ENSG00000168811/ENSG00000135046…	IL1B/INHBA/UBASH3B/IL33/NLRP3/IL31RA/SPHK1/LRRC32/CORO1A/IL6/CTGF/NFKBID/THBD/NR4A3/FES/CCL3/PNP/FANCD2/CD83/ADAM8/LAG3/RASGRP1/NFATC2/IL12A/ANXA1/CD274/SHH/CCL2/IL7R/PTAFR/CDC42/SOX15/CD55/FANCA/TNFRSF13C/FAM19A3/CD6/CX3CL1/HMOX1/FCRL3/IL13RA2/ATAD5/CCDC88B/HMGB3/IFNL1/CD70/NFKBIZ/RABGEF1/PTPN22/PTPN6/SAMSN1/TNFAIP3/ADORA2B/CDKN1A/IL23A/CHRNB2/GPR183/CCL19/PLA2G2D/NSD2/STXBP2/TNFSF13/PRKCZ/NOS3/…	75			MF	GO:0048018	receptor ligand activity	45|862	276|13634	3.73134e-09	3.08955e-06	ENSG00000162892/ENSG00000136244/ENSG00000081041/ENSG00000134548/ENSG00000110944/ENSG00000006606/ENSG00000130513/ENSG00000181634/ENSG00000008517/ENSG00000169429/ENSG00000163734/ENSG00000136235/ENSG00000128165/ENSG00000136999/ENSG00000140961/ENSG00000271503/ENSG00000105835/ENSG00000237575/ENSG00000069482/ENSG00000113578/ENSG00000107984/ENSG00000113739/ENSG00000145050/ENSG00000171951/ENSG00000115008…	IL24/IL6/CXCL2/SPX/IL23A/CCL26/GDF15/TNFSF15/IL32/CXCL8/CXCL3/GPNMB/ADM2/NOV/OSGIN1/CCL5/NAMPT/PYY2/GAL/FGF1/DKK1/STC2/MANF/SCG2/IL1A/INHBE/IL15/BMP2/TG/C1QTNF12/INSL4/IL6R/SAA1/CNTF/MIF/LTA/FGF7/SPP1/NGF/SAA2/TYMP/TNFRSF11B/INHBA/IL12A/GNRH2	45
BP	GO:0043410	positive regulation of MAPK cascade	74|1342	451|14558	6.20034e-07	4.09978e-05	ENSG00000115009/ENSG00000125538/ENSG00000128342/ENSG00000136695/ENSG00000138623/ENSG00000183856/ENSG00000095752/ENSG00000136689/ENSG00000188064/ENSG00000176170/ENSG00000136696/ENSG00000136244/ENSG00000118523/ENSG00000157168/ENSG00000102970/ENSG00000170312/ENSG00000139318/ENSG00000277632/ENSG00000276085/ENSG00000138166/ENSG00000184988/ENSG00000170955/ENSG00000151651/ENSG00000116717/ENSG00000198400…	CCL20/IL1B/LIF/IL36RN/SEMA7A/IQGAP3/IL11/IL1RN/WNT7B/SPHK1/IL36B/IL6/CTGF/NRG1/CCL17/CDK1/DUSP6/CCL3/CCL3L1/DUSP5/TMEM106A/CAVIN3/ADAM8/GADD45A/NTRK1/PIK3R5/RASGRP1/NGF/GHRL/CCL2/EZH2/HGF/MIR222/CCL22/MLKL/ERN2/CX3CL1/FGF18/KDR/UNC5CL/FCRL3/SPRY2/DKK1/VEGFA/GDF15/MST1R/PTPN22/IL37/STK39/MAP4K2/FGFR3/P2RY6/CAV2/ADORA2B/MAP2K3/NECAB2/OSM/GPR183/CCL19/C5AR2/XDH/PRKCZ/MAP4K1/PDGFB/GPER1/CCL26/NOD2/NO…	74			MF	GO:0030545	receptor regulator activity	47|862	302|13634	7.79636e-09	3.22769e-06	ENSG00000162892/ENSG00000136244/ENSG00000081041/ENSG00000134548/ENSG00000110944/ENSG00000006606/ENSG00000130513/ENSG00000181634/ENSG00000008517/ENSG00000169429/ENSG00000163734/ENSG00000136235/ENSG00000128165/ENSG00000136999/ENSG00000140961/ENSG00000134363/ENSG00000271503/ENSG00000105835/ENSG00000237575/ENSG00000069482/ENSG00000113578/ENSG00000107984/ENSG00000113739/ENSG00000145050/ENSG00000171951…	IL24/IL6/CXCL2/SPX/IL23A/CCL26/GDF15/TNFSF15/IL32/CXCL8/CXCL3/GPNMB/ADM2/NOV/OSGIN1/FST/CCL5/NAMPT/PYY2/GAL/FGF1/DKK1/STC2/MANF/SCG2/IL1A/INHBE/IL15/BMP2/TG/C1QTNF12/INSL4/IL6R/SAA1/ANGPT4/CNTF/MIF/LTA/FGF7/SPP1/NGF/SAA2/TYMP/TNFRSF11B/INHBA/IL12A/GNRH2	47
BP	GO:0006310	DNA recombination	50|1342	264|14558	6.36251e-07	4.15633e-05	ENSG00000140451/ENSG00000154920/ENSG00000093009/ENSG00000168298/ENSG00000187837/ENSG00000189060/ENSG00000071539/ENSG00000160957/ENSG00000051341/ENSG00000147536/ENSG00000197299/ENSG00000164104/ENSG00000177614/ENSG00000156384/ENSG00000121211/ENSG00000125885/ENSG00000012048/ENSG00000161010/ENSG00000174371/ENSG00000139618/ENSG00000111247/ENSG00000196584/ENSG00000258366/ENSG00000168685/ENSG00000131153…	PIF1/EME1/CDC45/HIST1H1E/HIST1H1C/H1F0/TRIP13/RECQL4/POLQ/GINS4/BLM/HMGB2/PGBD5/SFR1/MND1/MCM8/BRCA1/MRNIP/EXO1/BRCA2/RAD51AP1/XRCC2/RTEL1/IL7R/GINS2/PARPBP/KPNA2/EME2/RAD54L/TOP2A/ATAD5/HMGB3/MCM4/FEN1/PSMC3IP/HIST1H1D/RPA3/MCM7/MSH5/REC8/HUS1B/TONSL/NSD2/TNFSF13/SLX4/ZNF365/HDAC10/GEN1/EID3/FANCB	50			MF	GO:0005125	cytokine activity	24|862	109|13634	5.78028e-08	1.59536e-05	ENSG00000162892/ENSG00000136244/ENSG00000081041/ENSG00000110944/ENSG00000006606/ENSG00000130513/ENSG00000181634/ENSG00000008517/ENSG00000169429/ENSG00000163734/ENSG00000271503/ENSG00000105835/ENSG00000171951/ENSG00000115008/ENSG00000139269/ENSG00000164136/ENSG00000125845/ENSG00000242689/ENSG00000240972/ENSG00000226979/ENSG00000118785/ENSG00000164761/ENSG00000122641/ENSG00000168811	IL24/IL6/CXCL2/IL23A/CCL26/GDF15/TNFSF15/IL32/CXCL8/CXCL3/CCL5/NAMPT/SCG2/IL1A/INHBE/IL15/BMP2/CNTF/MIF/LTA/SPP1/TNFRSF11B/INHBA/IL12A	24
BP	GO:0071824	protein-DNA complex subunit organization	47|1342	242|14558	6.50587e-07	4.19938e-05	ENSG00000115163/ENSG00000123485/ENSG00000093009/ENSG00000276966/ENSG00000168298/ENSG00000187837/ENSG00000273802/ENSG00000124635/ENSG00000203760/ENSG00000138778/ENSG00000189060/ENSG00000125398/ENSG00000137812/ENSG00000203814/ENSG00000180596/ENSG00000158406/ENSG00000123219/ENSG00000153044/ENSG00000164104/ENSG00000104147/ENSG00000184678/ENSG00000275713/ENSG00000117724/ENSG00000116254/ENSG00000138092…	CENPA/HJURP/CDC45/HIST1H4E/HIST1H1E/HIST1H1C/HIST1H2BG/HIST1H2BJ/CENPW/CENPE/H1F0/SOX9/KNL1/HIST2H2BF/HIST1H2BC/HIST1H4H/CENPK/CENPH/HMGB2/OIP5/HIST2H2BE/HIST1H2BH/CENPF/CHD5/CENPO/HIST1H3G/HIST3H2BB/CENPM/ANP32E/HIST1H2BO/HIST1H2BF/HIST1H4J/CENPN/CENPQ/MIS18A/ASF1B/CENPI/ESR1/MCM4/HIST4H4/HIST1H1D/CENPU/RPA3/MCM7/CHAF1A/CENPP/HIST1H2BE	47			MF	GO:0046873	metal ion transmembrane transporter activity	39|862	316|13634	4.5631e-05	0.00763937	ENSG00000069431/ENSG00000153253/ENSG00000168003/ENSG00000105737/ENSG00000198569/ENSG00000102001/ENSG00000186642/ENSG00000184156/ENSG00000158296/ENSG00000167723/ENSG00000070961/ENSG00000198838/ENSG00000142319/ENSG00000107147/ENSG00000154118/ENSG00000142408/ENSG00000167614/ENSG00000124134/ENSG00000066230/ENSG00000108576/ENSG00000064270/ENSG00000169432/ENSG00000163293/ENSG00000166473/ENSG00000105707…	ABCC9/SCN3A/SLC3A2/GRIK5/SLC34A3/CACNA1F/PDE2A/KCNQ3/SLC13A3/TRPV3/ATP2B1/RYR3/SLC6A3/KCNT1/JPH3/CACNG8/TTYH1/KCNS1/SLC9A3/SLC6A4/ATP2C2/SCN9A/NIPAL1/PKD1L2/HPN/ATP12A/SLC9A9/PKDREJ/SLC6A13/KCNK9/PKD1L1/SLC31A2/TRPM3/KCNC3/KCNJ12/PKD1L3/SCN4A/KCNMB3/SLC22A1	39
BP	GO:0070098	chemokine-mediated signaling pathway	19|1342	59|14558	7.22654e-07	4.60968e-05	ENSG00000169429/ENSG00000115009/ENSG00000163734/ENSG00000163739/ENSG00000081041/ENSG00000102970/ENSG00000277632/ENSG00000121797/ENSG00000276085/ENSG00000108691/ENSG00000102962/ENSG00000006210/ENSG00000119737/ENSG00000178623/ENSG00000198648/ENSG00000172724/ENSG00000006606/ENSG00000129048/ENSG00000184347	CXCL8/CCL20/CXCL3/CXCL1/CXCL2/CCL17/CCL3/CCRL2/CCL3L1/CCL2/CCL22/CX3CL1/GPR75/GPR35/STK39/CCL19/CCL26/ACKR4/SLIT3	19			MF	GO:0030414	peptidase inhibitor activity	19|862	110|13634	5.46592e-05	0.00763937	ENSG00000197632/ENSG00000023445/ENSG00000164266/ENSG00000164530/ENSG00000105825/ENSG00000163536/ENSG00000122711/ENSG00000244731/ENSG00000253309/ENSG00000160111/ENSG00000106366/ENSG00000125730/ENSG00000197558/ENSG00000134259/ENSG00000077984/ENSG00000204397/ENSG00000139193/ENSG00000124116/ENSG00000100767	SERPINB2/BIRC3/SPINK1/PI16/TFPI2/SERPINI1/SPINK4/C4A/SERPINE3/CPAMD8/SERPINE1/C3/SSPO/NGF/CST7/CARD16/CD27/WFDC3/PAPLN	19
BP	GO:2000241	regulation of reproductive process	28|1342	114|14558	1.08101e-06	6.73707e-05	ENSG00000128342/ENSG00000117399/ENSG00000122641/ENSG00000087586/ENSG00000255346/ENSG00000158402/ENSG00000066279/ENSG00000112742/ENSG00000181773/ENSG00000125398/ENSG00000181649/ENSG00000164045/ENSG00000071539/ENSG00000164266/ENSG00000163803/ENSG00000120129/ENSG00000181085/ENSG00000164690/ENSG00000101144/ENSG00000122133/ENSG00000169403/ENSG00000111348/ENSG00000091831/ENSG00000196557/ENSG00000112029…	LIF/CDC20/INHBA/AURKA/NOX5/CDC25C/ASPM/TTK/GPR3/SOX9/PHLDA2/CDC25A/TRIP13/SPINK1/PLB1/DUSP1/MAPK15/SHH/BMP7/PAEP/PTAFR/ARHGDIB/ESR1/CACNA1H/FBXO5/LHFPL2/CCDC87/NODAL	28			MF	GO:0005126	cytokine receptor binding	26|862	180|13634	6.45773e-05	0.00763937	ENSG00000136244/ENSG00000081041/ENSG00000110944/ENSG00000006606/ENSG00000130513/ENSG00000181634/ENSG00000169429/ENSG00000163734/ENSG00000271503/ENSG00000056558/ENSG00000115008/ENSG00000120833/ENSG00000139269/ENSG00000164136/ENSG00000125845/ENSG00000160712/ENSG00000242689/ENSG00000189334/ENSG00000134352/ENSG00000240972/ENSG00000226979/ENSG00000134259/ENSG00000164825/ENSG00000122641/ENSG00000168811…	IL6/CXCL2/IL23A/CCL26/GDF15/TNFSF15/CXCL8/CXCL3/CCL5/TRAF1/IL1A/SOCS2/INHBE/IL15/BMP2/IL6R/CNTF/S100A14/IL6ST/MIF/LTA/NGF/DEFB1/INHBA/IL12A/LRG1	26
BP	GO:1901991	negative regulation of mitotic cell cycle phase transition	43|1342	218|14558	1.25553e-06	7.72146e-05	ENSG00000117399/ENSG00000166851/ENSG00000134057/ENSG00000087586/ENSG00000080986/ENSG00000075218/ENSG00000169679/ENSG00000158402/ENSG00000156970/ENSG00000112742/ENSG00000129355/ENSG00000165891/ENSG00000149948/ENSG00000071539/ENSG00000164109/ENSG00000101412/ENSG00000197299/ENSG00000170312/ENSG00000094804/ENSG00000178999/ENSG00000120129/ENSG00000092853/ENSG00000012048/ENSG00000117724/ENSG00000116717…	CDC20/PLK1/CCNB1/AURKA/NDC80/GTSE1/BUB1/CDC25C/BUB1B/TTK/CDKN2D/E2F7/HMGA2/TRIP13/MAD2L1/E2F1/BLM/CDK1/CDC6/AURKB/DUSP1/CLSPN/BRCA1/CENPF/GADD45A/MRNIP/CCL2/EZH2/ORC1/SPDL1/DONSON/E2F8/TEX14/TICRR/PCNA/FBXO5/SFN/CDKN1A/HUS1B/CDKN2B/KLF4/ZNF385A/GEN1	43			MF	GO:0005544	calcium-dependent phospholipid binding	11|862	44|13634	6.7426e-05	0.00763937	ENSG00000109511/ENSG00000105499/ENSG00000264230/ENSG00000019505/ENSG00000265190/ENSG00000164674/ENSG00000186472/ENSG00000067715/ENSG00000116711/ENSG00000149927/ENSG00000144550	ANXA10/PLA2G4C/ANXA8L1/SYT13/ANXA8/SYTL3/PCLO/SYT1/PLA2G4A/DOC2A/CPNE9	11
BP	GO:0000079	regulation of cyclin-dependent protein serine/threonine kinase activity	25|1342	96|14558	1.26745e-06	7.72146e-05	ENSG00000166851/ENSG00000134057/ENSG00000100526/ENSG00000145386/ENSG00000158402/ENSG00000147082/ENSG00000133101/ENSG00000123975/ENSG00000129355/ENSG00000164045/ENSG00000157456/ENSG00000127564/ENSG00000197299/ENSG00000094804/ENSG00000116717/ENSG00000173207/ENSG00000162063/ENSG00000118503/ENSG00000175793/ENSG00000124762/ENSG00000134222/ENSG00000147883/ENSG00000100311/ENSG00000105219/ENSG00000163806	PLK1/CCNB1/CDKN3/CCNA2/CDC25C/CCNB3/CCNA1/CKS2/CDKN2D/CDC25A/CCNB2/PKMYT1/BLM/CDC6/GADD45A/CKS1B/CCNF/TNFAIP3/SFN/CDKN1A/PSRC1/CDKN2B/PDGFB/CNTD2/SPDYA	25			MF	GO:0005216	ion channel activity	35|862	278|13634	7.38103e-05	0.00763937	ENSG00000069431/ENSG00000153253/ENSG00000105737/ENSG00000102001/ENSG00000186919/ENSG00000186642/ENSG00000184156/ENSG00000167723/ENSG00000198838/ENSG00000107147/ENSG00000154118/ENSG00000142408/ENSG00000167614/ENSG00000124134/ENSG00000138435/ENSG00000099957/ENSG00000185101/ENSG00000169432/ENSG00000166473/ENSG00000105707/ENSG00000167608/ENSG00000167995/ENSG00000070729/ENSG00000130943/ENSG00000174502…	ABCC9/SCN3A/GRIK5/CACNA1F/ZACN/PDE2A/KCNQ3/TRPV3/RYR3/KCNT1/JPH3/CACNG8/TTYH1/KCNS1/CHRNA1/P2RX6/ANO9/SCN9A/PKD1L2/HPN/TMC4/BEST1/CNGB1/PKDREJ/SLC26A9/GJD3/KCNK9/CLIC2/PKD1L1/TRPM3/KCNC3/KCNJ12/PKD1L3/SCN4A/KCNMB3	35
BP	GO:1990868	response to chemokine	20|1342	67|14558	1.44227e-06	8.59337e-05	ENSG00000169429/ENSG00000115009/ENSG00000163734/ENSG00000163739/ENSG00000081041/ENSG00000102970/ENSG00000277632/ENSG00000121797/ENSG00000276085/ENSG00000120129/ENSG00000108691/ENSG00000102962/ENSG00000006210/ENSG00000119737/ENSG00000178623/ENSG00000198648/ENSG00000172724/ENSG00000006606/ENSG00000129048/ENSG00000184347	CXCL8/CCL20/CXCL3/CXCL1/CXCL2/CCL17/CCL3/CCRL2/CCL3L1/DUSP1/CCL2/CCL22/CX3CL1/GPR75/GPR35/STK39/CCL19/CCL26/ACKR4/SLIT3	20			MF	GO:0022838	substrate-specific channel activity	35|862	284|13634	0.000113687	0.0104592	ENSG00000069431/ENSG00000153253/ENSG00000105737/ENSG00000102001/ENSG00000186919/ENSG00000186642/ENSG00000184156/ENSG00000167723/ENSG00000198838/ENSG00000107147/ENSG00000154118/ENSG00000142408/ENSG00000167614/ENSG00000124134/ENSG00000138435/ENSG00000099957/ENSG00000185101/ENSG00000169432/ENSG00000166473/ENSG00000105707/ENSG00000167608/ENSG00000167995/ENSG00000070729/ENSG00000130943/ENSG00000174502…	ABCC9/SCN3A/GRIK5/CACNA1F/ZACN/PDE2A/KCNQ3/TRPV3/RYR3/KCNT1/JPH3/CACNG8/TTYH1/KCNS1/CHRNA1/P2RX6/ANO9/SCN9A/PKD1L2/HPN/TMC4/BEST1/CNGB1/PKDREJ/SLC26A9/GJD3/KCNK9/CLIC2/PKD1L1/TRPM3/KCNC3/KCNJ12/PKD1L3/SCN4A/KCNMB3	35
BP	GO:1990869	cellular response to chemokine	20|1342	67|14558	1.44227e-06	8.59337e-05	ENSG00000169429/ENSG00000115009/ENSG00000163734/ENSG00000163739/ENSG00000081041/ENSG00000102970/ENSG00000277632/ENSG00000121797/ENSG00000276085/ENSG00000120129/ENSG00000108691/ENSG00000102962/ENSG00000006210/ENSG00000119737/ENSG00000178623/ENSG00000198648/ENSG00000172724/ENSG00000006606/ENSG00000129048/ENSG00000184347	CXCL8/CCL20/CXCL3/CXCL1/CXCL2/CCL17/CCL3/CCRL2/CCL3L1/DUSP1/CCL2/CCL22/CX3CL1/GPR75/GPR35/STK39/CCL19/CCL26/ACKR4/SLIT3	20			MF	GO:0015267	channel activity	36|862	302|13634	0.000178972	0.0134717	ENSG00000069431/ENSG00000153253/ENSG00000105737/ENSG00000102001/ENSG00000186919/ENSG00000186642/ENSG00000184156/ENSG00000167723/ENSG00000198838/ENSG00000107147/ENSG00000154118/ENSG00000142408/ENSG00000167614/ENSG00000124134/ENSG00000138435/ENSG00000099957/ENSG00000185101/ENSG00000169432/ENSG00000166473/ENSG00000105707/ENSG00000167608/ENSG00000167995/ENSG00000070729/ENSG00000130943/ENSG00000174502…	ABCC9/SCN3A/GRIK5/CACNA1F/ZACN/PDE2A/KCNQ3/TRPV3/RYR3/KCNT1/JPH3/CACNG8/TTYH1/KCNS1/CHRNA1/P2RX6/ANO9/SCN9A/PKD1L2/HPN/TMC4/BEST1/CNGB1/PKDREJ/SLC26A9/GJD3/KCNK9/CLIC2/PKD1L1/GJB3/TRPM3/KCNC3/KCNJ12/PKD1L3/SCN4A/KCNMB3	36
BP	GO:0022616	DNA strand elongation	12|1342	27|14558	1.6759e-06	9.87686e-05	ENSG00000164362/ENSG00000147536/ENSG00000101003/ENSG00000131153/ENSG00000138346/ENSG00000163918/ENSG00000133119/ENSG00000132646/ENSG00000104738/ENSG00000168496/ENSG00000166508/ENSG00000105486	TERT/GINS4/GINS1/GINS2/DNA2/RFC4/RFC3/PCNA/MCM4/FEN1/MCM7/LIG1	12			MF	GO:0022803	passive transmembrane transporter activity	36|862	302|13634	0.000178972	0.0134717	ENSG00000069431/ENSG00000153253/ENSG00000105737/ENSG00000102001/ENSG00000186919/ENSG00000186642/ENSG00000184156/ENSG00000167723/ENSG00000198838/ENSG00000107147/ENSG00000154118/ENSG00000142408/ENSG00000167614/ENSG00000124134/ENSG00000138435/ENSG00000099957/ENSG00000185101/ENSG00000169432/ENSG00000166473/ENSG00000105707/ENSG00000167608/ENSG00000167995/ENSG00000070729/ENSG00000130943/ENSG00000174502…	ABCC9/SCN3A/GRIK5/CACNA1F/ZACN/PDE2A/KCNQ3/TRPV3/RYR3/KCNT1/JPH3/CACNG8/TTYH1/KCNS1/CHRNA1/P2RX6/ANO9/SCN9A/PKD1L2/HPN/TMC4/BEST1/CNGB1/PKDREJ/SLC26A9/GJD3/KCNK9/CLIC2/PKD1L1/GJB3/TRPM3/KCNC3/KCNJ12/PKD1L3/SCN4A/KCNMB3	36
BP	GO:0051310	metaphase plate congression	18|1342	57|14558	1.94663e-06	0.000113491	ENSG00000143228/ENSG00000134057/ENSG00000142945/ENSG00000237649/ENSG00000134690/ENSG00000076382/ENSG00000080986/ENSG00000118193/ENSG00000164949/ENSG00000138778/ENSG00000146670/ENSG00000121621/ENSG00000079616/ENSG00000101447/ENSG00000117724/ENSG00000040275/ENSG00000031691/ENSG00000134222	NUF2/CCNB1/KIF2C/KIFC1/CDCA8/SPAG5/NDC80/KIF14/GEM/CENPE/CDCA5/KIF18A/KIF22/FAM83D/CENPF/SPDL1/CENPQ/PSRC1	18			MF	GO:0004497	monooxygenase activity	13|862	66|13634	0.000210646	0.0135582	ENSG00000138061/ENSG00000138135/ENSG00000140465/ENSG00000187134/ENSG00000130649/ENSG00000129167/ENSG00000073067/ENSG00000151632/ENSG00000123454/ENSG00000140459/ENSG00000180176/ENSG00000131781/ENSG00000122787	CYP1B1/CH25H/CYP1A1/AKR1C1/CYP2E1/TPH1/CYP2W1/AKR1C2/DBH/CYP11A1/TH/FMO5/AKR1D1	13
BP	GO:1901988	negative regulation of cell cycle phase transition	44|1342	231|14558	2.52452e-06	0.000144084	ENSG00000117399/ENSG00000166851/ENSG00000134057/ENSG00000087586/ENSG00000080986/ENSG00000075218/ENSG00000169679/ENSG00000158402/ENSG00000156970/ENSG00000112742/ENSG00000129355/ENSG00000165891/ENSG00000149948/ENSG00000071539/ENSG00000164109/ENSG00000101412/ENSG00000197299/ENSG00000170312/ENSG00000094804/ENSG00000178999/ENSG00000120129/ENSG00000092853/ENSG00000012048/ENSG00000117724/ENSG00000116717…	CDC20/PLK1/CCNB1/AURKA/NDC80/GTSE1/BUB1/CDC25C/BUB1B/TTK/CDKN2D/E2F7/HMGA2/TRIP13/MAD2L1/E2F1/BLM/CDK1/CDC6/AURKB/DUSP1/CLSPN/BRCA1/CENPF/GADD45A/MRNIP/CCL2/EZH2/ORC1/DTL/SPDL1/DONSON/E2F8/TEX14/TICRR/PCNA/FBXO5/SFN/CDKN1A/HUS1B/CDKN2B/KLF4/ZNF385A/GEN1	44			MF	GO:0004930	G protein-coupled receptor activity	31|862	248|13634	0.00021287	0.0135582	ENSG00000170989/ENSG00000169403/ENSG00000167191/ENSG00000153294/ENSG00000127533/ENSG00000111291/ENSG00000164604/ENSG00000010310/ENSG00000171522/ENSG00000183671/ENSG00000139679/ENSG00000164128/ENSG00000184985/ENSG00000069482/ENSG00000134830/ENSG00000197405/ENSG00000174804/ENSG00000144230/ENSG00000126895/ENSG00000152822/ENSG00000119737/ENSG00000258839/ENSG00000164849/ENSG00000125618/ENSG00000173567…	S1PR1/PTAFR/GPRC5B/ADGRF4/F2RL3/GPRC5D/GPR85/GIPR/PTGER4/GPR1/LPAR6/NPY1R/SORCS2/GAL/C5AR2/C5AR1/FZD4/GPR17/AVPR2/GRM1/GPR75/MC1R/GPR146/PAX8/ADGRF3/LPAR5/C3AR1/TAS1R3/SSTR3/GPR20/GLP2R	31
BP	GO:1904029	regulation of cyclin-dependent protein kinase activity	25|1342	100|14558	2.84888e-06	0.000160902	ENSG00000166851/ENSG00000134057/ENSG00000100526/ENSG00000145386/ENSG00000158402/ENSG00000147082/ENSG00000133101/ENSG00000123975/ENSG00000129355/ENSG00000164045/ENSG00000157456/ENSG00000127564/ENSG00000197299/ENSG00000094804/ENSG00000116717/ENSG00000173207/ENSG00000162063/ENSG00000118503/ENSG00000175793/ENSG00000124762/ENSG00000134222/ENSG00000147883/ENSG00000100311/ENSG00000105219/ENSG00000163806	PLK1/CCNB1/CDKN3/CCNA2/CDC25C/CCNB3/CCNA1/CKS2/CDKN2D/CDC25A/CCNB2/PKMYT1/BLM/CDC6/GADD45A/CKS1B/CCNF/TNFAIP3/SFN/CDKN1A/PSRC1/CDKN2B/PDGFB/CNTD2/SPDYA	25			MF	GO:0061135	endopeptidase regulator activity	18|862	113|13634	0.0002464	0.0139294	ENSG00000197632/ENSG00000023445/ENSG00000164266/ENSG00000105825/ENSG00000163536/ENSG00000107738/ENSG00000122711/ENSG00000244731/ENSG00000253309/ENSG00000160111/ENSG00000106366/ENSG00000125730/ENSG00000134259/ENSG00000077984/ENSG00000204397/ENSG00000139193/ENSG00000124116/ENSG00000100767	SERPINB2/BIRC3/SPINK1/TFPI2/SERPINI1/VSIR/SPINK4/C4A/SERPINE3/CPAMD8/SERPINE1/C3/NGF/CST7/CARD16/CD27/WFDC3/PAPLN	18
BP	GO:0010948	negative regulation of cell cycle process	55|1342	317|14558	3.12917e-06	0.000174911	ENSG00000128342/ENSG00000117399/ENSG00000166851/ENSG00000134057/ENSG00000087586/ENSG00000080986/ENSG00000075218/ENSG00000171848/ENSG00000169679/ENSG00000158402/ENSG00000117650/ENSG00000135476/ENSG00000156970/ENSG00000112742/ENSG00000129355/ENSG00000165891/ENSG00000149948/ENSG00000071539/ENSG00000164611/ENSG00000164109/ENSG00000101412/ENSG00000197299/ENSG00000170312/ENSG00000094804/ENSG00000178999…	LIF/CDC20/PLK1/CCNB1/AURKA/NDC80/GTSE1/RRM2/BUB1/CDC25C/NEK2/ESPL1/BUB1B/TTK/CDKN2D/E2F7/HMGA2/TRIP13/PTTG1/MAD2L1/E2F1/BLM/CDK1/CDC6/AURKB/DUSP1/CLSPN/BRCA1/CENPF/GADD45A/MRNIP/CCL2/EZH2/ORC1/BMP7/HMGN5/DTL/SPDL1/DONSON/E2F8/CCNF/TEX14/TICRR/PCNA/FBXO5/SFN/CDKN1A/HUS1B/CDKN2B/MTBP/KLF4/ZNF385A/EVI2B/GEN1/GPER1	55			MF	GO:0017171	serine hydrolase activity	19|862	123|13634	0.000252344	0.0139294	ENSG00000189056/ENSG00000197635/ENSG00000166562/ENSG00000182326/ENSG00000139178/ENSG00000196611/ENSG00000117525/ENSG00000145244/ENSG00000112812/ENSG00000087085/ENSG00000275896/ENSG00000114771/ENSG00000099139/ENSG00000166682/ENSG00000105707/ENSG00000005001/ENSG00000172382/ENSG00000243649/ENSG00000168928	RELN/DPP4/SEC11C/C1S/C1RL/MMP1/F3/CORIN/PRSS16/ACHE/PRSS2/AADAC/PCSK5/TMPRSS5/HPN/PRSS22/PRSS27/CFB/CTRB2	19
BP	GO:0002694	regulation of leukocyte activation	68|1342	422|14558	3.38044e-06	0.000187028	ENSG00000125538/ENSG00000122641/ENSG00000137033/ENSG00000162711/ENSG00000164509/ENSG00000176170/ENSG00000137507/ENSG00000102879/ENSG00000136244/ENSG00000167604/ENSG00000119508/ENSG00000182511/ENSG00000277632/ENSG00000198805/ENSG00000144554/ENSG00000112149/ENSG00000151651/ENSG00000089692/ENSG00000172575/ENSG00000101096/ENSG00000168811/ENSG00000135046/ENSG00000120217/ENSG00000164690/ENSG00000108691…	IL1B/INHBA/IL33/NLRP3/IL31RA/SPHK1/LRRC32/CORO1A/IL6/NFKBID/NR4A3/FES/CCL3/PNP/FANCD2/CD83/ADAM8/LAG3/RASGRP1/NFATC2/IL12A/ANXA1/CD274/SHH/CCL2/IL7R/PTAFR/CDC42/CD55/FANCA/TNFRSF13C/FAM19A3/CD6/CX3CL1/HMOX1/FCRL3/IL13RA2/ATAD5/CCDC88B/HMGB3/IFNL1/CD70/NFKBIZ/RABGEF1/PTPN22/PTPN6/SAMSN1/TNFAIP3/ADORA2B/CDKN1A/IL23A/CHRNB2/GPR183/CCL19/PLA2G2D/NSD2/STXBP2/TNFSF13/PRKCZ/FCER1G/TNFSF14/CD22/GPER1/NOD…	68			MF	GO:0016705	oxidoreductase activity, acting on paired donors, with incorporation or reduction of molecular oxygen	19|862	124|13634	0.000280747	0.0141324	ENSG00000073756/ENSG00000138061/ENSG00000138135/ENSG00000140465/ENSG00000187134/ENSG00000130649/ENSG00000006459/ENSG00000100292/ENSG00000129167/ENSG00000109929/ENSG00000073067/ENSG00000151632/ENSG00000137760/ENSG00000165097/ENSG00000123454/ENSG00000140459/ENSG00000180176/ENSG00000131781/ENSG00000122787	PTGS2/CYP1B1/CH25H/CYP1A1/AKR1C1/CYP2E1/KDM7A/HMOX1/TPH1/SC5D/CYP2W1/AKR1C2/ALKBH8/KDM1B/DBH/CYP11A1/TH/FMO5/AKR1D1	19
BP	GO:0022412	cellular process involved in reproduction in multicellular organism	49|1342	274|14558	4.51406e-06	0.000247224	ENSG00000124882/ENSG00000122641/ENSG00000166851/ENSG00000134057/ENSG00000087586/ENSG00000255346/ENSG00000175592/ENSG00000066279/ENSG00000112742/ENSG00000133101/ENSG00000184792/ENSG00000137812/ENSG00000071539/ENSG00000164266/ENSG00000164104/ENSG00000121621/ENSG00000185697/ENSG00000121152/ENSG00000177138/ENSG00000110203/ENSG00000139618/ENSG00000116254/ENSG00000122133/ENSG00000187741/ENSG00000120539…	EREG/INHBA/PLK1/CCNB1/AURKA/NOX5/FOSL1/ASPM/TTK/CCNA1/OSBP2/KNL1/TRIP13/SPINK1/HMGB2/KIF18A/MYBL1/NCAPH/FAM9B/FOLR3/BRCA2/CHD5/PAEP/FANCA/MASTL/SLIRP/DAZAP1/SPACA6/SPANXB1/PTX3/TOP2A/PABPC1L/ACRBP/PLD6/TEX14/CATSPER3/FSCN3/FBXO5/CABYR/REC8/TMEM119/KDM1B/AURKC/MEI1/TDRKH/BMPR1B/NME5/SPDYA/SLIT3	49			MF	GO:0042056	chemoattractant activity	7|862	22|13634	0.000290157	0.0141324	ENSG00000136235/ENSG00000271503/ENSG00000171951/ENSG00000173432/ENSG00000240972/ENSG00000140285/ENSG00000134339	GPNMB/CCL5/SCG2/SAA1/MIF/FGF7/SAA2	7
BP	GO:1901989	positive regulation of cell cycle phase transition	23|1342	90|14558	4.72389e-06	0.00025613	ENSG00000134057/ENSG00000093009/ENSG00000158402/ENSG00000135476/ENSG00000126787/ENSG00000146670/ENSG00000164362/ENSG00000164045/ENSG00000161692/ENSG00000170312/ENSG00000140465/ENSG00000094804/ENSG00000175063/ENSG00000181085/ENSG00000101447/ENSG00000135046/ENSG00000106462/ENSG00000207725/ENSG00000143476/ENSG00000176208/ENSG00000112029/ENSG00000143479/ENSG00000172167	CCNB1/CDC45/CDC25C/ESPL1/DLGAP5/CDCA5/TERT/CDC25A/DBF4B/CDK1/CYP1A1/CDC6/UBE2C/MAPK15/FAM83D/ANXA1/EZH2/MIR222/DTL/ATAD5/FBXO5/DYRK3/MTBP	23			MF	GO:0004866	endopeptidase inhibitor activity	17|862	107|13634	0.000374437	0.0168963	ENSG00000197632/ENSG00000023445/ENSG00000164266/ENSG00000105825/ENSG00000163536/ENSG00000122711/ENSG00000244731/ENSG00000253309/ENSG00000160111/ENSG00000106366/ENSG00000125730/ENSG00000134259/ENSG00000077984/ENSG00000204397/ENSG00000139193/ENSG00000124116/ENSG00000100767	SERPINB2/BIRC3/SPINK1/TFPI2/SERPINI1/SPINK4/C4A/SERPINE3/CPAMD8/SERPINE1/C3/NGF/CST7/CARD16/CD27/WFDC3/PAPLN	17
BP	GO:0051303	establishment of chromosome localization	20|1342	72|14558	4.95941e-06	0.000266237	ENSG00000143228/ENSG00000134057/ENSG00000142945/ENSG00000237649/ENSG00000134690/ENSG00000076382/ENSG00000080986/ENSG00000118193/ENSG00000126787/ENSG00000164949/ENSG00000138778/ENSG00000146670/ENSG00000121621/ENSG00000079616/ENSG00000101447/ENSG00000117724/ENSG00000040275/ENSG00000031691/ENSG00000134222/ENSG00000167077	NUF2/CCNB1/KIF2C/KIFC1/CDCA8/SPAG5/NDC80/KIF14/DLGAP5/GEM/CENPE/CDCA5/KIF18A/KIF22/FAM83D/CENPF/SPDL1/CENPQ/PSRC1/MEI1	20			MF	GO:0022890	inorganic cation transmembrane transporter activity	46|862	434|13634	0.000387717	0.0168963	ENSG00000147614/ENSG00000069431/ENSG00000153253/ENSG00000168003/ENSG00000105737/ENSG00000198569/ENSG00000102001/ENSG00000186642/ENSG00000184156/ENSG00000158296/ENSG00000167723/ENSG00000070961/ENSG00000198838/ENSG00000109667/ENSG00000142319/ENSG00000107147/ENSG00000154118/ENSG00000142408/ENSG00000167614/ENSG00000205464/ENSG00000124134/ENSG00000138435/ENSG00000099957/ENSG00000066230/ENSG00000108576…	ATP6V0D2/ABCC9/SCN3A/SLC3A2/GRIK5/SLC34A3/CACNA1F/PDE2A/KCNQ3/SLC13A3/TRPV3/ATP2B1/RYR3/SLC2A9/SLC6A3/KCNT1/JPH3/CACNG8/TTYH1/ATP6AP1L/KCNS1/CHRNA1/P2RX6/SLC9A3/SLC6A4/ATP2C2/SCN9A/NIPAL1/NDUFA4L2/PKD1L2/HPN/ATP12A/SLC9A9/CNGB1/PKDREJ/SLC6A13/KCNK9/PKD1L1/SLC31A2/TRPM3/KCNC3/KCNJ12/PKD1L3/SCN4A/KCNMB3/SLC22A1	46
BP	GO:0070371	ERK1 and ERK2 cascade	45|1342	245|14558	5.33902e-06	0.00028105	ENSG00000115009/ENSG00000125538/ENSG00000128342/ENSG00000138623/ENSG00000183856/ENSG00000162772/ENSG00000118523/ENSG00000125398/ENSG00000102970/ENSG00000139318/ENSG00000277632/ENSG00000276085/ENSG00000120129/ENSG00000170955/ENSG00000101447/ENSG00000198400/ENSG00000172575/ENSG00000133216/ENSG00000108691/ENSG00000207725/ENSG00000102962/ENSG00000006210/ENSG00000156427/ENSG00000128052/ENSG00000136158…	CCL20/IL1B/LIF/SEMA7A/IQGAP3/ATF3/CTGF/SOX9/CCL17/DUSP6/CCL3/CCL3L1/DUSP1/CAVIN3/FAM83D/NTRK1/RASGRP1/EPHB2/CCL2/MIR222/CCL22/CX3CL1/FGF18/KDR/SPRY2/PTPN22/PTPN6/FGFR3/P2RY6/NECAB2/GPR183/CCL19/C5AR2/KLF4/PRKCZ/PDGFB/C1QL4/GPER1/CCL26/NOD2/SULT1A3/NODAL/AGER/F2RL1/FGG	45			MF	GO:0005261	cation channel activity	27|862	213|13634	0.000425831	0.0176294	ENSG00000069431/ENSG00000153253/ENSG00000105737/ENSG00000102001/ENSG00000186642/ENSG00000184156/ENSG00000167723/ENSG00000198838/ENSG00000107147/ENSG00000154118/ENSG00000142408/ENSG00000124134/ENSG00000138435/ENSG00000099957/ENSG00000169432/ENSG00000166473/ENSG00000105707/ENSG00000070729/ENSG00000130943/ENSG00000169427/ENSG00000158683/ENSG00000083067/ENSG00000131398/ENSG00000184185/ENSG00000277481…	ABCC9/SCN3A/GRIK5/CACNA1F/PDE2A/KCNQ3/TRPV3/RYR3/KCNT1/JPH3/CACNG8/KCNS1/CHRNA1/P2RX6/SCN9A/PKD1L2/HPN/CNGB1/PKDREJ/KCNK9/PKD1L1/TRPM3/KCNC3/KCNJ12/PKD1L3/SCN4A/KCNMB3	27
BP	GO:0034501	protein localization to kinetochore	9|1342	17|14558	5.74111e-06	0.000296388	ENSG00000080986/ENSG00000112742/ENSG00000137812/ENSG00000170312/ENSG00000178999/ENSG00000177602/ENSG00000040275/ENSG00000031691/ENSG00000172167	NDC80/TTK/KNL1/CDK1/AURKB/HASPIN/SPDL1/CENPQ/MTBP	9			MF	GO:0005506	iron ion binding	17|862	110|13634	0.00052125	0.0205521	ENSG00000138061/ENSG00000138135/ENSG00000138356/ENSG00000140465/ENSG00000179148/ENSG00000103089/ENSG00000130649/ENSG00000006459/ENSG00000129167/ENSG00000148346/ENSG00000109929/ENSG00000087086/ENSG00000073067/ENSG00000179477/ENSG00000137760/ENSG00000140459/ENSG00000180176	CYP1B1/CH25H/AOX1/CYP1A1/ALOXE3/FA2H/CYP2E1/KDM7A/TPH1/LCN2/SC5D/FTL/CYP2W1/ALOX12B/ALKBH8/CYP11A1/TH	17
BP	GO:0051383	kinetochore organization	10|1342	21|14558	5.84904e-06	0.000296388	ENSG00000143228/ENSG00000115163/ENSG00000080986/ENSG00000203760/ENSG00000138778/ENSG00000123219/ENSG00000153044/ENSG00000117724/ENSG00000113810/ENSG00000166451	NUF2/CENPA/NDC80/CENPW/CENPE/CENPK/CENPH/CENPF/SMC4/CENPN	10			MF	GO:0042379	chemokine receptor binding	7|862	25|13634	0.0006922	0.0260519	ENSG00000081041/ENSG00000006606/ENSG00000169429/ENSG00000163734/ENSG00000271503/ENSG00000189334/ENSG00000164825	CXCL2/CCL26/CXCL8/CXCL3/CCL5/S100A14/DEFB1	7
BP	GO:0071459	protein localization to chromosome, centromeric region	10|1342	21|14558	5.84904e-06	0.000296388	ENSG00000115163/ENSG00000080986/ENSG00000112742/ENSG00000137812/ENSG00000170312/ENSG00000178999/ENSG00000177602/ENSG00000040275/ENSG00000031691/ENSG00000172167	CENPA/NDC80/TTK/KNL1/CDK1/AURKB/HASPIN/SPDL1/CENPQ/MTBP	10			MF	GO:0008324	cation transmembrane transporter activity	48|862	472|13634	0.000738009	0.0265683	ENSG00000147614/ENSG00000069431/ENSG00000153253/ENSG00000168003/ENSG00000105737/ENSG00000198569/ENSG00000102001/ENSG00000162241/ENSG00000186642/ENSG00000184156/ENSG00000158296/ENSG00000167723/ENSG00000070961/ENSG00000198838/ENSG00000109667/ENSG00000142319/ENSG00000107147/ENSG00000154118/ENSG00000142408/ENSG00000167614/ENSG00000205464/ENSG00000124134/ENSG00000138435/ENSG00000099957/ENSG00000003989…	ATP6V0D2/ABCC9/SCN3A/SLC3A2/GRIK5/SLC34A3/CACNA1F/SLC25A45/PDE2A/KCNQ3/SLC13A3/TRPV3/ATP2B1/RYR3/SLC2A9/SLC6A3/KCNT1/JPH3/CACNG8/TTYH1/ATP6AP1L/KCNS1/CHRNA1/P2RX6/SLC7A2/SLC9A3/SLC6A4/ATP2C2/SCN9A/NIPAL1/NDUFA4L2/PKD1L2/HPN/ATP12A/SLC9A9/CNGB1/PKDREJ/SLC6A13/KCNK9/PKD1L1/SLC31A2/TRPM3/KCNC3/KCNJ12/PKD1L3/SCN4A/KCNMB3/SLC22A1	48
BP	GO:0044774	mitotic DNA integrity checkpoint	25|1342	104|14558	6.07603e-06	0.000305039	ENSG00000134057/ENSG00000087586/ENSG00000154920/ENSG00000075218/ENSG00000158402/ENSG00000165891/ENSG00000149948/ENSG00000101412/ENSG00000197299/ENSG00000170312/ENSG00000094804/ENSG00000092853/ENSG00000116717/ENSG00000161010/ENSG00000085840/ENSG00000197774/ENSG00000131747/ENSG00000159147/ENSG00000129173/ENSG00000140534/ENSG00000132646/ENSG00000175793/ENSG00000124762/ENSG00000188996/ENSG00000161642	CCNB1/AURKA/EME1/GTSE1/CDC25C/E2F7/HMGA2/E2F1/BLM/CDK1/CDC6/CLSPN/GADD45A/MRNIP/ORC1/EME2/TOP2A/DONSON/E2F8/TICRR/PCNA/SFN/CDKN1A/HUS1B/ZNF385A	25			MF	GO:0061134	peptidase regulator activity	20|862	145|13634	0.000794753	0.027419	ENSG00000197632/ENSG00000023445/ENSG00000164266/ENSG00000164530/ENSG00000105825/ENSG00000163536/ENSG00000107738/ENSG00000122711/ENSG00000244731/ENSG00000253309/ENSG00000160111/ENSG00000106366/ENSG00000125730/ENSG00000197558/ENSG00000134259/ENSG00000077984/ENSG00000204397/ENSG00000139193/ENSG00000124116/ENSG00000100767	SERPINB2/BIRC3/SPINK1/PI16/TFPI2/SERPINI1/VSIR/SPINK4/C4A/SERPINE3/CPAMD8/SERPINE1/C3/SSPO/NGF/CST7/CARD16/CD27/WFDC3/PAPLN	20
BP	GO:0045132	meiotic chromosome segregation	20|1342	73|14558	6.2456e-06	0.000307851	ENSG00000143228/ENSG00000166851/ENSG00000154920/ENSG00000169679/ENSG00000135476/ENSG00000156970/ENSG00000112742/ENSG00000071539/ENSG00000163535/ENSG00000164611/ENSG00000144554/ENSG00000121152/ENSG00000181085/ENSG00000129810/ENSG00000113810/ENSG00000197774/ENSG00000131747/ENSG00000100918/ENSG00000188827/ENSG00000167077	NUF2/PLK1/EME1/BUB1/ESPL1/BUB1B/TTK/TRIP13/SGO2/PTTG1/FANCD2/NCAPH/MAPK15/SGO1/SMC4/EME2/TOP2A/REC8/SLX4/MEI1	20			MF	GO:0016709	oxidoreductase activity, acting on paired donors, with incorporation or reduction of molecular oxygen, NAD(P)H as one donor, and incorporation of one atom of oxygen	7|862	27|13634	0.00114452	0.0379064	ENSG00000138135/ENSG00000140465/ENSG00000187134/ENSG00000130649/ENSG00000151632/ENSG00000131781/ENSG00000122787	CH25H/CYP1A1/AKR1C1/CYP2E1/AKR1C2/FMO5/AKR1D1	7
BP	GO:0050000	chromosome localization	20|1342	73|14558	6.2456e-06	0.000307851	ENSG00000143228/ENSG00000134057/ENSG00000142945/ENSG00000237649/ENSG00000134690/ENSG00000076382/ENSG00000080986/ENSG00000118193/ENSG00000126787/ENSG00000164949/ENSG00000138778/ENSG00000146670/ENSG00000121621/ENSG00000079616/ENSG00000101447/ENSG00000117724/ENSG00000040275/ENSG00000031691/ENSG00000134222/ENSG00000167077	NUF2/CCNB1/KIF2C/KIFC1/CDCA8/SPAG5/NDC80/KIF14/DLGAP5/GEM/CENPE/CDCA5/KIF18A/KIF22/FAM83D/CENPF/SPDL1/CENPQ/PSRC1/MEI1	20			MF	GO:0005179	hormone activity	11|862	60|13634	0.00119318	0.0379982	ENSG00000134548/ENSG00000128165/ENSG00000237575/ENSG00000069482/ENSG00000113739/ENSG00000139269/ENSG00000042832/ENSG00000184163/ENSG00000120211/ENSG00000122641/ENSG00000125787	SPX/ADM2/PYY2/GAL/STC2/INHBE/TG/C1QTNF12/INSL4/INHBA/GNRH2	11
BP	GO:0061982	meiosis I cell cycle process	24|1342	98|14558	6.57936e-06	0.000321381	ENSG00000166851/ENSG00000087586/ENSG00000154920/ENSG00000158402/ENSG00000135476/ENSG00000133101/ENSG00000123975/ENSG00000164045/ENSG00000071539/ENSG00000164611/ENSG00000144554/ENSG00000185697/ENSG00000121211/ENSG00000181085/ENSG00000139618/ENSG00000197774/ENSG00000085999/ENSG00000131747/ENSG00000131470/ENSG00000112029/ENSG00000204410/ENSG00000100918/ENSG00000188827/ENSG00000167077	PLK1/AURKA/EME1/CDC25C/ESPL1/CCNA1/CKS2/CDC25A/TRIP13/PTTG1/FANCD2/MYBL1/MND1/MAPK15/BRCA2/EME2/RAD54L/TOP2A/PSMC3IP/FBXO5/MSH5/REC8/SLX4/MEI1	24			MF	GO:0008236	serine-type peptidase activity	17|862	119|13634	0.00129211	0.0396246	ENSG00000189056/ENSG00000197635/ENSG00000166562/ENSG00000182326/ENSG00000139178/ENSG00000196611/ENSG00000117525/ENSG00000145244/ENSG00000112812/ENSG00000275896/ENSG00000099139/ENSG00000166682/ENSG00000105707/ENSG00000005001/ENSG00000172382/ENSG00000243649/ENSG00000168928	RELN/DPP4/SEC11C/C1S/C1RL/MMP1/F3/CORIN/PRSS16/PRSS2/PCSK5/TMPRSS5/HPN/PRSS22/PRSS27/CFB/CTRB2	17
BP	GO:0043044	ATP-dependent chromatin remodeling	21|1342	80|14558	7.70374e-06	0.000366401	ENSG00000115163/ENSG00000123485/ENSG00000276966/ENSG00000203760/ENSG00000137812/ENSG00000158406/ENSG00000123219/ENSG00000153044/ENSG00000104147/ENSG00000116254/ENSG00000138092/ENSG00000100162/ENSG00000143401/ENSG00000197238/ENSG00000166451/ENSG00000031691/ENSG00000159055/ENSG00000102384/ENSG00000197837/ENSG00000151725/ENSG00000188312	CENPA/HJURP/HIST1H4E/CENPW/KNL1/HIST1H4H/CENPK/CENPH/OIP5/CHD5/CENPO/CENPM/ANP32E/HIST1H4J/CENPN/CENPQ/MIS18A/CENPI/HIST4H4/CENPU/CENPP	21
BP	GO:2001251	negative regulation of chromosome organization	29|1342	133|14558	8.99613e-06	0.000420491	ENSG00000117399/ENSG00000140451/ENSG00000166851/ENSG00000134057/ENSG00000080986/ENSG00000169679/ENSG00000135476/ENSG00000168298/ENSG00000187837/ENSG00000156970/ENSG00000112742/ENSG00000189060/ENSG00000088305/ENSG00000071539/ENSG00000164611/ENSG00000164109/ENSG00000178999/ENSG00000120129/ENSG00000012048/ENSG00000117724/ENSG00000258366/ENSG00000040275/ENSG00000131747/ENSG00000156802/ENSG00000121101…	CDC20/PIF1/PLK1/CCNB1/NDC80/BUB1/ESPL1/HIST1H1E/HIST1H1C/BUB1B/TTK/H1F0/DNMT3B/TRIP13/PTTG1/MAD2L1/AURKB/DUSP1/BRCA1/CENPF/RTEL1/SPDL1/TOP2A/ATAD2/TEX14/HIST1H1D/FBXO5/SLX4/GEN1	29
BP	GO:0006302	double-strand break repair	43|1342	235|14558	9.46677e-06	0.000436837	ENSG00000154920/ENSG00000093009/ENSG00000276966/ENSG00000171320/ENSG00000146670/ENSG00000111206/ENSG00000149948/ENSG00000071539/ENSG00000160957/ENSG00000051341/ENSG00000147536/ENSG00000197299/ENSG00000158406/ENSG00000156384/ENSG00000125885/ENSG00000012048/ENSG00000161010/ENSG00000139618/ENSG00000111247/ENSG00000196584/ENSG00000258366/ENSG00000131153/ENSG00000185480/ENSG00000197774/ENSG00000085999…	EME1/CDC45/HIST1H4E/ESCO2/CDCA5/FOXM1/HMGA2/TRIP13/RECQL4/POLQ/GINS4/BLM/HIST1H4H/SFR1/MCM8/BRCA1/MRNIP/BRCA2/RAD51AP1/XRCC2/RTEL1/GINS2/PARPBP/EME2/RAD54L/DNA2/HIST1H4J/DDX11/MCM4/HIST4H4/FEN1/PARP2/RPA3/MCM7/REC8/HUS1B/TONSL/NSD2/SLX4/ZNF365/GEN1/FANCB/GGN	43
BP	GO:0070372	regulation of ERK1 and ERK2 cascade	42|1342	228|14558	1.00956e-05	0.000459985	ENSG00000115009/ENSG00000125538/ENSG00000128342/ENSG00000138623/ENSG00000162772/ENSG00000118523/ENSG00000102970/ENSG00000139318/ENSG00000277632/ENSG00000276085/ENSG00000120129/ENSG00000170955/ENSG00000101447/ENSG00000198400/ENSG00000172575/ENSG00000133216/ENSG00000108691/ENSG00000207725/ENSG00000102962/ENSG00000006210/ENSG00000156427/ENSG00000128052/ENSG00000136158/ENSG00000134242/ENSG00000111679…	CCL20/IL1B/LIF/SEMA7A/ATF3/CTGF/CCL17/DUSP6/CCL3/CCL3L1/DUSP1/CAVIN3/FAM83D/NTRK1/RASGRP1/EPHB2/CCL2/MIR222/CCL22/CX3CL1/FGF18/KDR/SPRY2/PTPN22/PTPN6/FGFR3/P2RY6/NECAB2/GPR183/CCL19/C5AR2/KLF4/PRKCZ/PDGFB/C1QL4/GPER1/CCL26/NOD2/NODAL/AGER/F2RL1/FGG	42
BP	GO:0044839	cell cycle G2/M phase transition	46|1342	259|14558	1.05581e-05	0.000477051	ENSG00000072571/ENSG00000166851/ENSG00000134057/ENSG00000087586/ENSG00000075218/ENSG00000145386/ENSG00000158402/ENSG00000117650/ENSG00000118193/ENSG00000147082/ENSG00000122966/ENSG00000088325/ENSG00000111206/ENSG00000139289/ENSG00000164045/ENSG00000161692/ENSG00000149948/ENSG00000157456/ENSG00000127564/ENSG00000197299/ENSG00000170312/ENSG00000094804/ENSG00000178999/ENSG00000142731/ENSG00000092853…	HMMR/PLK1/CCNB1/AURKA/GTSE1/CCNA2/CDC25C/NEK2/KIF14/CCNB3/CIT/TPX2/FOXM1/PHLDA1/CDC25A/DBF4B/HMGA2/CCNB2/PKMYT1/BLM/CDK1/CDC6/AURKB/PLK4/CLSPN/CENPJ/BRCA1/CENPF/MRNIP/ORC1/MELK/MASTL/DTL/CNTRL/TUBB4B/TUBG1/DONSON/BORA/ATAD5/ESRRB/TICRR/FBXO5/CDKN1A/HUS1B/DYRK3/CDKN2B	46
BP	GO:0070374	positive regulation of ERK1 and ERK2 cascade	32|1342	156|14558	1.2137e-05	0.00054101	ENSG00000115009/ENSG00000138623/ENSG00000118523/ENSG00000102970/ENSG00000277632/ENSG00000276085/ENSG00000170955/ENSG00000198400/ENSG00000172575/ENSG00000108691/ENSG00000207725/ENSG00000102962/ENSG00000006210/ENSG00000156427/ENSG00000128052/ENSG00000136158/ENSG00000134242/ENSG00000068078/ENSG00000171631/ENSG00000103154/ENSG00000169508/ENSG00000172724/ENSG00000134830/ENSG00000067606/ENSG00000100311…	CCL20/SEMA7A/CTGF/CCL17/CCL3/CCL3L1/CAVIN3/NTRK1/RASGRP1/CCL2/MIR222/CCL22/CX3CL1/FGF18/KDR/SPRY2/PTPN22/FGFR3/P2RY6/NECAB2/GPR183/CCL19/C5AR2/PRKCZ/PDGFB/GPER1/CCL26/NOD2/NODAL/AGER/F2RL1/FGG	32
BP	GO:0050867	positive regulation of cell activation	48|1342	276|14558	1.22403e-05	0.00054101	ENSG00000125538/ENSG00000137033/ENSG00000162711/ENSG00000102879/ENSG00000136244/ENSG00000118523/ENSG00000167604/ENSG00000119508/ENSG00000277632/ENSG00000198805/ENSG00000112149/ENSG00000151651/ENSG00000172575/ENSG00000101096/ENSG00000168811/ENSG00000135046/ENSG00000120217/ENSG00000164690/ENSG00000108691/ENSG00000168685/ENSG00000169403/ENSG00000070831/ENSG00000129194/ENSG00000196352/ENSG00000159958…	IL1B/IL33/NLRP3/CORO1A/IL6/CTGF/NFKBID/NR4A3/CCL3/PNP/CD83/ADAM8/RASGRP1/NFATC2/IL12A/ANXA1/CD274/SHH/CCL2/IL7R/PTAFR/CDC42/SOX15/CD55/TNFRSF13C/FAM19A3/CD6/FCRL3/ATAD5/CCDC88B/CD70/NFKBIZ/PTPN6/ADORA2B/CDKN1A/IL23A/CHRNB2/GPR183/CCL19/NSD2/TNFSF13/PRKCZ/FCER1G/TNFSF14/NOD2/AGER/F2RL1/TLR6	48
BP	GO:0051781	positive regulation of cell division	19|1342	70|14558	1.2273e-05	0.00054101	ENSG00000125538/ENSG00000124882/ENSG00000115008/ENSG00000118193/ENSG00000122966/ENSG00000137807/ENSG00000138182/ENSG00000094804/ENSG00000178999/ENSG00000161800/ENSG00000164690/ENSG00000070831/ENSG00000112715/ENSG00000213626/ENSG00000099985/ENSG00000105146/ENSG00000138675/ENSG00000100311/ENSG00000163235	IL1B/EREG/IL1A/KIF14/CIT/KIF23/KIF20B/CDC6/AURKB/RACGAP1/SHH/CDC42/VEGFA/LBH/OSM/AURKC/FGF5/PDGFB/TGFA	19
BP	GO:0000086	G2/M transition of mitotic cell cycle	43|1342	240|14558	1.62489e-05	0.000704813	ENSG00000072571/ENSG00000166851/ENSG00000134057/ENSG00000087586/ENSG00000145386/ENSG00000158402/ENSG00000117650/ENSG00000118193/ENSG00000147082/ENSG00000122966/ENSG00000088325/ENSG00000111206/ENSG00000139289/ENSG00000164045/ENSG00000161692/ENSG00000149948/ENSG00000157456/ENSG00000127564/ENSG00000197299/ENSG00000170312/ENSG00000094804/ENSG00000178999/ENSG00000142731/ENSG00000092853/ENSG00000151849…	HMMR/PLK1/CCNB1/AURKA/CCNA2/CDC25C/NEK2/KIF14/CCNB3/CIT/TPX2/FOXM1/PHLDA1/CDC25A/DBF4B/HMGA2/CCNB2/PKMYT1/BLM/CDK1/CDC6/AURKB/PLK4/CLSPN/CENPJ/BRCA1/CENPF/MRNIP/ORC1/MELK/MASTL/DTL/CNTRL/TUBB4B/TUBG1/DONSON/BORA/ESRRB/TICRR/FBXO5/CDKN1A/HUS1B/CDKN2B	43
BP	GO:0000083	regulation of transcription involved in G1/S transition of mitotic cell cycle	11|1342	28|14558	1.92074e-05	0.00082002	ENSG00000093009/ENSG00000171848/ENSG00000133101/ENSG00000165891/ENSG00000101412/ENSG00000094804/ENSG00000085840/ENSG00000119715/ENSG00000176890/ENSG00000132646/ENSG00000112029	CDC45/RRM2/CCNA1/E2F7/E2F1/CDC6/ORC1/ESRRB/TYMS/PCNA/FBXO5	11
BP	GO:0032201	telomere maintenance via semi-conservative replication	11|1342	28|14558	1.92074e-05	0.00082002	ENSG00000285816/ENSG00000014138/ENSG00000258366/ENSG00000138346/ENSG00000163918/ENSG00000133119/ENSG00000132646/ENSG00000168496/ENSG00000106399/ENSG00000198056/ENSG00000100479	AP000944.2/POLA2/RTEL1/DNA2/RFC4/RFC3/PCNA/FEN1/RPA3/PRIM1/POLE2	11
BP	GO:0043491	protein kinase B signaling	39|1342	212|14558	2.13495e-05	0.00089044	ENSG00000108342/ENSG00000125538/ENSG00000124882/ENSG00000109321/ENSG00000125398/ENSG00000113070/ENSG00000187800/ENSG00000157168/ENSG00000277632/ENSG00000117525/ENSG00000170955/ENSG00000151651/ENSG00000141506/ENSG00000108691/ENSG00000111863/ENSG00000019991/ENSG00000207725/ENSG00000175197/ENSG00000006210/ENSG00000156427/ENSG00000128052/ENSG00000267200/ENSG00000136158/ENSG00000184163/ENSG00000130513…	CSF3/IL1B/EREG/AREG/SOX9/HBEGF/PEAR1/NRG1/CCL3/F3/CAVIN3/ADAM8/PIK3R5/CCL2/ADTRP/HGF/MIR222/DDIT3/CX3CL1/FGF18/KDR/MIR132/SPRY2/C1QTNF12/GDF15/ESR1/MST1R/FGFR3/SMPD3/OTUD3/OSM/CCL19/XDH/KLF4/FGF5/PDGFB/FGF22/GPER1/TGFA	39
BP	GO:0002696	positive regulation of leukocyte activation	46|1342	267|14558	2.3605e-05	0.000976993	ENSG00000125538/ENSG00000137033/ENSG00000162711/ENSG00000102879/ENSG00000136244/ENSG00000167604/ENSG00000119508/ENSG00000277632/ENSG00000198805/ENSG00000112149/ENSG00000151651/ENSG00000172575/ENSG00000101096/ENSG00000168811/ENSG00000135046/ENSG00000120217/ENSG00000164690/ENSG00000108691/ENSG00000168685/ENSG00000169403/ENSG00000070831/ENSG00000196352/ENSG00000159958/ENSG00000184599/ENSG00000013725…	IL1B/IL33/NLRP3/CORO1A/IL6/NFKBID/NR4A3/CCL3/PNP/CD83/ADAM8/RASGRP1/NFATC2/IL12A/ANXA1/CD274/SHH/CCL2/IL7R/PTAFR/CDC42/CD55/TNFRSF13C/FAM19A3/CD6/FCRL3/ATAD5/CCDC88B/CD70/NFKBIZ/PTPN6/ADORA2B/CDKN1A/IL23A/CHRNB2/GPR183/CCL19/NSD2/TNFSF13/PRKCZ/FCER1G/TNFSF14/NOD2/AGER/F2RL1/TLR6	46
BP	GO:0071900	regulation of protein serine/threonine kinase activity	70|1342	465|14558	2.59643e-05	0.0010665	ENSG00000125538/ENSG00000166851/ENSG00000134057/ENSG00000183856/ENSG00000100526/ENSG00000145386/ENSG00000158402/ENSG00000188064/ENSG00000147082/ENSG00000133101/ENSG00000123975/ENSG00000129355/ENSG00000164045/ENSG00000161692/ENSG00000149948/ENSG00000157456/ENSG00000157168/ENSG00000127564/ENSG00000197299/ENSG00000170312/ENSG00000139318/ENSG00000094804/ENSG00000138166/ENSG00000120129/ENSG00000151651…	IL1B/PLK1/CCNB1/IQGAP3/CDKN3/CCNA2/CDC25C/WNT7B/CCNB3/CCNA1/CKS2/CDKN2D/CDC25A/DBF4B/HMGA2/CCNB2/NRG1/PKMYT1/BLM/CDK1/DUSP6/CDC6/DUSP5/DUSP1/ADAM8/GADD45A/NTRK1/PIK3R5/RASGRP1/SERPINB3/EPHB2/NGF/GHRL/EZH2/HGF/BMP7/RGS4/MLKL/ERN2/CKS1B/FGF18/SPRY2/DKK1/CCNF/VEGFA/GDF15/MST1R/PTPN22/PTPN6/STK39/MAP4K2/TNFAIP3/SFN/ADORA2B/CDKN1A/MAP2K3/PAQR3/CCL19/PSRC1/CDKN2B/DBF4/MAP4K1/PDGFB/NOD2/RASIP1/AGER/TLR6…	70
BP	GO:0044818	mitotic G2/M transition checkpoint	11|1342	29|14558	2.83783e-05	0.00115689	ENSG00000149948/ENSG00000197299/ENSG00000170312/ENSG00000094804/ENSG00000092853/ENSG00000012048/ENSG00000161010/ENSG00000085840/ENSG00000159147/ENSG00000140534/ENSG00000188996	HMGA2/BLM/CDK1/CDC6/CLSPN/BRCA1/MRNIP/ORC1/DONSON/TICRR/HUS1B	11
BP	GO:0048247	lymphocyte chemotaxis	13|1342	40|14558	3.67019e-05	0.00148506	ENSG00000115009/ENSG00000102970/ENSG00000277632/ENSG00000276085/ENSG00000151651/ENSG00000108691/ENSG00000102962/ENSG00000006210/ENSG00000198648/ENSG00000169508/ENSG00000172724/ENSG00000125735/ENSG00000006606	CCL20/CCL17/CCL3/CCL3L1/ADAM8/CCL2/CCL22/CX3CL1/STK39/GPR183/CCL19/TNFSF14/CCL26	13
BP	GO:0000724	double-strand break repair via homologous recombination	27|1342	129|14558	3.91604e-05	0.0015728	ENSG00000093009/ENSG00000160957/ENSG00000051341/ENSG00000147536/ENSG00000197299/ENSG00000156384/ENSG00000125885/ENSG00000012048/ENSG00000161010/ENSG00000139618/ENSG00000111247/ENSG00000196584/ENSG00000258366/ENSG00000131153/ENSG00000185480/ENSG00000085999/ENSG00000104738/ENSG00000168496/ENSG00000106399/ENSG00000166508/ENSG00000100918/ENSG00000188996/ENSG00000160949/ENSG00000188827/ENSG00000138311…	CDC45/RECQL4/POLQ/GINS4/BLM/SFR1/MCM8/BRCA1/MRNIP/BRCA2/RAD51AP1/XRCC2/RTEL1/GINS2/PARPBP/RAD54L/MCM4/FEN1/RPA3/MCM7/REC8/HUS1B/TONSL/SLX4/ZNF365/GEN1/FANCB	27
BP	GO:0022407	regulation of cell-cell adhesion	54|1342	338|14558	4.30075e-05	0.00171461	ENSG00000125538/ENSG00000154127/ENSG00000136689/ENSG00000162711/ENSG00000137507/ENSG00000102879/ENSG00000136244/ENSG00000167604/ENSG00000119508/ENSG00000198805/ENSG00000112149/ENSG00000170961/ENSG00000151651/ENSG00000167080/ENSG00000089692/ENSG00000172575/ENSG00000168811/ENSG00000135046/ENSG00000120217/ENSG00000164690/ENSG00000108691/ENSG00000111863/ENSG00000149781/ENSG00000101144/ENSG00000168685…	IL1B/UBASH3B/IL1RN/NLRP3/LRRC32/CORO1A/IL6/NFKBID/NR4A3/PNP/CD83/HAS2/ADAM8/B4GALNT2/LAG3/RASGRP1/IL12A/ANXA1/CD274/SHH/CCL2/ADTRP/FERMT3/BMP7/IL7R/PTAFR/MIR222/CDC42/CD55/TNFRSF13C/CD6/CX3CL1/CCDC88B/VEGFA/MYO10/IFNL1/CD70/NFKBIZ/PTPN22/PTPN6/SPINT2/IL23A/EPHB3/CCL19/PLA2G2D/KLF4/PRKCZ/TNFSF14/NOD2/NODAL/AGER/ADORA2A/MBP/FGG	54
BP	GO:0032392	DNA geometric change	25|1342	116|14558	4.49148e-05	0.00177439	ENSG00000140451/ENSG00000093009/ENSG00000127586/ENSG00000160957/ENSG00000051341/ENSG00000147536/ENSG00000197299/ENSG00000164104/ENSG00000101003/ENSG00000125885/ENSG00000166833/ENSG00000135046/ENSG00000116254/ENSG00000258366/ENSG00000131153/ENSG00000186871/ENSG00000085999/ENSG00000131747/ENSG00000138346/ENSG00000013573/ENSG00000163918/ENSG00000133119/ENSG00000029993/ENSG00000104738/ENSG00000166508	PIF1/CDC45/CHTF18/RECQL4/POLQ/GINS4/BLM/HMGB2/GINS1/MCM8/NAV2/ANXA1/CHD5/RTEL1/GINS2/ERCC6L/RAD54L/TOP2A/DNA2/DDX11/RFC4/RFC3/HMGB3/MCM4/MCM7	25
BP	GO:0000725	recombinational repair	27|1342	130|14558	4.51617e-05	0.00177439	ENSG00000093009/ENSG00000160957/ENSG00000051341/ENSG00000147536/ENSG00000197299/ENSG00000156384/ENSG00000125885/ENSG00000012048/ENSG00000161010/ENSG00000139618/ENSG00000111247/ENSG00000196584/ENSG00000258366/ENSG00000131153/ENSG00000185480/ENSG00000085999/ENSG00000104738/ENSG00000168496/ENSG00000106399/ENSG00000166508/ENSG00000100918/ENSG00000188996/ENSG00000160949/ENSG00000188827/ENSG00000138311…	CDC45/RECQL4/POLQ/GINS4/BLM/SFR1/MCM8/BRCA1/MRNIP/BRCA2/RAD51AP1/XRCC2/RTEL1/GINS2/PARPBP/RAD54L/MCM4/FEN1/RPA3/MCM7/REC8/HUS1B/TONSL/SLX4/ZNF365/GEN1/FANCB	27
BP	GO:0031570	DNA integrity checkpoint	30|1342	154|14558	6.23401e-05	0.00241434	ENSG00000166851/ENSG00000134057/ENSG00000087586/ENSG00000154920/ENSG00000093009/ENSG00000075218/ENSG00000158402/ENSG00000165891/ENSG00000149948/ENSG00000101412/ENSG00000197299/ENSG00000170312/ENSG00000094804/ENSG00000092853/ENSG00000012048/ENSG00000116717/ENSG00000161010/ENSG00000085840/ENSG00000197774/ENSG00000143476/ENSG00000131747/ENSG00000138346/ENSG00000159147/ENSG00000129173/ENSG00000140534…	PLK1/CCNB1/AURKA/EME1/CDC45/GTSE1/CDC25C/E2F7/HMGA2/E2F1/BLM/CDK1/CDC6/CLSPN/BRCA1/GADD45A/MRNIP/ORC1/EME2/DTL/TOP2A/DNA2/DONSON/E2F8/TICRR/PCNA/SFN/CDKN1A/HUS1B/ZNF385A	30
BP	GO:0018212	peptidyl-tyrosine modification	51|1342	321|14558	8.03736e-05	0.0030903	ENSG00000108342/ENSG00000162892/ENSG00000164400/ENSG00000128342/ENSG00000124882/ENSG00000189056/ENSG00000095752/ENSG00000109321/ENSG00000112742/ENSG00000164509/ENSG00000136244/ENSG00000146918/ENSG00000162891/ENSG00000113070/ENSG00000164266/ENSG00000157168/ENSG00000182511/ENSG00000136573/ENSG00000198400/ENSG00000168811/ENSG00000133216/ENSG00000125508/ENSG00000157017/ENSG00000019991/ENSG00000165304…	CSF3/IL24/CSF2/LIF/EREG/RELN/IL11/AREG/TTK/IL31RA/IL6/NCAPG2/IL20/HBEGF/SPINK1/NRG1/FES/BLK/NTRK1/IL12A/EPHB2/SRMS/GHRL/HGF/MELK/KDR/ITK/MATK/EPHB6/VEGFA/STYK1/TPST1/IFNL1/MST1R/PTPN6/SAMSN1/FGFR3/CNTF/IL23A/GPRC5A/MAP2K3/EPHB3/HPX/PRLR/OSM/DYRK3/PRKCZ/GREM1/PDGFB/PTK6/TGFA	51
BP	GO:0007292	female gamete generation	24|1342	113|14558	8.09338e-05	0.0030903	ENSG00000124882/ENSG00000122641/ENSG00000073756/ENSG00000166851/ENSG00000134057/ENSG00000087586/ENSG00000175592/ENSG00000066279/ENSG00000112742/ENSG00000071539/ENSG00000121152/ENSG00000125885/ENSG00000139618/ENSG00000120539/ENSG00000123610/ENSG00000163661/ENSG00000131747/ENSG00000101104/ENSG00000179598/ENSG00000112029/ENSG00000100918/ENSG00000105146/ENSG00000164867/ENSG00000138696	EREG/INHBA/PTGS2/PLK1/CCNB1/AURKA/FOSL1/ASPM/TTK/TRIP13/NCAPH/MCM8/BRCA2/MASTL/TNFAIP6/PTX3/TOP2A/PABPC1L/PLD6/FBXO5/REC8/AURKC/NOS3/BMPR1B	24
BP	GO:0031297	replication fork processing	11|1342	32|14558	8.16516e-05	0.00309591	ENSG00000154920/ENSG00000197299/ENSG00000139618/ENSG00000258366/ENSG00000197774/ENSG00000138346/ENSG00000013573/ENSG00000132646/ENSG00000160949/ENSG00000138311/ENSG00000178295	EME1/BLM/BRCA2/RTEL1/EME2/DNA2/DDX11/PCNA/TONSL/ZNF365/GEN1	11
BP	GO:0048469	cell maturation	29|1342	149|14558	8.34473e-05	0.00314202	ENSG00000124882/ENSG00000134057/ENSG00000087586/ENSG00000118193/ENSG00000028277/ENSG00000071539/ENSG00000172602/ENSG00000164266/ENSG00000176842/ENSG00000139618/ENSG00000120049/ENSG00000122133/ENSG00000006210/ENSG00000163531/ENSG00000106852/ENSG00000101104/ENSG00000115112/ENSG00000179598/ENSG00000112715/ENSG00000176890/ENSG00000152705/ENSG00000112029/ENSG00000124762/ENSG00000154040/ENSG00000160801…	EREG/CCNB1/AURKA/KIF14/POU2F2/TRIP13/RND1/SPINK1/IRX5/BRCA2/KCNIP2/PAEP/CX3CL1/NFASC/LHX6/PABPC1L/TFCP2L1/PLD6/VEGFA/TYMS/CATSPER3/FBXO5/CDKN1A/CABYR/PTH1R/REC8/CCL19/SCLT1/FGG	29
BP	GO:0007127	meiosis I	21|1342	93|14558	8.80513e-05	0.00329251	ENSG00000166851/ENSG00000087586/ENSG00000154920/ENSG00000135476/ENSG00000133101/ENSG00000123975/ENSG00000071539/ENSG00000164611/ENSG00000144554/ENSG00000185697/ENSG00000121211/ENSG00000139618/ENSG00000197774/ENSG00000085999/ENSG00000131747/ENSG00000131470/ENSG00000112029/ENSG00000204410/ENSG00000100918/ENSG00000188827/ENSG00000167077	PLK1/AURKA/EME1/ESPL1/CCNA1/CKS2/TRIP13/PTTG1/FANCD2/MYBL1/MND1/BRCA2/EME2/RAD54L/TOP2A/PSMC3IP/FBXO5/MSH5/REC8/SLX4/MEI1	21
BP	GO:0034502	protein localization to chromosome	19|1342	80|14558	9.18802e-05	0.00339279	ENSG00000166851/ENSG00000115163/ENSG00000080986/ENSG00000112742/ENSG00000171320/ENSG00000137812/ENSG00000146670/ENSG00000164362/ENSG00000170312/ENSG00000178999/ENSG00000177602/ENSG00000125885/ENSG00000161010/ENSG00000139618/ENSG00000106462/ENSG00000040275/ENSG00000031691/ENSG00000091831/ENSG00000172167	PLK1/CENPA/NDC80/TTK/ESCO2/KNL1/CDCA5/TERT/CDK1/AURKB/HASPIN/MCM8/MRNIP/BRCA2/EZH2/SPDL1/CENPQ/ESR1/MTBP	19
BP	GO:0035404	histone-serine phosphorylation	6|1342	10|14558	9.19846e-05	0.00339279	ENSG00000134057/ENSG00000087586/ENSG00000149948/ENSG00000178999/ENSG00000100749/ENSG00000105146	CCNB1/AURKA/HMGA2/AURKB/VRK1/AURKC	6
BP	GO:0007062	sister chromatid cohesion	15|1342	55|14558	9.37761e-05	0.00341244	ENSG00000117399/ENSG00000166851/ENSG00000169679/ENSG00000135476/ENSG00000156970/ENSG00000171320/ENSG00000146670/ENSG00000163535/ENSG00000077935/ENSG00000079616/ENSG00000177602/ENSG00000129810/ENSG00000013573/ENSG00000168496/ENSG00000100918	CDC20/PLK1/BUB1/ESPL1/BUB1B/ESCO2/CDCA5/SGO2/SMC1B/KIF22/HASPIN/SGO1/DDX11/FEN1/REC8	15
BP	GO:0050710	negative regulation of cytokine secretion	15|1342	55|14558	9.37761e-05	0.00341244	ENSG00000136695/ENSG00000162711/ENSG00000137507/ENSG00000135046/ENSG00000157017/ENSG00000048052/ENSG00000006210/ENSG00000154710/ENSG00000134242/ENSG00000118503/ENSG00000163606/ENSG00000134830/ENSG00000132718/ENSG00000164251/ENSG00000174130	IL36RN/NLRP3/LRRC32/ANXA1/GHRL/HDAC9/CX3CL1/RABGEF1/PTPN22/TNFAIP3/CD200R1/C5AR2/SYT11/F2RL1/TLR6	15
BP	GO:0006270	DNA replication initiation	12|1342	38|14558	0.000100067	0.00357795	ENSG00000093009/ENSG00000091651/ENSG00000285816/ENSG00000065328/ENSG00000094804/ENSG00000014138/ENSG00000085840/ENSG00000140534/ENSG00000104738/ENSG00000166508/ENSG00000198056/ENSG00000100479	CDC45/ORC6/AP000944.2/MCM10/CDC6/POLA2/ORC1/TICRR/MCM4/MCM7/PRIM1/POLE2	12
BP	GO:0032755	positive regulation of interleukin-6 production	18|1342	74|14558	0.000100304	0.00357795	ENSG00000125538/ENSG00000124882/ENSG00000136695/ENSG00000137033/ENSG00000136689/ENSG00000136696/ENSG00000136244/ENSG00000122133/ENSG00000169403/ENSG00000156711/ENSG00000125571/ENSG00000170425/ENSG00000158869/ENSG00000167207/ENSG00000204305/ENSG00000164251/ENSG00000174130/ENSG00000197971	IL1B/EREG/IL36RN/IL33/IL1RN/IL36B/IL6/PAEP/PTAFR/MAPK13/IL37/ADORA2B/FCER1G/NOD2/AGER/F2RL1/TLR6/MBP	18
BP	GO:0007080	mitotic metaphase plate congression	13|1342	44|14558	0.000111646	0.00395651	ENSG00000143228/ENSG00000134057/ENSG00000142945/ENSG00000237649/ENSG00000134690/ENSG00000080986/ENSG00000118193/ENSG00000138778/ENSG00000146670/ENSG00000121621/ENSG00000079616/ENSG00000040275/ENSG00000134222	NUF2/CCNB1/KIF2C/KIFC1/CDCA8/NDC80/KIF14/CENPE/CDCA5/KIF18A/KIF22/SPDL1/PSRC1	13
BP	GO:0044773	mitotic DNA damage checkpoint	21|1342	95|14558	0.000121741	0.00425857	ENSG00000134057/ENSG00000087586/ENSG00000154920/ENSG00000075218/ENSG00000158402/ENSG00000165891/ENSG00000149948/ENSG00000101412/ENSG00000197299/ENSG00000170312/ENSG00000092853/ENSG00000116717/ENSG00000161010/ENSG00000197774/ENSG00000159147/ENSG00000129173/ENSG00000132646/ENSG00000175793/ENSG00000124762/ENSG00000188996/ENSG00000161642	CCNB1/AURKA/EME1/GTSE1/CDC25C/E2F7/HMGA2/E2F1/BLM/CDK1/CLSPN/GADD45A/MRNIP/EME2/DONSON/E2F8/PCNA/SFN/CDKN1A/HUS1B/ZNF385A	21
BP	GO:0018108	peptidyl-tyrosine phosphorylation	50|1342	318|14558	0.000122588	0.00426073	ENSG00000108342/ENSG00000162892/ENSG00000164400/ENSG00000128342/ENSG00000124882/ENSG00000189056/ENSG00000095752/ENSG00000109321/ENSG00000112742/ENSG00000164509/ENSG00000136244/ENSG00000146918/ENSG00000162891/ENSG00000113070/ENSG00000164266/ENSG00000157168/ENSG00000182511/ENSG00000136573/ENSG00000198400/ENSG00000168811/ENSG00000133216/ENSG00000125508/ENSG00000157017/ENSG00000019991/ENSG00000165304…	CSF3/IL24/CSF2/LIF/EREG/RELN/IL11/AREG/TTK/IL31RA/IL6/NCAPG2/IL20/HBEGF/SPINK1/NRG1/FES/BLK/NTRK1/IL12A/EPHB2/SRMS/GHRL/HGF/MELK/KDR/ITK/MATK/EPHB6/VEGFA/STYK1/IFNL1/MST1R/PTPN6/SAMSN1/FGFR3/CNTF/IL23A/GPRC5A/MAP2K3/EPHB3/HPX/PRLR/OSM/DYRK3/PRKCZ/GREM1/PDGFB/PTK6/TGFA	50
BP	GO:0021700	developmental maturation	41|1342	246|14558	0.000136779	0.00469377	ENSG00000124882/ENSG00000117399/ENSG00000134057/ENSG00000087586/ENSG00000189056/ENSG00000118193/ENSG00000028277/ENSG00000071539/ENSG00000172602/ENSG00000164266/ENSG00000176884/ENSG00000128918/ENSG00000176842/ENSG00000139618/ENSG00000120049/ENSG00000122133/ENSG00000132692/ENSG00000175197/ENSG00000006210/ENSG00000163531/ENSG00000106852/ENSG00000101104/ENSG00000115112/ENSG00000179598/ENSG00000112715…	EREG/CDC20/CCNB1/AURKA/RELN/KIF14/POU2F2/TRIP13/RND1/SPINK1/GRIN1/ALDH1A2/IRX5/BRCA2/KCNIP2/PAEP/BCAN/DDIT3/CX3CL1/NFASC/LHX6/PABPC1L/TFCP2L1/PLD6/VEGFA/TYMS/CATSPER3/SYP/UNC13A/FBXO5/FGFR3/CDKN1A/CABYR/PTH1R/REC8/CCL19/GREM1/CAMK2B/SCLT1/FGG/CEND1	41
BP	GO:0048232	male gamete generation	61|1342	415|14558	0.000166604	0.00565386	ENSG00000134057/ENSG00000237649/ENSG00000158402/ENSG00000066279/ENSG00000133101/ENSG00000184792/ENSG00000163507/ENSG00000125398/ENSG00000137812/ENSG00000071539/ENSG00000164611/ENSG00000164266/ENSG00000101412/ENSG00000164104/ENSG00000161800/ENSG00000121621/ENSG00000023445/ENSG00000185697/ENSG00000177138/ENSG00000125885/ENSG00000164972/ENSG00000139618/ENSG00000116254/ENSG00000122133/ENSG00000168454…	CCNB1/KIFC1/CDC25C/ASPM/CCNA1/OSBP2/CIP2A/SOX9/KNL1/TRIP13/PTTG1/SPINK1/E2F1/HMGB2/RACGAP1/KIF18A/BIRC3/MYBL1/FAM9B/MCM8/C9orf24/BRCA2/CHD5/PAEP/TXNDC2/FANCA/SNRPA1/SLIRP/DAZAP1/DUSP13/SPANXB1/LRGUK/ADCY10/ACRBP/PLD6/POC1A/TEX14/ASF1B/CATSPER3/ADAMTS16/FSCN3/CABYR/REC8/CCDC87/GJB3/TMEM119/SPAG8/RPL39L/MAK/SSTR3/AURKC/MEI1/EIF5A2/TDRKH/MYCBPAP/NLRP14/NME5/RNF151/NKAPL/SPDYA/GGN	61
BP	GO:0150077	regulation of neuroinflammatory response	10|1342	29|14558	0.000167072	0.00565386	ENSG00000125538/ENSG00000149968/ENSG00000073756/ENSG00000137033/ENSG00000176170/ENSG00000136244/ENSG00000277632/ENSG00000184599/ENSG00000006210/ENSG00000163606	IL1B/MMP3/PTGS2/IL33/SPHK1/IL6/CCL3/FAM19A3/CX3CL1/CD200R1	10
BP	GO:0030330	DNA damage response, signal transduction by p53 class mediator	22|1342	104|14558	0.000167885	0.00565386	ENSG00000134057/ENSG00000087586/ENSG00000075218/ENSG00000158402/ENSG00000165891/ENSG00000111206/ENSG00000148677/ENSG00000101412/ENSG00000170312/ENSG00000012048/ENSG00000116717/ENSG00000139618/ENSG00000104419/ENSG00000129173/ENSG00000141682/ENSG00000132646/ENSG00000175793/ENSG00000124762/ENSG00000143479/ENSG00000183955/ENSG00000161642/ENSG00000124802	CCNB1/AURKA/GTSE1/CDC25C/E2F7/FOXM1/ANKRD1/E2F1/CDK1/BRCA1/GADD45A/BRCA2/NDRG1/E2F8/PMAIP1/PCNA/SFN/CDKN1A/DYRK3/KMT5A/ZNF385A/EEF1E1	22
BP	GO:1901992	positive regulation of mitotic cell cycle phase transition	18|1342	77|14558	0.000172957	0.00576844	ENSG00000134057/ENSG00000093009/ENSG00000158402/ENSG00000135476/ENSG00000126787/ENSG00000146670/ENSG00000164362/ENSG00000164045/ENSG00000161692/ENSG00000170312/ENSG00000140465/ENSG00000094804/ENSG00000175063/ENSG00000135046/ENSG00000207725/ENSG00000143476/ENSG00000112029/ENSG00000172167	CCNB1/CDC45/CDC25C/ESPL1/DLGAP5/CDCA5/TERT/CDC25A/DBF4B/CDK1/CYP1A1/CDC6/UBE2C/ANXA1/MIR222/DTL/FBXO5/MTBP	18
BP	GO:0032715	negative regulation of interleukin-6 production	12|1342	40|14558	0.000173591	0.00576844	ENSG00000136695/ENSG00000157017/ENSG00000019991/ENSG00000006210/ENSG00000267200/ENSG00000154710/ENSG00000134242/ENSG00000111679/ENSG00000118503/ENSG00000163606/ENSG00000134830/ENSG00000132718	IL36RN/GHRL/HGF/CX3CL1/MIR132/RABGEF1/PTPN22/PTPN6/TNFAIP3/CD200R1/C5AR2/SYT11	12
BP	GO:0051052	regulation of DNA metabolic process	58|1342	390|14558	0.000174479	0.00576844	ENSG00000124882/ENSG00000140451/ENSG00000145386/ENSG00000117650/ENSG00000168298/ENSG00000187837/ENSG00000171320/ENSG00000189060/ENSG00000136244/ENSG00000165891/ENSG00000111206/ENSG00000148677/ENSG00000127586/ENSG00000161692/ENSG00000149948/ENSG00000051341/ENSG00000197299/ENSG00000170312/ENSG00000094804/ENSG00000178999/ENSG00000120129/ENSG00000181085/ENSG00000012048/ENSG00000161010/ENSG00000139618…	EREG/PIF1/CCNA2/NEK2/HIST1H1E/HIST1H1C/ESCO2/H1F0/IL6/E2F7/FOXM1/ANKRD1/CHTF18/DBF4B/HMGA2/POLQ/BLM/CDK1/CDC6/AURKB/DUSP1/MAPK15/BRCA1/MRNIP/BRCA2/RAD51AP1/RTEL1/HGF/IL7R/PARPBP/KPNA2/PRKCG/DNA2/DDX11/DONSON/E2F8/ATAD5/RFC4/MIS18A/TICRR/RFC3/PCNA/HIST1H1D/FBXO5/NPAS2/CDKN1A/NSD2/DBF4/KDM1B/KLF4/TNFSF13/SLX4/GREM1/PDGFB/ZNF365/HDAC10/GPER1/FANCB	58
BP	GO:0045840	positive regulation of mitotic nuclear division	13|1342	46|14558	0.000183829	0.00602114	ENSG00000125538/ENSG00000124882/ENSG00000115008/ENSG00000087586/ENSG00000135476/ENSG00000126787/ENSG00000176170/ENSG00000146670/ENSG00000175063/ENSG00000137804/ENSG00000103056/ENSG00000100311/ENSG00000163235	IL1B/EREG/IL1A/AURKA/ESPL1/DLGAP5/SPHK1/CDCA5/UBE2C/NUSAP1/SMPD3/PDGFB/TGFA	13
BP	GO:0051782	negative regulation of cell division	7|1342	15|14558	0.000184343	0.00602114	ENSG00000091651/ENSG00000066279/ENSG00000165891/ENSG00000197299/ENSG00000178999/ENSG00000129173/ENSG00000121101	ORC6/ASPM/E2F7/BLM/AURKB/E2F8/TEX14	7
BP	GO:1900451	positive regulation of glutamate receptor signaling pathway	6|1342	11|14558	0.000186553	0.00605684	ENSG00000189056/ENSG00000198576/ENSG00000133216/ENSG00000108691/ENSG00000130477/ENSG00000103154	RELN/ARC/EPHB2/CCL2/UNC13A/NECAB2	6
BP	GO:0022409	positive regulation of cell-cell adhesion	37|1342	218|14558	0.000195638	0.00631397	ENSG00000125538/ENSG00000162711/ENSG00000102879/ENSG00000136244/ENSG00000167604/ENSG00000119508/ENSG00000198805/ENSG00000112149/ENSG00000170961/ENSG00000151651/ENSG00000172575/ENSG00000168811/ENSG00000135046/ENSG00000120217/ENSG00000164690/ENSG00000108691/ENSG00000101144/ENSG00000168685/ENSG00000169403/ENSG00000070831/ENSG00000196352/ENSG00000159958/ENSG00000013725/ENSG00000006210/ENSG00000168071…	IL1B/NLRP3/CORO1A/IL6/NFKBID/NR4A3/PNP/CD83/HAS2/ADAM8/RASGRP1/IL12A/ANXA1/CD274/SHH/CCL2/BMP7/IL7R/PTAFR/CDC42/CD55/TNFRSF13C/CD6/CX3CL1/CCDC88B/MYO10/CD70/NFKBIZ/PTPN6/IL23A/CCL19/PRKCZ/TNFSF14/NOD2/NODAL/AGER/FGG	37
BP	GO:0042770	signal transduction in response to DNA damage	25|1342	127|14558	0.000208624	0.00669325	ENSG00000166851/ENSG00000134057/ENSG00000087586/ENSG00000075218/ENSG00000158402/ENSG00000165891/ENSG00000111206/ENSG00000148677/ENSG00000101412/ENSG00000170312/ENSG00000012048/ENSG00000116717/ENSG00000139618/ENSG00000143476/ENSG00000104419/ENSG00000129173/ENSG00000176208/ENSG00000141682/ENSG00000132646/ENSG00000175793/ENSG00000124762/ENSG00000143479/ENSG00000183955/ENSG00000161642/ENSG00000124802	PLK1/CCNB1/AURKA/GTSE1/CDC25C/E2F7/FOXM1/ANKRD1/E2F1/CDK1/BRCA1/GADD45A/BRCA2/DTL/NDRG1/E2F8/ATAD5/PMAIP1/PCNA/SFN/CDKN1A/DYRK3/KMT5A/ZNF385A/EEF1E1	25
BP	GO:0060249	anatomical structure homeostasis	57|1342	385|14558	0.000222761	0.00710477	ENSG00000154127/ENSG00000140451/ENSG00000173702/ENSG00000276966/ENSG00000117650/ENSG00000285816/ENSG00000102879/ENSG00000136244/ENSG00000118523/ENSG00000125398/ENSG00000164362/ENSG00000160957/ENSG00000172137/ENSG00000107736/ENSG00000197299/ENSG00000104267/ENSG00000178999/ENSG00000158406/ENSG00000181085/ENSG00000151651/ENSG00000014138/ENSG00000174371/ENSG00000139618/ENSG00000258366/ENSG00000006210…	UBASH3B/PIF1/MUC13/HIST1H4E/NEK2/AP000944.2/CORO1A/IL6/CTGF/SOX9/TERT/RECQL4/CALB2/CDH23/BLM/CA2/AURKB/HIST1H4H/MAPK15/ADAM8/POLA2/EXO1/BRCA2/RTEL1/CX3CL1/DNA2/HIST1H4J/SPP1/RFC4/VEGFA/ESRRB/RFC3/PCNA/MUC4/HIST4H4/FEN1/STK39/RPA3/CST4/TNFAIP3/PRIM1/PTH1R/POLE2/HUS1B/TMEM119/CNGB1/MAK/SLX4/VSIG1/NOS3/ZNF365/ATP2B2/NOD2/BBS1/COL2A1/ABCA12/NAPSA	57
BP	GO:0045005	DNA-dependent DNA replication maintenance of fidelity	12|1342	41|14558	0.000225046	0.00713567	ENSG00000154920/ENSG00000197299/ENSG00000139618/ENSG00000258366/ENSG00000197774/ENSG00000138346/ENSG00000013573/ENSG00000159147/ENSG00000132646/ENSG00000160949/ENSG00000138311/ENSG00000178295	EME1/BLM/BRCA2/RTEL1/EME2/DNA2/DDX11/DONSON/PCNA/TONSL/ZNF365/GEN1	12
BP	GO:0032465	regulation of cytokinesis	18|1342	79|14558	0.000243891	0.00759988	ENSG00000166851/ENSG00000112984/ENSG00000087586/ENSG00000118193/ENSG00000122966/ENSG00000165891/ENSG00000137807/ENSG00000138182/ENSG00000094804/ENSG00000178999/ENSG00000161800/ENSG00000139618/ENSG00000070831/ENSG00000149503/ENSG00000129173/ENSG00000121101/ENSG00000105146/ENSG00000198901	PLK1/KIF20A/AURKA/KIF14/CIT/E2F7/KIF23/KIF20B/CDC6/AURKB/RACGAP1/BRCA2/CDC42/INCENP/E2F8/TEX14/AURKC/PRC1	18
BP	GO:0050663	cytokine secretion	33|1342	189|14558	0.000248437	0.00769729	ENSG00000125538/ENSG00000136695/ENSG00000115008/ENSG00000255346/ENSG00000137033/ENSG00000162711/ENSG00000137507/ENSG00000277632/ENSG00000198805/ENSG00000184988/ENSG00000262406/ENSG00000172575/ENSG00000135046/ENSG00000120217/ENSG00000157017/ENSG00000122133/ENSG00000048052/ENSG00000006210/ENSG00000154710/ENSG00000134242/ENSG00000118503/ENSG00000099985/ENSG00000163606/ENSG00000172724/ENSG00000154451…	IL1B/IL36RN/IL1A/NOX5/IL33/NLRP3/LRRC32/CCL3/PNP/TMEM106A/MMP12/RASGRP1/ANXA1/CD274/GHRL/PAEP/HDAC9/CX3CL1/RABGEF1/PTPN22/TNFAIP3/OSM/CD200R1/CCL19/GBP5/C5AR2/SYT11/PRKCZ/NOD2/AGER/F2RL1/TLR6/MBP	33
BP	GO:0032508	DNA duplex unwinding	22|1342	107|14558	0.000258037	0.00789181	ENSG00000140451/ENSG00000093009/ENSG00000127586/ENSG00000160957/ENSG00000051341/ENSG00000147536/ENSG00000197299/ENSG00000101003/ENSG00000125885/ENSG00000166833/ENSG00000135046/ENSG00000116254/ENSG00000258366/ENSG00000131153/ENSG00000186871/ENSG00000131747/ENSG00000138346/ENSG00000013573/ENSG00000163918/ENSG00000133119/ENSG00000104738/ENSG00000166508	PIF1/CDC45/CHTF18/RECQL4/POLQ/GINS4/BLM/GINS1/MCM8/NAV2/ANXA1/CHD5/RTEL1/GINS2/ERCC6L/TOP2A/DNA2/DDX11/RFC4/RFC3/MCM4/MCM7	22
BP	GO:0050671	positive regulation of lymphocyte proliferation	22|1342	107|14558	0.000258037	0.00789181	ENSG00000125538/ENSG00000102879/ENSG00000136244/ENSG00000198805/ENSG00000101096/ENSG00000168811/ENSG00000135046/ENSG00000120217/ENSG00000164690/ENSG00000196352/ENSG00000159958/ENSG00000013725/ENSG00000160856/ENSG00000176208/ENSG00000168071/ENSG00000125726/ENSG00000124762/ENSG00000110944/ENSG00000160716/ENSG00000169508/ENSG00000172724/ENSG00000204305	IL1B/CORO1A/IL6/PNP/NFATC2/IL12A/ANXA1/CD274/SHH/CD55/TNFRSF13C/CD6/FCRL3/ATAD5/CCDC88B/CD70/CDKN1A/IL23A/CHRNB2/GPR183/CCL19/AGER	22
BP	GO:0007140	male meiotic nuclear division	11|1342	36|14558	0.000269307	0.00815743	ENSG00000133101/ENSG00000071539/ENSG00000121621/ENSG00000185697/ENSG00000139618/ENSG00000187741/ENSG00000121101/ENSG00000100918/ENSG00000167077/ENSG00000182134/ENSG00000163806	CCNA1/TRIP13/KIF18A/MYBL1/BRCA2/FANCA/TEX14/REC8/MEI1/TDRKH/SPDYA	11
BP	GO:0007050	cell cycle arrest	37|1342	222|14558	0.000283771	0.0085006	ENSG00000169429/ENSG00000122641/ENSG00000134057/ENSG00000087586/ENSG00000100526/ENSG00000075218/ENSG00000158402/ENSG00000129355/ENSG00000165891/ENSG00000165490/ENSG00000111206/ENSG00000149948/ENSG00000068489/ENSG00000138182/ENSG00000101412/ENSG00000170312/ENSG00000120129/ENSG00000012048/ENSG00000116717/ENSG00000168811/ENSG00000198157/ENSG00000175197/ENSG00000134398/ENSG00000068028/ENSG00000087074…	CXCL8/INHBA/CCNB1/AURKA/CDKN3/GTSE1/CDC25C/CDKN2D/E2F7/DDIAS/FOXM1/HMGA2/PRR11/KIF20B/E2F1/CDK1/DUSP1/BRCA1/GADD45A/IL12A/HMGN5/DDIT3/ERN2/RASSF1/PPP1R15A/E2F8/PCNA/SFN/CDKN1A/RNF112/CDKN2B/MTBP/ZNF385A/EVI2B/GPER1/ZBTB49/BRINP2	37
BP	GO:0032946	positive regulation of mononuclear cell proliferation	22|1342	108|14558	0.000296361	0.00882896	ENSG00000125538/ENSG00000102879/ENSG00000136244/ENSG00000198805/ENSG00000101096/ENSG00000168811/ENSG00000135046/ENSG00000120217/ENSG00000164690/ENSG00000196352/ENSG00000159958/ENSG00000013725/ENSG00000160856/ENSG00000176208/ENSG00000168071/ENSG00000125726/ENSG00000124762/ENSG00000110944/ENSG00000160716/ENSG00000169508/ENSG00000172724/ENSG00000204305	IL1B/CORO1A/IL6/PNP/NFATC2/IL12A/ANXA1/CD274/SHH/CD55/TNFRSF13C/CD6/FCRL3/ATAD5/CCDC88B/CD70/CDKN1A/IL23A/CHRNB2/GPR183/CCL19/AGER	22
BP	GO:0000076	DNA replication checkpoint	7|1342	16|14558	0.000301708	0.00889053	ENSG00000093009/ENSG00000094804/ENSG00000092853/ENSG00000085840/ENSG00000138346/ENSG00000140534/ENSG00000188996	CDC45/CDC6/CLSPN/ORC1/DNA2/TICRR/HUS1B	7
BP	GO:0051382	kinetochore assembly	7|1342	16|14558	0.000301708	0.00889053	ENSG00000115163/ENSG00000203760/ENSG00000138778/ENSG00000123219/ENSG00000153044/ENSG00000117724/ENSG00000166451	CENPA/CENPW/CENPE/CENPK/CENPH/CENPF/CENPN	7
BP	GO:0030335	positive regulation of cell migration	65|1342	460|14558	0.000321273	0.00941591	ENSG00000169429/ENSG00000115009/ENSG00000125538/ENSG00000073756/ENSG00000138623/ENSG00000189056/ENSG00000106366/ENSG00000075218/ENSG00000176170/ENSG00000102879/ENSG00000136244/ENSG00000125398/ENSG00000164362/ENSG00000113070/ENSG00000138182/ENSG00000171860/ENSG00000119508/ENSG00000277632/ENSG00000137135/ENSG00000172061/ENSG00000117525/ENSG00000118257/ENSG00000058085/ENSG00000140678/ENSG00000170961…	CXCL8/CCL20/IL1B/PTGS2/SEMA7A/RELN/SERPINE1/GTSE1/SPHK1/CORO1A/IL6/SOX9/TERT/HBEGF/KIF20B/C3AR1/NR4A3/CCL3/ARHGEF39/LRRC15/F3/NRP2/LAMC2/ITGAX/HAS2/ADAM8/SERPINB3/S100A14/IL12A/ANXA1/CD274/HGF/FERMT3/BMP7/HDAC9/PTAFR/MIR222/DOCK4/MADCAM1/HMOX1/TNFAIP6/FGF18/KDR/MIR132/SPRY2/VEGFA/STK39/FBXO5/P2RY6/EDN2/IL23A/MAP2K3/CCL19/ONECUT2/NOS3/PDGFB/PTP4A1/TNFSF14/GPER1/CCL26/AGER/F2RL1/CARMIL1/CAMK1D/ITGA…	65
BP	GO:0051988	regulation of attachment of spindle microtubules to kinetochore	6|1342	12|14558	0.000344007	0.00992131	ENSG00000134057/ENSG00000076382/ENSG00000117650/ENSG00000161800/ENSG00000070831/ENSG00000128944	CCNB1/SPAG5/NEK2/RACGAP1/CDC42/KNSTRN	6
BP	GO:0051048	negative regulation of secretion	32|1342	185|14558	0.000363858	0.0103834	ENSG00000125538/ENSG00000128342/ENSG00000136695/ENSG00000122641/ENSG00000095752/ENSG00000137033/ENSG00000162711/ENSG00000137507/ENSG00000134548/ENSG00000157168/ENSG00000169306/ENSG00000135046/ENSG00000157017/ENSG00000111863/ENSG00000048052/ENSG00000006210/ENSG00000100292/ENSG00000123496/ENSG00000197696/ENSG00000154710/ENSG00000134242/ENSG00000198648/ENSG00000126562/ENSG00000118503/ENSG00000099985…	IL1B/LIF/IL36RN/INHBA/IL11/IL33/NLRP3/LRRC32/SPX/NRG1/IL1RAPL1/ANXA1/GHRL/ADTRP/HDAC9/CX3CL1/HMOX1/IL13RA2/NMB/RABGEF1/PTPN22/STK39/WNK4/TNFAIP3/OSM/CD200R1/C5AR2/SYT11/KALRN/CD22/F2RL1/TLR6	32
BP	GO:0051656	establishment of organelle localization	66|1342	471|14558	0.000366771	0.0104117	ENSG00000143228/ENSG00000166851/ENSG00000134057/ENSG00000115163/ENSG00000142945/ENSG00000237649/ENSG00000134690/ENSG00000076382/ENSG00000080986/ENSG00000109321/ENSG00000135476/ENSG00000118193/ENSG00000126787/ENSG00000164949/ENSG00000138778/ENSG00000137807/ENSG00000099365/ENSG00000146670/ENSG00000106089/ENSG00000129990/ENSG00000164109/ENSG00000119508/ENSG00000182511/ENSG00000186193/ENSG00000155980…	NUF2/PLK1/CCNB1/CENPA/KIF2C/KIFC1/CDCA8/SPAG5/NDC80/AREG/ESPL1/KIF14/DLGAP5/GEM/CENPE/KIF23/STX1B/CDCA5/STX1A/SYT5/MAD2L1/NR4A3/FES/SAPCD2/KIF5A/KIF18A/KIF22/MAPK15/FAM83D/CENPF/RASGRP1/GPSM2/RAB27B/DNM3/CDC42/HMOX1/PRKCG/SPDL1/SPRY2/LAT2/IL13RA2/NUSAP1/CENPQ/RABGEF1/SYP/CNIH3/UNC13A/SYNE3/MAP4K2/ADORA2B/GRIK5/CHRNB2/BICDL1/AP3B2/DGKI/STARD3NL/SYT11/PSRC1/STXBP2/MEI1/PRKCZ/APBA1/FCER1G/RIMS3/ADOR…	66
BP	GO:0050707	regulation of cytokine secretion	29|1342	162|14558	0.000375114	0.0105931	ENSG00000125538/ENSG00000136695/ENSG00000115008/ENSG00000137033/ENSG00000162711/ENSG00000137507/ENSG00000277632/ENSG00000262406/ENSG00000172575/ENSG00000135046/ENSG00000120217/ENSG00000157017/ENSG00000122133/ENSG00000048052/ENSG00000006210/ENSG00000154710/ENSG00000134242/ENSG00000118503/ENSG00000099985/ENSG00000163606/ENSG00000172724/ENSG00000134830/ENSG00000132718/ENSG00000067606/ENSG00000167207…	IL1B/IL36RN/IL1A/IL33/NLRP3/LRRC32/CCL3/MMP12/RASGRP1/ANXA1/CD274/GHRL/PAEP/HDAC9/CX3CL1/RABGEF1/PTPN22/TNFAIP3/OSM/CD200R1/CCL19/C5AR2/SYT11/PRKCZ/NOD2/AGER/F2RL1/TLR6/MBP	29
BP	GO:2000045	regulation of G1/S transition of mitotic cell cycle	27|1342	147|14558	0.000386324	0.0108531	ENSG00000134057/ENSG00000087586/ENSG00000093009/ENSG00000075218/ENSG00000158402/ENSG00000118193/ENSG00000129355/ENSG00000165891/ENSG00000164362/ENSG00000101412/ENSG00000170312/ENSG00000140465/ENSG00000094804/ENSG00000116717/ENSG00000135046/ENSG00000108691/ENSG00000106462/ENSG00000207725/ENSG00000129173/ENSG00000132646/ENSG00000111679/ENSG00000175793/ENSG00000124762/ENSG00000147883/ENSG00000172167…	CCNB1/AURKA/CDC45/GTSE1/CDC25C/KIF14/CDKN2D/E2F7/TERT/E2F1/CDK1/CYP1A1/CDC6/GADD45A/ANXA1/CCL2/EZH2/MIR222/E2F8/PCNA/PTPN6/SFN/CDKN1A/CDKN2B/MTBP/KLF4/ZNF385A	27
BP	GO:0050878	regulation of body fluid levels	60|1342	420|14558	0.000404227	0.0112396	ENSG00000105825/ENSG00000154127/ENSG00000197632/ENSG00000106366/ENSG00000104783/ENSG00000136244/ENSG00000187800/ENSG00000204420/ENSG00000178726/ENSG00000011422/ENSG00000142319/ENSG00000113389/ENSG00000117525/ENSG00000058866/ENSG00000137501/ENSG00000170961/ENSG00000179148/ENSG00000141506/ENSG00000133216/ENSG00000164690/ENSG00000111863/ENSG00000149781/ENSG00000070831/ENSG00000173175/ENSG00000273983…	TFPI2/UBASH3B/SERPINB2/SERPINE1/KCNN4/IL6/PEAR1/MPIG6B/THBD/PLAUR/SLC6A3/NPR3/F3/DGKG/SYTL2/HAS2/ALOXE3/PIK3R5/EPHB2/SHH/ADTRP/FERMT3/CDC42/ADCY5/HIST1H3G/CEL/FA2H/PRKCG/KRT16/VEGFA/KLKB1/MAFF/PTPN6/STK39/WNK4/GRHL1/MAFK/SLC22A4/ADM/SFN/PRLR/SERPIND1/DGKD/DGKI/XDH/ZNF385A/NOS3/PROZ/PDGFB/KALRN/FCER1G/GUCA1B/F2RL1/CARMIL1/SERPINC1/ABCA12/ADORA2A/P2RX6/ITGA2B/FGG	60
BP	GO:0051897	positive regulation of protein kinase B signaling	26|1342	140|14558	0.000411466	0.0113825	ENSG00000108342/ENSG00000124882/ENSG00000109321/ENSG00000113070/ENSG00000157168/ENSG00000277632/ENSG00000117525/ENSG00000151651/ENSG00000141506/ENSG00000019991/ENSG00000207725/ENSG00000006210/ENSG00000156427/ENSG00000267200/ENSG00000136158/ENSG00000184163/ENSG00000130513/ENSG00000091831/ENSG00000164078/ENSG00000068078/ENSG00000099985/ENSG00000172724/ENSG00000138675/ENSG00000100311/ENSG00000070388…	CSF3/EREG/AREG/HBEGF/NRG1/CCL3/F3/ADAM8/PIK3R5/HGF/MIR222/CX3CL1/FGF18/MIR132/SPRY2/C1QTNF12/GDF15/ESR1/MST1R/FGFR3/OSM/CCL19/FGF5/PDGFB/FGF22/TGFA	26
BP	GO:0090307	mitotic spindle assembly	14|1342	56|14558	0.000428434	0.0117917	ENSG00000117399/ENSG00000166851/ENSG00000237649/ENSG00000089685/ENSG00000117650/ENSG00000090889/ENSG00000137807/ENSG00000088325/ENSG00000101057/ENSG00000178999/ENSG00000161800/ENSG00000204899/ENSG00000138160/ENSG00000105146	CDC20/PLK1/KIFC1/BIRC5/NEK2/KIF4A/KIF23/TPX2/MYBL2/AURKB/RACGAP1/MZT1/KIF11/AURKC	14
BP	GO:0071897	DNA biosynthetic process	31|1342	179|14558	0.000436551	0.0119544	ENSG00000140451/ENSG00000117650/ENSG00000176170/ENSG00000285816/ENSG00000129355/ENSG00000118523/ENSG00000164362/ENSG00000148677/ENSG00000127586/ENSG00000051341/ENSG00000178999/ENSG00000120129/ENSG00000181085/ENSG00000167900/ENSG00000117724/ENSG00000014138/ENSG00000019991/ENSG00000143476/ENSG00000163918/ENSG00000176890/ENSG00000133119/ENSG00000132646/ENSG00000106399/ENSG00000105486/ENSG00000124762…	PIF1/NEK2/SPHK1/AP000944.2/CDKN2D/CTGF/TERT/ANKRD1/CHTF18/POLQ/AURKB/DUSP1/MAPK15/TK1/CENPF/POLA2/HGF/DTL/RFC4/TYMS/RFC3/PCNA/RPA3/LIG1/CDKN1A/LIN9/SMPD3/POLE2/KLF4/GREM1/PDGFB	31
BP	GO:1903039	positive regulation of leukocyte cell-cell adhesion	32|1342	187|14558	0.000442577	0.0120586	ENSG00000125538/ENSG00000162711/ENSG00000102879/ENSG00000136244/ENSG00000167604/ENSG00000119508/ENSG00000198805/ENSG00000112149/ENSG00000170961/ENSG00000151651/ENSG00000172575/ENSG00000168811/ENSG00000135046/ENSG00000120217/ENSG00000164690/ENSG00000108691/ENSG00000168685/ENSG00000169403/ENSG00000070831/ENSG00000196352/ENSG00000159958/ENSG00000013725/ENSG00000168071/ENSG00000125726/ENSG00000144802…	IL1B/NLRP3/CORO1A/IL6/NFKBID/NR4A3/PNP/CD83/HAS2/ADAM8/RASGRP1/IL12A/ANXA1/CD274/SHH/CCL2/IL7R/PTAFR/CDC42/CD55/TNFRSF13C/CD6/CCDC88B/CD70/NFKBIZ/PTPN6/IL23A/CCL19/PRKCZ/TNFSF14/NOD2/AGER	32
BP	GO:0022600	digestive system process	17|1342	76|14558	0.000452399	0.0121812	ENSG00000173702/ENSG00000104783/ENSG00000125398/ENSG00000160951/ENSG00000113389/ENSG00000015520/ENSG00000157017/ENSG00000118515/ENSG00000170835/ENSG00000167780/ENSG00000145113/ENSG00000198648/ENSG00000126562/ENSG00000119139/ENSG00000101842/ENSG00000140297/ENSG00000167207	MUC13/KCNN4/SOX9/PTGER1/NPR3/NPC1L1/GHRL/SGK1/CEL/SOAT2/MUC4/STK39/WNK4/TJP2/VSIG1/GCNT3/NOD2	17
BP	GO:0006275	regulation of DNA replication	21|1342	104|14558	0.000456066	0.0121812	ENSG00000124882/ENSG00000145386/ENSG00000171320/ENSG00000165891/ENSG00000127586/ENSG00000161692/ENSG00000197299/ENSG00000170312/ENSG00000094804/ENSG00000139618/ENSG00000138346/ENSG00000159147/ENSG00000129173/ENSG00000176208/ENSG00000163918/ENSG00000140534/ENSG00000133119/ENSG00000132646/ENSG00000112029/ENSG00000006634/ENSG00000138311	EREG/CCNA2/ESCO2/E2F7/CHTF18/DBF4B/BLM/CDK1/CDC6/BRCA2/DNA2/DONSON/E2F8/ATAD5/RFC4/TICRR/RFC3/PCNA/FBXO5/DBF4/ZNF365	21
BP	GO:0090280	positive regulation of calcium ion import	7|1342	17|14558	0.000472251	0.0125517	ENSG00000159167/ENSG00000277632/ENSG00000187688/ENSG00000108691/ENSG00000196296/ENSG00000064270/ENSG00000100311	STC1/CCL3/TRPV2/CCL2/ATP2A1/ATP2C2/PDGFB	7
BP	GO:0070507	regulation of microtubule cytoskeleton organization	31|1342	180|14558	0.000481884	0.0127452	ENSG00000166851/ENSG00000087586/ENSG00000013810/ENSG00000067798/ENSG00000076382/ENSG00000117650/ENSG00000165480/ENSG00000154839/ENSG00000154493/ENSG00000101222/ENSG00000088325/ENSG00000123473/ENSG00000182511/ENSG00000142731/ENSG00000151849/ENSG00000121621/ENSG00000181085/ENSG00000012048/ENSG00000121957/ENSG00000178404/ENSG00000068028/ENSG00000152503/ENSG00000136122/ENSG00000162063/ENSG00000164087…	PLK1/AURKA/TACC3/NAV3/SPAG5/NEK2/SKA3/SKA1/C10orf90/SPEF1/TPX2/STIL/FES/PLK4/CENPJ/KIF18A/MAPK15/BRCA1/GPSM2/CEP295NL/RASSF1/TRIM36/BORA/CCNF/POC1A/KIF11/CKAP2/PSRC1/GEN1/MAP6/STMN4	31
BP	GO:0051272	positive regulation of cellular component movement	68|1342	494|14558	0.000498106	0.0130833	ENSG00000169429/ENSG00000115009/ENSG00000125538/ENSG00000073756/ENSG00000138623/ENSG00000189056/ENSG00000106366/ENSG00000075218/ENSG00000176170/ENSG00000102879/ENSG00000136244/ENSG00000125398/ENSG00000164362/ENSG00000113070/ENSG00000138182/ENSG00000171860/ENSG00000119508/ENSG00000277632/ENSG00000137135/ENSG00000172061/ENSG00000117525/ENSG00000118257/ENSG00000058085/ENSG00000140678/ENSG00000170961…	CXCL8/CCL20/IL1B/PTGS2/SEMA7A/RELN/SERPINE1/GTSE1/SPHK1/CORO1A/IL6/SOX9/TERT/HBEGF/KIF20B/C3AR1/NR4A3/CCL3/ARHGEF39/LRRC15/F3/NRP2/LAMC2/ITGAX/HAS2/ADAM8/SERPINB3/S100A14/IL12A/ANXA1/CD274/HGF/FERMT3/BMP7/HDAC9/PTAFR/MIR222/DOCK4/MADCAM1/HMOX1/TNFAIP6/FGF18/KDR/MIR132/SPRY2/VEGFA/STK39/ATP2A1/FBXO5/P2RY6/EDN2/IL23A/MAP2K3/CCL19/ONECUT2/SPOCK2/NOS3/PDGFB/PTP4A1/TNFSF14/GPER1/CCL26/AGER/F2RL1/CARMI…	68
BP	GO:0072401	signal transduction involved in DNA integrity checkpoint	16|1342	70|14558	0.000510673	0.0131851	ENSG00000166851/ENSG00000134057/ENSG00000087586/ENSG00000075218/ENSG00000158402/ENSG00000165891/ENSG00000101412/ENSG00000170312/ENSG00000012048/ENSG00000116717/ENSG00000143476/ENSG00000129173/ENSG00000132646/ENSG00000175793/ENSG00000124762/ENSG00000161642	PLK1/CCNB1/AURKA/GTSE1/CDC25C/E2F7/E2F1/CDK1/BRCA1/GADD45A/DTL/E2F8/PCNA/SFN/CDKN1A/ZNF385A	16
BP	GO:0072422	signal transduction involved in DNA damage checkpoint	16|1342	70|14558	0.000510673	0.0131851	ENSG00000166851/ENSG00000134057/ENSG00000087586/ENSG00000075218/ENSG00000158402/ENSG00000165891/ENSG00000101412/ENSG00000170312/ENSG00000012048/ENSG00000116717/ENSG00000143476/ENSG00000129173/ENSG00000132646/ENSG00000175793/ENSG00000124762/ENSG00000161642	PLK1/CCNB1/AURKA/GTSE1/CDC25C/E2F7/E2F1/CDK1/BRCA1/GADD45A/DTL/E2F8/PCNA/SFN/CDKN1A/ZNF385A	16
BP	GO:0051896	regulation of protein kinase B signaling	32|1342	189|14558	0.000536004	0.0137735	ENSG00000108342/ENSG00000124882/ENSG00000109321/ENSG00000113070/ENSG00000157168/ENSG00000277632/ENSG00000117525/ENSG00000170955/ENSG00000151651/ENSG00000141506/ENSG00000019991/ENSG00000207725/ENSG00000175197/ENSG00000006210/ENSG00000156427/ENSG00000267200/ENSG00000136158/ENSG00000184163/ENSG00000130513/ENSG00000091831/ENSG00000164078/ENSG00000068078/ENSG00000169914/ENSG00000099985/ENSG00000172724…	CSF3/EREG/AREG/HBEGF/NRG1/CCL3/F3/CAVIN3/ADAM8/PIK3R5/HGF/MIR222/DDIT3/CX3CL1/FGF18/MIR132/SPRY2/C1QTNF12/GDF15/ESR1/MST1R/FGFR3/OTUD3/OSM/CCL19/XDH/KLF4/FGF5/PDGFB/FGF22/GPER1/TGFA	32
BP	GO:0040001	establishment of mitotic spindle localization	10|1342	33|14558	0.000548607	0.0140309	ENSG00000166851/ENSG00000115163/ENSG00000080986/ENSG00000135476/ENSG00000164109/ENSG00000186193/ENSG00000121957/ENSG00000040275/ENSG00000136158/ENSG00000137804	PLK1/CENPA/NDC80/ESPL1/MAD2L1/SAPCD2/GPSM2/SPDL1/SPRY2/NUSAP1	10
BP	GO:0051251	positive regulation of lymphocyte activation	37|1342	230|14558	0.000572558	0.0145747	ENSG00000125538/ENSG00000162711/ENSG00000102879/ENSG00000136244/ENSG00000167604/ENSG00000198805/ENSG00000112149/ENSG00000151651/ENSG00000172575/ENSG00000101096/ENSG00000168811/ENSG00000135046/ENSG00000120217/ENSG00000164690/ENSG00000108691/ENSG00000168685/ENSG00000070831/ENSG00000196352/ENSG00000159958/ENSG00000013725/ENSG00000160856/ENSG00000176208/ENSG00000168071/ENSG00000125726/ENSG00000144802…	IL1B/NLRP3/CORO1A/IL6/NFKBID/PNP/CD83/ADAM8/RASGRP1/NFATC2/IL12A/ANXA1/CD274/SHH/CCL2/IL7R/CDC42/CD55/TNFRSF13C/CD6/FCRL3/ATAD5/CCDC88B/CD70/NFKBIZ/PTPN6/CDKN1A/IL23A/CHRNB2/GPR183/CCL19/NSD2/TNFSF13/PRKCZ/TNFSF14/NOD2/AGER	37
BP	GO:0051445	regulation of meiotic cell cycle	11|1342	39|14558	0.000580495	0.0147066	ENSG00000128342/ENSG00000117399/ENSG00000158402/ENSG00000066279/ENSG00000112742/ENSG00000181773/ENSG00000164045/ENSG00000071539/ENSG00000120129/ENSG00000181085/ENSG00000112029	LIF/CDC20/CDC25C/ASPM/TTK/GPR3/CDC25A/TRIP13/DUSP1/MAPK15/FBXO5	11
BP	GO:2000147	positive regulation of cell motility	66|1342	479|14558	0.000583166	0.0147066	ENSG00000169429/ENSG00000115009/ENSG00000125538/ENSG00000073756/ENSG00000138623/ENSG00000189056/ENSG00000106366/ENSG00000075218/ENSG00000176170/ENSG00000102879/ENSG00000136244/ENSG00000125398/ENSG00000164362/ENSG00000113070/ENSG00000138182/ENSG00000171860/ENSG00000119508/ENSG00000277632/ENSG00000137135/ENSG00000172061/ENSG00000117525/ENSG00000118257/ENSG00000058085/ENSG00000140678/ENSG00000170961…	CXCL8/CCL20/IL1B/PTGS2/SEMA7A/RELN/SERPINE1/GTSE1/SPHK1/CORO1A/IL6/SOX9/TERT/HBEGF/KIF20B/C3AR1/NR4A3/CCL3/ARHGEF39/LRRC15/F3/NRP2/LAMC2/ITGAX/HAS2/ADAM8/SERPINB3/S100A14/IL12A/ANXA1/CD274/HGF/FERMT3/BMP7/HDAC9/PTAFR/MIR222/DOCK4/MADCAM1/HMOX1/TNFAIP6/FGF18/KDR/MIR132/SPRY2/VEGFA/STK39/FBXO5/P2RY6/EDN2/IL23A/MAP2K3/CCL19/ONECUT2/SPOCK2/NOS3/PDGFB/PTP4A1/TNFSF14/GPER1/CCL26/AGER/F2RL1/CARMIL1/CAMK…	66
BP	GO:0072395	signal transduction involved in cell cycle checkpoint	16|1342	71|14558	0.000603772	0.0151558	ENSG00000166851/ENSG00000134057/ENSG00000087586/ENSG00000075218/ENSG00000158402/ENSG00000165891/ENSG00000101412/ENSG00000170312/ENSG00000012048/ENSG00000116717/ENSG00000143476/ENSG00000129173/ENSG00000132646/ENSG00000175793/ENSG00000124762/ENSG00000161642	PLK1/CCNB1/AURKA/GTSE1/CDC25C/E2F7/E2F1/CDK1/BRCA1/GADD45A/DTL/E2F8/PCNA/SFN/CDKN1A/ZNF385A	16
BP	GO:0051785	positive regulation of nuclear division	14|1342	58|14558	0.000628753	0.0156381	ENSG00000125538/ENSG00000124882/ENSG00000115008/ENSG00000087586/ENSG00000135476/ENSG00000126787/ENSG00000176170/ENSG00000146670/ENSG00000175063/ENSG00000181085/ENSG00000137804/ENSG00000103056/ENSG00000100311/ENSG00000163235	IL1B/EREG/IL1A/AURKA/ESPL1/DLGAP5/SPHK1/CDCA5/UBE2C/MAPK15/NUSAP1/SMPD3/PDGFB/TGFA	14
BP	GO:0150076	neuroinflammatory response	14|1342	58|14558	0.000628753	0.0156381	ENSG00000125538/ENSG00000149968/ENSG00000073756/ENSG00000137033/ENSG00000176170/ENSG00000136244/ENSG00000277632/ENSG00000184599/ENSG00000006210/ENSG00000242689/ENSG00000163606/ENSG00000204305/ENSG00000174130/ENSG00000128271	IL1B/MMP3/PTGS2/IL33/SPHK1/IL6/CCL3/FAM19A3/CX3CL1/CNTF/CD200R1/AGER/TLR6/ADORA2A	14
BP	GO:0051346	negative regulation of hydrolase activity	54|1342	375|14558	0.000637076	0.0157727	ENSG00000105825/ENSG00000073756/ENSG00000197632/ENSG00000106366/ENSG00000089685/ENSG00000124102/ENSG00000134668/ENSG00000170373/ENSG00000129355/ENSG00000206073/ENSG00000137812/ENSG00000164611/ENSG00000164266/ENSG00000127564/ENSG00000011422/ENSG00000166396/ENSG00000023445/ENSG00000137501/ENSG00000167772/ENSG00000143816/ENSG00000102032/ENSG00000057149/ENSG00000135046/ENSG00000134259/ENSG00000019991…	TFPI2/PTGS2/SERPINB2/SERPINE1/BIRC5/PI3/SPOCD1/CST1/CDKN2D/SERPINB4/KNL1/PTTG1/SPINK1/PKMYT1/PLAUR/SERPINB7/BIRC3/SYTL2/ANGPTL4/WNT9A/RENBP/SERPINB3/ANXA1/NGF/HGF/HDAC9/MASTL/CSTA/PPP1R15A/PTX3/CPEB2/SPRY2/VEGFA/SERPINB5/SERPINA6/SPINT2/ATP5IF1/CST4/SERPINB8/SFN/SERPIND1/DGKI/KLF4/PHACTR1/PRKCZ/SPOCK2/NOS3/PPP1R14A/PPP1R27/TNFSF14/SERPINC1/PPP1R14D/PPP1R14C/ADORA2A	54
BP	GO:1902749	regulation of cell cycle G2/M phase transition	34|1342	207|14558	0.000643438	0.0158578	ENSG00000072571/ENSG00000166851/ENSG00000134057/ENSG00000087586/ENSG00000075218/ENSG00000158402/ENSG00000117650/ENSG00000118193/ENSG00000147082/ENSG00000088325/ENSG00000164045/ENSG00000161692/ENSG00000149948/ENSG00000197299/ENSG00000170312/ENSG00000094804/ENSG00000178999/ENSG00000142731/ENSG00000092853/ENSG00000151849/ENSG00000012048/ENSG00000117724/ENSG00000161010/ENSG00000085840/ENSG00000143476…	HMMR/PLK1/CCNB1/AURKA/GTSE1/CDC25C/NEK2/KIF14/CCNB3/TPX2/CDC25A/DBF4B/HMGA2/BLM/CDK1/CDC6/AURKB/PLK4/CLSPN/CENPJ/BRCA1/CENPF/MRNIP/ORC1/DTL/CNTRL/TUBB4B/TUBG1/DONSON/ATAD5/TICRR/FBXO5/HUS1B/DYRK3	34
BP	GO:0070665	positive regulation of leukocyte proliferation	22|1342	114|14558	0.000649009	0.0159227	ENSG00000125538/ENSG00000102879/ENSG00000136244/ENSG00000198805/ENSG00000101096/ENSG00000168811/ENSG00000135046/ENSG00000120217/ENSG00000164690/ENSG00000196352/ENSG00000159958/ENSG00000013725/ENSG00000160856/ENSG00000176208/ENSG00000168071/ENSG00000125726/ENSG00000124762/ENSG00000110944/ENSG00000160716/ENSG00000169508/ENSG00000172724/ENSG00000204305	IL1B/CORO1A/IL6/PNP/NFATC2/IL12A/ANXA1/CD274/SHH/CD55/TNFRSF13C/CD6/FCRL3/ATAD5/CCDC88B/CD70/CDKN1A/IL23A/CHRNB2/GPR183/CCL19/AGER	22
BP	GO:1902806	regulation of cell cycle G1/S phase transition	28|1342	160|14558	0.000682009	0.016657	ENSG00000134057/ENSG00000087586/ENSG00000093009/ENSG00000075218/ENSG00000158402/ENSG00000118193/ENSG00000129355/ENSG00000165891/ENSG00000164362/ENSG00000101412/ENSG00000170312/ENSG00000140465/ENSG00000094804/ENSG00000101447/ENSG00000116717/ENSG00000135046/ENSG00000108691/ENSG00000106462/ENSG00000207725/ENSG00000129173/ENSG00000132646/ENSG00000111679/ENSG00000175793/ENSG00000124762/ENSG00000147883…	CCNB1/AURKA/CDC45/GTSE1/CDC25C/KIF14/CDKN2D/E2F7/TERT/E2F1/CDK1/CYP1A1/CDC6/FAM83D/GADD45A/ANXA1/CCL2/EZH2/MIR222/E2F8/PCNA/PTPN6/SFN/CDKN1A/CDKN2B/MTBP/KLF4/ZNF385A	28
BP	GO:0001556	oocyte maturation	8|1342	23|14558	0.000708234	0.0169974	ENSG00000124882/ENSG00000134057/ENSG00000087586/ENSG00000071539/ENSG00000139618/ENSG00000101104/ENSG00000112029/ENSG00000100918	EREG/CCNB1/AURKA/TRIP13/BRCA2/PABPC1L/FBXO5/REC8	8
BP	GO:0051307	meiotic chromosome separation	8|1342	23|14558	0.000708234	0.0169974	ENSG00000154920/ENSG00000135476/ENSG00000112742/ENSG00000121152/ENSG00000181085/ENSG00000197774/ENSG00000131747/ENSG00000188827	EME1/ESPL1/TTK/NCAPH/MAPK15/EME2/TOP2A/SLX4	8
BP	GO:0000281	mitotic cytokinesis	16|1342	72|14558	0.000711005	0.0169974	ENSG00000166851/ENSG00000115163/ENSG00000138180/ENSG00000112984/ENSG00000135476/ENSG00000122966/ENSG00000090889/ENSG00000137807/ENSG00000138182/ENSG00000161800/ENSG00000011426/ENSG00000139618/ENSG00000152503/ENSG00000149503/ENSG00000137804/ENSG00000136108	PLK1/CENPA/CEP55/KIF20A/ESPL1/CIT/KIF4A/KIF23/KIF20B/RACGAP1/ANLN/BRCA2/TRIM36/INCENP/NUSAP1/CKAP2	16
BP	GO:0080154	regulation of fertilization	7|1342	18|14558	0.000711621	0.0169974	ENSG00000255346/ENSG00000164266/ENSG00000163803/ENSG00000122133/ENSG00000196557/ENSG00000145685/ENSG00000182791	NOX5/SPINK1/PLB1/PAEP/CACNA1H/LHFPL2/CCDC87	7
BP	GO:1901342	regulation of vasculature development	44|1342	292|14558	0.000767756	0.0182129	ENSG00000169429/ENSG00000125538/ENSG00000115008/ENSG00000073756/ENSG00000106366/ENSG00000176170/ENSG00000136244/ENSG00000164362/ENSG00000149948/ENSG00000171860/ENSG00000166396/ENSG00000164683/ENSG00000117525/ENSG00000007968/ENSG00000160678/ENSG00000006327/ENSG00000167772/ENSG00000140678/ENSG00000012048/ENSG00000101096/ENSG00000135046/ENSG00000157017/ENSG00000019991/ENSG00000101144/ENSG00000048052…	CXCL8/IL1B/IL1A/PTGS2/SERPINE1/SPHK1/IL6/TERT/HMGA2/C3AR1/SERPINB7/HEY1/F3/E2F2/S100A1/TNFRSF12A/ANGPTL4/ITGAX/BRCA1/NFATC2/ANXA1/GHRL/HGF/BMP7/HDAC9/MIR222/CTH/CX3CL1/HMOX1/FGF18/KDR/MIR132/SPRY2/VEGFA/TNFAIP3/ADM/ID1/RAPGEF3/XDH/KLF4/NOS3/PDGFB/GPER1/NODAL	44
BP	GO:0051225	spindle assembly	21|1342	108|14558	0.000769227	0.0182129	ENSG00000117399/ENSG00000166851/ENSG00000087586/ENSG00000237649/ENSG00000076382/ENSG00000089685/ENSG00000117650/ENSG00000066279/ENSG00000203760/ENSG00000090889/ENSG00000137807/ENSG00000088325/ENSG00000101057/ENSG00000178999/ENSG00000161800/ENSG00000204899/ENSG00000181085/ENSG00000121957/ENSG00000112029/ENSG00000138160/ENSG00000105146	CDC20/PLK1/AURKA/KIFC1/SPAG5/BIRC5/NEK2/ASPM/CENPW/KIF4A/KIF23/TPX2/MYBL2/AURKB/RACGAP1/MZT1/MAPK15/GPSM2/FBXO5/KIF11/AURKC	21
BP	GO:0007143	female meiotic nuclear division	9|1342	29|14558	0.000853623	0.0199498	ENSG00000124882/ENSG00000166851/ENSG00000087586/ENSG00000112742/ENSG00000071539/ENSG00000121152/ENSG00000120539/ENSG00000131747/ENSG00000112029	EREG/PLK1/AURKA/TTK/TRIP13/NCAPH/MASTL/TOP2A/FBXO5	9
BP	GO:0018149	peptide cross-linking	9|1342	29|14558	0.000853623	0.0199498	ENSG00000163216/ENSG00000124102/ENSG00000135046/ENSG00000186395/ENSG00000121552/ENSG00000107742/ENSG00000167880/ENSG00000241794/ENSG00000159495	SPRR2D/PI3/ANXA1/KRT10/CSTA/SPOCK2/EVPL/SPRR2A/TGM7	9
BP	GO:0000723	telomere maintenance	27|1342	155|14558	0.000906015	0.0209932	ENSG00000140451/ENSG00000276966/ENSG00000117650/ENSG00000285816/ENSG00000164362/ENSG00000160957/ENSG00000197299/ENSG00000178999/ENSG00000158406/ENSG00000181085/ENSG00000014138/ENSG00000174371/ENSG00000139618/ENSG00000258366/ENSG00000138346/ENSG00000197238/ENSG00000163918/ENSG00000133119/ENSG00000132646/ENSG00000197837/ENSG00000168496/ENSG00000106399/ENSG00000198056/ENSG00000100479/ENSG00000188996…	PIF1/HIST1H4E/NEK2/AP000944.2/TERT/RECQL4/BLM/AURKB/HIST1H4H/MAPK15/POLA2/EXO1/BRCA2/RTEL1/DNA2/HIST1H4J/RFC4/RFC3/PCNA/HIST4H4/FEN1/RPA3/PRIM1/POLE2/HUS1B/SLX4/ZNF365	27
BP	GO:0071156	regulation of cell cycle arrest	20|1342	102|14558	0.000910594	0.0210095	ENSG00000134057/ENSG00000087586/ENSG00000075218/ENSG00000158402/ENSG00000165891/ENSG00000111206/ENSG00000149948/ENSG00000101412/ENSG00000170312/ENSG00000012048/ENSG00000116717/ENSG00000198157/ENSG00000129173/ENSG00000132646/ENSG00000175793/ENSG00000124762/ENSG00000128482/ENSG00000161642/ENSG00000185862/ENSG00000164850	CCNB1/AURKA/GTSE1/CDC25C/E2F7/FOXM1/HMGA2/E2F1/CDK1/BRCA1/GADD45A/HMGN5/E2F8/PCNA/SFN/CDKN1A/RNF112/ZNF385A/EVI2B/GPER1	20
BP	GO:0045933	positive regulation of muscle contraction	10|1342	35|14558	0.000917663	0.0210572	ENSG00000073756/ENSG00000176170/ENSG00000118523/ENSG00000134548/ENSG00000157017/ENSG00000169403/ENSG00000196296/ENSG00000127129/ENSG00000164850/ENSG00000198929	PTGS2/SPHK1/CTGF/SPX/GHRL/PTAFR/ATP2A1/EDN2/GPER1/NOS1AP	10
BP	GO:0032200	telomere organization	28|1342	163|14558	0.000920426	0.0210572	ENSG00000140451/ENSG00000276966/ENSG00000117650/ENSG00000285816/ENSG00000164362/ENSG00000160957/ENSG00000197299/ENSG00000178999/ENSG00000158406/ENSG00000181085/ENSG00000014138/ENSG00000174371/ENSG00000139618/ENSG00000258366/ENSG00000273983/ENSG00000138346/ENSG00000197238/ENSG00000163918/ENSG00000133119/ENSG00000132646/ENSG00000197837/ENSG00000168496/ENSG00000106399/ENSG00000198056/ENSG00000100479…	PIF1/HIST1H4E/NEK2/AP000944.2/TERT/RECQL4/BLM/AURKB/HIST1H4H/MAPK15/POLA2/EXO1/BRCA2/RTEL1/HIST1H3G/DNA2/HIST1H4J/RFC4/RFC3/PCNA/HIST4H4/FEN1/RPA3/PRIM1/POLE2/HUS1B/SLX4/ZNF365	28
BP	GO:0042107	cytokine metabolic process	19|1342	95|14558	0.000943162	0.0214867	ENSG00000125538/ENSG00000124882/ENSG00000115008/ENSG00000122641/ENSG00000136244/ENSG00000136231/ENSG00000181634/ENSG00000089692/ENSG00000157017/ENSG00000169403/ENSG00000159958/ENSG00000099139/ENSG00000100292/ENSG00000065802/ENSG00000034152/ENSG00000136826/ENSG00000227507/ENSG00000204305/ENSG00000174130	IL1B/EREG/IL1A/INHBA/IL6/IGF2BP3/TNFSF15/LAG3/GHRL/PTAFR/TNFRSF13C/PCSK5/HMOX1/ASB1/MAP2K3/KLF4/LTB/AGER/TLR6	19
BP	GO:0070268	cornification	15|1342	67|14558	0.000951115	0.0215772	ENSG00000171346/ENSG00000163216/ENSG00000124102/ENSG00000170454/ENSG00000186395/ENSG00000185640/ENSG00000121552/ENSG00000186832/ENSG00000159450/ENSG00000171345/ENSG00000081277/ENSG00000186847/ENSG00000131737/ENSG00000167880/ENSG00000241794	KRT15/SPRR2D/PI3/KRT75/KRT10/KRT79/CSTA/KRT16/TCHH/KRT19/PKP1/KRT14/KRT34/EVPL/SPRR2A	15
BP	GO:0051153	regulation of striated muscle cell differentiation	18|1342	88|14558	0.000966878	0.0218434	ENSG00000157168/ENSG00000101096/ENSG00000164690/ENSG00000106462/ENSG00000048052/ENSG00000166823/ENSG00000112183/ENSG00000207725/ENSG00000117152/ENSG00000142178/ENSG00000107984/ENSG00000130513/ENSG00000160539/ENSG00000129484/ENSG00000162909/ENSG00000183160/ENSG00000166923/ENSG00000125735	NRG1/NFATC2/SHH/EZH2/HDAC9/MESP1/RBM24/MIR222/RGS4/SIK1/DKK1/GDF15/PLPP7/PARP2/CAPN2/TMEM119/GREM1/TNFSF14	18
BP	GO:0051249	regulation of lymphocyte activation	50|1342	347|14558	0.000979229	0.0220078	ENSG00000125538/ENSG00000122641/ENSG00000162711/ENSG00000137507/ENSG00000102879/ENSG00000136244/ENSG00000167604/ENSG00000198805/ENSG00000144554/ENSG00000112149/ENSG00000151651/ENSG00000089692/ENSG00000172575/ENSG00000101096/ENSG00000168811/ENSG00000135046/ENSG00000120217/ENSG00000164690/ENSG00000108691/ENSG00000168685/ENSG00000070831/ENSG00000196352/ENSG00000187741/ENSG00000159958/ENSG00000013725…	IL1B/INHBA/NLRP3/LRRC32/CORO1A/IL6/NFKBID/PNP/FANCD2/CD83/ADAM8/LAG3/RASGRP1/NFATC2/IL12A/ANXA1/CD274/SHH/CCL2/IL7R/CDC42/CD55/FANCA/TNFRSF13C/CD6/FCRL3/ATAD5/CCDC88B/HMGB3/IFNL1/CD70/NFKBIZ/PTPN22/PTPN6/SAMSN1/TNFAIP3/CDKN1A/IL23A/CHRNB2/GPR183/CCL19/PLA2G2D/NSD2/TNFSF13/PRKCZ/TNFSF14/CD22/NOD2/AGER/ADORA2A	50
BP	GO:1903034	regulation of response to wounding	26|1342	148|14558	0.000982271	0.0220078	ENSG00000154127/ENSG00000197632/ENSG00000106366/ENSG00000196581/ENSG00000113070/ENSG00000178726/ENSG00000011422/ENSG00000117525/ENSG00000006327/ENSG00000135046/ENSG00000111863/ENSG00000207725/ENSG00000129194/ENSG00000118785/ENSG00000164344/ENSG00000118503/ENSG00000242689/ENSG00000124762/ENSG00000136826/ENSG00000164867/ENSG00000100311/ENSG00000158869/ENSG00000204305/ENSG00000164251/ENSG00000117601…	UBASH3B/SERPINB2/SERPINE1/AJAP1/HBEGF/THBD/PLAUR/F3/TNFRSF12A/ANXA1/ADTRP/MIR222/SOX15/SPP1/KLKB1/TNFAIP3/CNTF/CDKN1A/KLF4/NOS3/PDGFB/FCER1G/AGER/F2RL1/SERPINC1/FGG	26
BP	GO:0090329	regulation of DNA-dependent DNA replication	13|1342	54|14558	0.000998851	0.0222582	ENSG00000165891/ENSG00000127586/ENSG00000161692/ENSG00000197299/ENSG00000139618/ENSG00000159147/ENSG00000129173/ENSG00000163918/ENSG00000140534/ENSG00000133119/ENSG00000112029/ENSG00000006634/ENSG00000138311	E2F7/CHTF18/DBF4B/BLM/BRCA2/DONSON/E2F8/RFC4/TICRR/RFC3/FBXO5/DBF4/ZNF365	13
BP	GO:0000910	cytokinesis	27|1342	156|14558	0.00100166	0.0222582	ENSG00000166851/ENSG00000115163/ENSG00000138180/ENSG00000112984/ENSG00000087586/ENSG00000255346/ENSG00000135476/ENSG00000118193/ENSG00000122966/ENSG00000090889/ENSG00000165891/ENSG00000137807/ENSG00000138182/ENSG00000094804/ENSG00000178999/ENSG00000161800/ENSG00000011426/ENSG00000139618/ENSG00000070831/ENSG00000152503/ENSG00000149503/ENSG00000129173/ENSG00000137804/ENSG00000121101/ENSG00000136108…	PLK1/CENPA/CEP55/KIF20A/AURKA/NOX5/ESPL1/KIF14/CIT/KIF4A/E2F7/KIF23/KIF20B/CDC6/AURKB/RACGAP1/ANLN/BRCA2/CDC42/TRIM36/INCENP/E2F8/NUSAP1/TEX14/CKAP2/AURKC/PRC1	27
BP	GO:0051146	striated muscle cell differentiation	37|1342	237|14558	0.00101366	0.0223627	ENSG00000134057/ENSG00000187957/ENSG00000148677/ENSG00000109063/ENSG00000157168/ENSG00000170312/ENSG00000132429/ENSG00000134571/ENSG00000128591/ENSG00000101096/ENSG00000164690/ENSG00000106462/ENSG00000048052/ENSG00000166823/ENSG00000112183/ENSG00000207725/ENSG00000117152/ENSG00000138347/ENSG00000142178/ENSG00000107984/ENSG00000143632/ENSG00000112715/ENSG00000130513/ENSG00000160539/ENSG00000142661…	CCNB1/DNER/ANKRD1/MYH3/NRG1/CDK1/POPDC3/MYBPC3/FLNC/NFATC2/SHH/EZH2/HDAC9/MESP1/RBM24/MIR222/RGS4/MYPN/SIK1/DKK1/ACTA1/VEGFA/GDF15/PLPP7/MYOM3/CACNA1H/PARP2/KRT19/CAV2/CAPN2/TMEM119/MYH11/CACNA2D2/KLF5/GREM1/TNFSF14/MYO18B	37
BP	GO:1903531	negative regulation of secretion by cell	28|1342	164|14558	0.00101461	0.0223627	ENSG00000125538/ENSG00000128342/ENSG00000136695/ENSG00000122641/ENSG00000095752/ENSG00000137033/ENSG00000162711/ENSG00000137507/ENSG00000169306/ENSG00000135046/ENSG00000157017/ENSG00000111863/ENSG00000048052/ENSG00000006210/ENSG00000100292/ENSG00000123496/ENSG00000197696/ENSG00000154710/ENSG00000134242/ENSG00000118503/ENSG00000099985/ENSG00000163606/ENSG00000134830/ENSG00000132718/ENSG00000160145…	IL1B/LIF/IL36RN/INHBA/IL11/IL33/NLRP3/LRRC32/IL1RAPL1/ANXA1/GHRL/ADTRP/HDAC9/CX3CL1/HMOX1/IL13RA2/NMB/RABGEF1/PTPN22/TNFAIP3/OSM/CD200R1/C5AR2/SYT11/KALRN/CD22/F2RL1/TLR6	28
BP	GO:0034114	regulation of heterotypic cell-cell adhesion	7|1342	19|14558	0.00103771	0.0227792	ENSG00000125538/ENSG00000136689/ENSG00000101144/ENSG00000136826/ENSG00000204305/ENSG00000197971/ENSG00000171557	IL1B/IL1RN/BMP7/KLF4/AGER/MBP/FGG	7
BP	GO:0002687	positive regulation of leukocyte migration	21|1342	111|14558	0.00111253	0.0238355	ENSG00000169429/ENSG00000115009/ENSG00000106366/ENSG00000136244/ENSG00000171860/ENSG00000277632/ENSG00000151651/ENSG00000189334/ENSG00000168811/ENSG00000169403/ENSG00000099866/ENSG00000112715/ENSG00000198648/ENSG00000127129/ENSG00000110944/ENSG00000172724/ENSG00000125735/ENSG00000204305/ENSG00000164251/ENSG00000183049/ENSG00000005961	CXCL8/CCL20/SERPINE1/IL6/C3AR1/CCL3/ADAM8/S100A14/IL12A/PTAFR/MADCAM1/VEGFA/STK39/EDN2/IL23A/CCL19/TNFSF14/AGER/F2RL1/CAMK1D/ITGA2B	21
BP	GO:0031572	G2 DNA damage checkpoint	9|1342	30|14558	0.00112086	0.0238355	ENSG00000166851/ENSG00000149948/ENSG00000197299/ENSG00000170312/ENSG00000092853/ENSG00000012048/ENSG00000161010/ENSG00000143476/ENSG00000159147	PLK1/HMGA2/BLM/CDK1/CLSPN/BRCA1/MRNIP/DTL/DONSON	9
BP	GO:0032467	positive regulation of cytokinesis	9|1342	30|14558	0.00112086	0.0238355	ENSG00000118193/ENSG00000122966/ENSG00000137807/ENSG00000138182/ENSG00000094804/ENSG00000178999/ENSG00000161800/ENSG00000070831/ENSG00000105146	KIF14/CIT/KIF23/KIF20B/CDC6/AURKB/RACGAP1/CDC42/AURKC	9
BP	GO:0090279	regulation of calcium ion import	9|1342	30|14558	0.00112086	0.0238355	ENSG00000159167/ENSG00000164266/ENSG00000277632/ENSG00000187688/ENSG00000108691/ENSG00000160856/ENSG00000196296/ENSG00000064270/ENSG00000100311	STC1/SPINK1/CCL3/TRPV2/CCL2/FCRL3/ATP2A1/ATP2C2/PDGFB	9
BP	GO:1902751	positive regulation of cell cycle G2/M phase transition	9|1342	30|14558	0.00112086	0.0238355	ENSG00000134057/ENSG00000158402/ENSG00000164045/ENSG00000161692/ENSG00000170312/ENSG00000143476/ENSG00000176208/ENSG00000112029/ENSG00000143479	CCNB1/CDC25C/CDC25A/DBF4B/CDK1/DTL/ATAD5/FBXO5/DYRK3	9
BP	GO:0033314	mitotic DNA replication checkpoint	5|1342	10|14558	0.001121	0.0238355	ENSG00000094804/ENSG00000092853/ENSG00000085840/ENSG00000140534/ENSG00000188996	CDC6/CLSPN/ORC1/TICRR/HUS1B	5
BP	GO:0051447	negative regulation of meiotic cell cycle	5|1342	10|14558	0.001121	0.0238355	ENSG00000128342/ENSG00000112742/ENSG00000071539/ENSG00000120129/ENSG00000112029	LIF/TTK/TRIP13/DUSP1/FBXO5	5
BP	GO:0072676	lymphocyte migration	17|1342	82|14558	0.00113062	0.0239462	ENSG00000115009/ENSG00000102970/ENSG00000277632/ENSG00000276085/ENSG00000139626/ENSG00000151651/ENSG00000108691/ENSG00000111863/ENSG00000102962/ENSG00000099866/ENSG00000006210/ENSG00000198648/ENSG00000163606/ENSG00000169508/ENSG00000172724/ENSG00000125735/ENSG00000006606	CCL20/CCL17/CCL3/CCL3L1/ITGB7/ADAM8/CCL2/ADTRP/CCL22/MADCAM1/CX3CL1/STK39/CD200R1/GPR183/CCL19/TNFSF14/CCL26	17
BP	GO:0001890	placenta development	24|1342	134|14558	0.001146	0.0241776	ENSG00000164400/ENSG00000128342/ENSG00000159167/ENSG00000073756/ENSG00000175592/ENSG00000188064/ENSG00000165891/ENSG00000181649/ENSG00000164683/ENSG00000142731/ENSG00000157017/ENSG00000101144/ENSG00000113739/ENSG00000071626/ENSG00000107187/ENSG00000118785/ENSG00000129173/ENSG00000162063/ENSG00000167642/ENSG00000171345/ENSG00000148926/ENSG00000188910/ENSG00000100311/ENSG00000156574	CSF2/LIF/STC1/PTGS2/FOSL1/WNT7B/E2F7/PHLDA2/HEY1/PLK4/GHRL/BMP7/STC2/DAZAP1/LHX3/SPP1/E2F8/CCNF/SPINT2/KRT19/ADM/GJB3/PDGFB/NODAL	24
BP	GO:0048608	reproductive structure development	52|1342	367|14558	0.00115131	0.0241954	ENSG00000164400/ENSG00000128342/ENSG00000159167/ENSG00000124882/ENSG00000128564/ENSG00000122641/ENSG00000073756/ENSG00000175592/ENSG00000188064/ENSG00000066279/ENSG00000165891/ENSG00000125398/ENSG00000181649/ENSG00000164683/ENSG00000142731/ENSG00000164104/ENSG00000121621/ENSG00000198400/ENSG00000041982/ENSG00000176842/ENSG00000135046/ENSG00000139618/ENSG00000164690/ENSG00000157017/ENSG00000101144…	CSF2/LIF/STC1/EREG/VGF/INHBA/PTGS2/FOSL1/WNT7B/ASPM/E2F7/SOX9/PHLDA2/HEY1/PLK4/HMGB2/KIF18A/NTRK1/TNC/IRX5/ANXA1/BRCA2/SHH/GHRL/BMP7/SOX15/FANCA/STC2/DAZAP1/BIK/LHX3/PTX3/SPP1/E2F8/CCNF/VEGFA/SERPINB5/ESR1/NUDT1/SPINT2/KRT19/ADM/ASB1/LHX1/REC8/LHX8/GJB3/NOS3/PDGFB/BMPR1B/NODAL/SLIT3	52
BP	GO:0044057	regulation of system process	64|1342	474|14558	0.00118522	0.0248118	ENSG00000125538/ENSG00000159167/ENSG00000122641/ENSG00000073756/ENSG00000189056/ENSG00000176170/ENSG00000118523/ENSG00000099365/ENSG00000113070/ENSG00000134548/ENSG00000106089/ENSG00000119508/ENSG00000160951/ENSG00000277632/ENSG00000164687/ENSG00000081248/ENSG00000160678/ENSG00000134571/ENSG00000140678/ENSG00000176884/ENSG00000176842/ENSG00000176076/ENSG00000157017/ENSG00000118515/ENSG00000101188…	IL1B/STC1/INHBA/PTGS2/RELN/SPHK1/CTGF/STX1B/HBEGF/SPX/STX1A/NR4A3/PTGER1/CCL3/FABP5/CACNA1S/S100A1/MYBPC3/ITGAX/GRIN1/IRX5/KCNE5/GHRL/SGK1/NTSR1/HGF/KCNIP2/PTAFR/SCN4A/RGS4/DOCK4/ABCC9/CACNA1F/GPR35/FXYD7/CACNA1H/SHISA7/STK39/PARP2/ATP2A1/CACNG6/WNK4/EDN2/ADM/ADORA2B/KCNJ12/NPTX1/CACNA2D2/HSPB7/KLF4/MYLK2/PRKCZ/DBH/CAMK2B/NOS3/PDGFB/ATP2B2/GPER1/AGER/F2RL1/NOS1AP/ADORA2A/FGG/ZFHX2	64
BP	GO:0006977	DNA damage response, signal transduction by p53 class mediator resulting in cell cycle arrest	13|1342	55|14558	0.00119949	0.0250139	ENSG00000134057/ENSG00000087586/ENSG00000075218/ENSG00000158402/ENSG00000165891/ENSG00000101412/ENSG00000170312/ENSG00000116717/ENSG00000129173/ENSG00000132646/ENSG00000175793/ENSG00000124762/ENSG00000161642	CCNB1/AURKA/GTSE1/CDC25C/E2F7/E2F1/CDK1/GADD45A/E2F8/PCNA/SFN/CDKN1A/ZNF385A	13
BP	GO:0010389	regulation of G2/M transition of mitotic cell cycle	31|1342	190|14558	0.00121894	0.0253223	ENSG00000072571/ENSG00000166851/ENSG00000134057/ENSG00000087586/ENSG00000158402/ENSG00000117650/ENSG00000118193/ENSG00000147082/ENSG00000088325/ENSG00000164045/ENSG00000161692/ENSG00000149948/ENSG00000197299/ENSG00000170312/ENSG00000094804/ENSG00000178999/ENSG00000142731/ENSG00000092853/ENSG00000151849/ENSG00000012048/ENSG00000117724/ENSG00000161010/ENSG00000085840/ENSG00000143476/ENSG00000119397…	HMMR/PLK1/CCNB1/AURKA/CDC25C/NEK2/KIF14/CCNB3/TPX2/CDC25A/DBF4B/HMGA2/BLM/CDK1/CDC6/AURKB/PLK4/CLSPN/CENPJ/BRCA1/CENPF/MRNIP/ORC1/DTL/CNTRL/TUBB4B/TUBG1/DONSON/TICRR/FBXO5/HUS1B	31
BP	GO:0050870	positive regulation of T cell activation	29|1342	174|14558	0.00123074	0.0254697	ENSG00000125538/ENSG00000162711/ENSG00000102879/ENSG00000136244/ENSG00000167604/ENSG00000198805/ENSG00000112149/ENSG00000151651/ENSG00000172575/ENSG00000168811/ENSG00000135046/ENSG00000120217/ENSG00000164690/ENSG00000108691/ENSG00000168685/ENSG00000070831/ENSG00000196352/ENSG00000159958/ENSG00000013725/ENSG00000168071/ENSG00000125726/ENSG00000144802/ENSG00000111679/ENSG00000110944/ENSG00000172724…	IL1B/NLRP3/CORO1A/IL6/NFKBID/PNP/CD83/ADAM8/RASGRP1/IL12A/ANXA1/CD274/SHH/CCL2/IL7R/CDC42/CD55/TNFRSF13C/CD6/CCDC88B/CD70/NFKBIZ/PTPN6/IL23A/CCL19/PRKCZ/TNFSF14/NOD2/AGER	29
BP	GO:1900449	regulation of glutamate receptor signaling pathway	12|1342	49|14558	0.00131719	0.027011	ENSG00000189056/ENSG00000198576/ENSG00000176884/ENSG00000133216/ENSG00000108691/ENSG00000006210/ENSG00000143786/ENSG00000130477/ENSG00000187902/ENSG00000103154/ENSG00000058335/ENSG00000152578	RELN/ARC/GRIN1/EPHB2/CCL2/CX3CL1/CNIH3/UNC13A/SHISA7/NECAB2/RASGRF1/GRIA4	12
BP	GO:0061041	regulation of wound healing	22|1342	120|14558	0.00132016	0.027011	ENSG00000154127/ENSG00000197632/ENSG00000106366/ENSG00000196581/ENSG00000113070/ENSG00000178726/ENSG00000011422/ENSG00000117525/ENSG00000006327/ENSG00000135046/ENSG00000111863/ENSG00000129194/ENSG00000164344/ENSG00000118503/ENSG00000124762/ENSG00000164867/ENSG00000100311/ENSG00000158869/ENSG00000204305/ENSG00000164251/ENSG00000117601/ENSG00000171557	UBASH3B/SERPINB2/SERPINE1/AJAP1/HBEGF/THBD/PLAUR/F3/TNFRSF12A/ANXA1/ADTRP/SOX15/KLKB1/TNFAIP3/CDKN1A/NOS3/PDGFB/FCER1G/AGER/F2RL1/SERPINC1/FGG	22
BP	GO:0002699	positive regulation of immune effector process	30|1342	183|14558	0.00134178	0.0273501	ENSG00000125538/ENSG00000138623/ENSG00000137033/ENSG00000162711/ENSG00000136244/ENSG00000167604/ENSG00000119508/ENSG00000182511/ENSG00000131015/ENSG00000089692/ENSG00000172575/ENSG00000168811/ENSG00000135046/ENSG00000169403/ENSG00000100292/ENSG00000123496/ENSG00000176208/ENSG00000144802/ENSG00000154710/ENSG00000170425/ENSG00000110944/ENSG00000110169/ENSG00000172724/ENSG00000109685/ENSG00000076944…	IL1B/SEMA7A/IL33/NLRP3/IL6/NFKBID/NR4A3/FES/ULBP2/LAG3/RASGRP1/IL12A/ANXA1/PTAFR/HMOX1/IL13RA2/ATAD5/NFKBIZ/RABGEF1/ADORA2B/IL23A/HPX/CCL19/NSD2/STXBP2/TNFSF13/PRKCZ/FCER1G/NOD2/F2RL1	30
BP	GO:0061458	reproductive system development	52|1342	370|14558	0.00138177	0.0280597	ENSG00000164400/ENSG00000128342/ENSG00000159167/ENSG00000124882/ENSG00000128564/ENSG00000122641/ENSG00000073756/ENSG00000175592/ENSG00000188064/ENSG00000066279/ENSG00000165891/ENSG00000125398/ENSG00000181649/ENSG00000164683/ENSG00000142731/ENSG00000164104/ENSG00000121621/ENSG00000198400/ENSG00000041982/ENSG00000176842/ENSG00000135046/ENSG00000139618/ENSG00000164690/ENSG00000157017/ENSG00000101144…	CSF2/LIF/STC1/EREG/VGF/INHBA/PTGS2/FOSL1/WNT7B/ASPM/E2F7/SOX9/PHLDA2/HEY1/PLK4/HMGB2/KIF18A/NTRK1/TNC/IRX5/ANXA1/BRCA2/SHH/GHRL/BMP7/SOX15/FANCA/STC2/DAZAP1/BIK/LHX3/PTX3/SPP1/E2F8/CCNF/VEGFA/SERPINB5/ESR1/NUDT1/SPINT2/KRT19/ADM/ASB1/LHX1/REC8/LHX8/GJB3/NOS3/PDGFB/BMPR1B/NODAL/SLIT3	52
BP	GO:0072431	signal transduction involved in mitotic G1 DNA damage checkpoint	13|1342	56|14558	0.00143259	0.0287686	ENSG00000134057/ENSG00000087586/ENSG00000075218/ENSG00000158402/ENSG00000165891/ENSG00000101412/ENSG00000170312/ENSG00000116717/ENSG00000129173/ENSG00000132646/ENSG00000175793/ENSG00000124762/ENSG00000161642	CCNB1/AURKA/GTSE1/CDC25C/E2F7/E2F1/CDK1/GADD45A/E2F8/PCNA/SFN/CDKN1A/ZNF385A	13
BP	GO:1902400	intracellular signal transduction involved in G1 DNA damage checkpoint	13|1342	56|14558	0.00143259	0.0287686	ENSG00000134057/ENSG00000087586/ENSG00000075218/ENSG00000158402/ENSG00000165891/ENSG00000101412/ENSG00000170312/ENSG00000116717/ENSG00000129173/ENSG00000132646/ENSG00000175793/ENSG00000124762/ENSG00000161642	CCNB1/AURKA/GTSE1/CDC25C/E2F7/E2F1/CDK1/GADD45A/E2F8/PCNA/SFN/CDKN1A/ZNF385A	13
BP	GO:0033280	response to vitamin D	9|1342	31|14558	0.00145185	0.0288175	ENSG00000159167/ENSG00000073756/ENSG00000129355/ENSG00000182511/ENSG00000041982/ENSG00000101144/ENSG00000113739/ENSG00000118785/ENSG00000104381	STC1/PTGS2/CDKN2D/FES/TNC/BMP7/STC2/SPP1/GDAP1	9
BP	GO:0002227	innate immune response in mucosa	6|1342	15|14558	0.00146191	0.0288175	ENSG00000273802/ENSG00000124635/ENSG00000180596/ENSG00000184678/ENSG00000277224/ENSG00000274290	HIST1H2BG/HIST1H2BJ/HIST1H2BC/HIST2H2BE/HIST1H2BF/HIST1H2BE	6
BP	GO:0072677	eosinophil migration	6|1342	15|14558	0.00146191	0.0288175	ENSG00000277632/ENSG00000151651/ENSG00000108691/ENSG00000102962/ENSG00000006210/ENSG00000006606	CCL3/ADAM8/CCL2/CCL22/CX3CL1/CCL26	6
BP	GO:0009306	protein secretion	65|1342	487|14558	0.00146192	0.0288175	ENSG00000125538/ENSG00000136695/ENSG00000128564/ENSG00000115008/ENSG00000255346/ENSG00000104783/ENSG00000169213/ENSG00000137033/ENSG00000136689/ENSG00000162711/ENSG00000137507/ENSG00000136244/ENSG00000028277/ENSG00000148677/ENSG00000106089/ENSG00000141837/ENSG00000277632/ENSG00000198805/ENSG00000136573/ENSG00000184988/ENSG00000262406/ENSG00000151651/ENSG00000172575/ENSG00000135046/ENSG00000120217…	IL1B/IL36RN/VGF/IL1A/NOX5/KCNN4/RAB3B/IL33/IL1RN/NLRP3/LRRC32/IL6/POU2F2/ANKRD1/STX1A/CACNA1A/CCL3/PNP/BLK/TMEM106A/MMP12/ADAM8/RASGRP1/ANXA1/CD274/GHRL/ADTRP/PAEP/HDAC9/ADCY5/RAB15/PCSK5/CX3CL1/NNAT/C2CD2L/CACNA1E/C1QTNF12/RABGEF1/PTPN22/PPY/OXCT1/TNFAIP3/RAPGEF3/ICA1/OSM/CD200R1/CCL19/GBP5/C5AR2/MON1A/SYT11/CACNA2D2/PRKCZ/ACHE/TVP23C/CD22/GPER1/NOD2/AGER/F2RL1/TLR6/ADORA2A/PARD6A/MBP/FGG	65
BP	GO:0016572	histone phosphorylation	10|1342	37|14558	0.00146902	0.0288175	ENSG00000125538/ENSG00000134057/ENSG00000087586/ENSG00000145386/ENSG00000149948/ENSG00000170312/ENSG00000178999/ENSG00000100749/ENSG00000177602/ENSG00000105146	IL1B/CCNB1/AURKA/CCNA2/HMGA2/CDK1/AURKB/VRK1/HASPIN/AURKC	10
BP	GO:0042692	muscle cell differentiation	45|1342	310|14558	0.00147223	0.0288175	ENSG00000124882/ENSG00000134057/ENSG00000187957/ENSG00000125398/ENSG00000148677/ENSG00000109063/ENSG00000157168/ENSG00000170312/ENSG00000164683/ENSG00000132429/ENSG00000134571/ENSG00000128591/ENSG00000101096/ENSG00000164690/ENSG00000106462/ENSG00000048052/ENSG00000166823/ENSG00000112183/ENSG00000207725/ENSG00000117152/ENSG00000070831/ENSG00000116761/ENSG00000138347/ENSG00000142178/ENSG00000107984…	EREG/CCNB1/DNER/SOX9/ANKRD1/MYH3/NRG1/CDK1/HEY1/POPDC3/MYBPC3/FLNC/NFATC2/SHH/EZH2/HDAC9/MESP1/RBM24/MIR222/RGS4/CDC42/CTH/MYPN/SIK1/DKK1/ACTA1/VEGFA/GDF15/PLPP7/MYOM3/CACNA1H/PARP2/KRT19/CAV2/ADM/CAPN2/TMEM119/MYH11/CACNA2D2/KLF5/GREM1/PDGFB/TNFSF14/GPER1/MYO18B	45
BP	GO:0042509	regulation of tyrosine phosphorylation of STAT protein	14|1342	63|14558	0.00149971	0.0292497	ENSG00000162892/ENSG00000164400/ENSG00000128342/ENSG00000164509/ENSG00000136244/ENSG00000162891/ENSG00000168811/ENSG00000182393/ENSG00000068078/ENSG00000242689/ENSG00000110944/ENSG00000110169/ENSG00000099985/ENSG00000101213	IL24/CSF2/LIF/IL31RA/IL6/IL20/IL12A/IFNL1/FGFR3/CNTF/IL23A/HPX/OSM/PTK6	14
BP	GO:0042102	positive regulation of T cell proliferation	16|1342	77|14558	0.00152316	0.0296007	ENSG00000125538/ENSG00000102879/ENSG00000136244/ENSG00000198805/ENSG00000168811/ENSG00000135046/ENSG00000120217/ENSG00000164690/ENSG00000196352/ENSG00000159958/ENSG00000013725/ENSG00000168071/ENSG00000125726/ENSG00000110944/ENSG00000172724/ENSG00000204305	IL1B/CORO1A/IL6/PNP/IL12A/ANXA1/CD274/SHH/CD55/TNFRSF13C/CD6/CCDC88B/CD70/IL23A/CCL19/AGER	16
BP	GO:0071902	positive regulation of protein serine/threonine kinase activity	44|1342	302|14558	0.00153456	0.0297156	ENSG00000125538/ENSG00000134057/ENSG00000183856/ENSG00000188064/ENSG00000123975/ENSG00000161692/ENSG00000149948/ENSG00000157168/ENSG00000170312/ENSG00000139318/ENSG00000094804/ENSG00000138166/ENSG00000151651/ENSG00000116717/ENSG00000198400/ENSG00000141506/ENSG00000172575/ENSG00000134259/ENSG00000157017/ENSG00000106462/ENSG00000019991/ENSG00000168404/ENSG00000134398/ENSG00000173207/ENSG00000156427…	IL1B/CCNB1/IQGAP3/WNT7B/CKS2/DBF4B/HMGA2/NRG1/CDK1/DUSP6/CDC6/DUSP5/ADAM8/GADD45A/NTRK1/PIK3R5/RASGRP1/NGF/GHRL/EZH2/HGF/MLKL/ERN2/CKS1B/FGF18/SPRY2/DKK1/VEGFA/GDF15/MST1R/STK39/MAP4K2/ADORA2B/MAP2K3/CCL19/PSRC1/DBF4/MAP4K1/PDGFB/NOD2/AGER/TLR6/TGFA/SPDYA	44
BP	GO:0007283	spermatogenesis	55|1342	399|14558	0.00159857	0.030845	ENSG00000134057/ENSG00000237649/ENSG00000158402/ENSG00000066279/ENSG00000133101/ENSG00000184792/ENSG00000163507/ENSG00000125398/ENSG00000137812/ENSG00000071539/ENSG00000164611/ENSG00000164266/ENSG00000101412/ENSG00000164104/ENSG00000161800/ENSG00000023445/ENSG00000185697/ENSG00000177138/ENSG00000164972/ENSG00000139618/ENSG00000116254/ENSG00000122133/ENSG00000168454/ENSG00000131876/ENSG00000119705…	CCNB1/KIFC1/CDC25C/ASPM/CCNA1/OSBP2/CIP2A/SOX9/KNL1/TRIP13/PTTG1/SPINK1/E2F1/HMGB2/RACGAP1/BIRC3/MYBL1/FAM9B/C9orf24/BRCA2/CHD5/PAEP/TXNDC2/SNRPA1/SLIRP/DAZAP1/DUSP13/SPANXB1/LRGUK/ADCY10/ACRBP/PLD6/POC1A/ASF1B/CATSPER3/FSCN3/CABYR/REC8/CCDC87/GJB3/TMEM119/SPAG8/RPL39L/MAK/SSTR3/AURKC/MEI1/EIF5A2/TDRKH/MYCBPAP/NLRP14/NME5/RNF151/NKAPL/GGN	55
BP	GO:0062013	positive regulation of small molecule metabolic process	22|1342	122|14558	0.00164788	0.0316837	ENSG00000125538/ENSG00000073756/ENSG00000134057/ENSG00000119508/ENSG00000170312/ENSG00000153823/ENSG00000170961/ENSG00000135046/ENSG00000101188/ENSG00000169403/ENSG00000114268/ENSG00000119715/ENSG00000141682/ENSG00000171631/ENSG00000148926/ENSG00000170425/ENSG00000160801/ENSG00000158715/ENSG00000164867/ENSG00000100311/ENSG00000112599/ENSG00000164850	IL1B/PTGS2/CCNB1/NR4A3/CDK1/PID1/HAS2/ANXA1/NTSR1/PTAFR/PFKFB4/ESRRB/PMAIP1/P2RY6/ADM/ADORA2B/PTH1R/SLC45A3/NOS3/PDGFB/GUCA1B/GPER1	22
BP	GO:0072413	signal transduction involved in mitotic cell cycle checkpoint	13|1342	57|14558	0.00170209	0.0323413	ENSG00000134057/ENSG00000087586/ENSG00000075218/ENSG00000158402/ENSG00000165891/ENSG00000101412/ENSG00000170312/ENSG00000116717/ENSG00000129173/ENSG00000132646/ENSG00000175793/ENSG00000124762/ENSG00000161642	CCNB1/AURKA/GTSE1/CDC25C/E2F7/E2F1/CDK1/GADD45A/E2F8/PCNA/SFN/CDKN1A/ZNF385A	13
BP	GO:1902402	signal transduction involved in mitotic DNA damage checkpoint	13|1342	57|14558	0.00170209	0.0323413	ENSG00000134057/ENSG00000087586/ENSG00000075218/ENSG00000158402/ENSG00000165891/ENSG00000101412/ENSG00000170312/ENSG00000116717/ENSG00000129173/ENSG00000132646/ENSG00000175793/ENSG00000124762/ENSG00000161642	CCNB1/AURKA/GTSE1/CDC25C/E2F7/E2F1/CDK1/GADD45A/E2F8/PCNA/SFN/CDKN1A/ZNF385A	13
BP	GO:1902403	signal transduction involved in mitotic DNA integrity checkpoint	13|1342	57|14558	0.00170209	0.0323413	ENSG00000134057/ENSG00000087586/ENSG00000075218/ENSG00000158402/ENSG00000165891/ENSG00000101412/ENSG00000170312/ENSG00000116717/ENSG00000129173/ENSG00000132646/ENSG00000175793/ENSG00000124762/ENSG00000161642	CCNB1/AURKA/GTSE1/CDC25C/E2F7/E2F1/CDK1/GADD45A/E2F8/PCNA/SFN/CDKN1A/ZNF385A	13
BP	GO:0031424	keratinization	17|1342	85|14558	0.0017119	0.0323413	ENSG00000171346/ENSG00000163216/ENSG00000124102/ENSG00000170454/ENSG00000186395/ENSG00000185640/ENSG00000121552/ENSG00000186832/ENSG00000159450/ENSG00000171345/ENSG00000175793/ENSG00000081277/ENSG00000186847/ENSG00000131737/ENSG00000167880/ENSG00000241794/ENSG00000144452	KRT15/SPRR2D/PI3/KRT75/KRT10/KRT79/CSTA/KRT16/TCHH/KRT19/SFN/PKP1/KRT14/KRT34/EVPL/SPRR2A/ABCA12	17
BP	GO:0042035	regulation of cytokine biosynthetic process	17|1342	85|14558	0.0017119	0.0323413	ENSG00000125538/ENSG00000124882/ENSG00000115008/ENSG00000122641/ENSG00000136244/ENSG00000136231/ENSG00000089692/ENSG00000157017/ENSG00000169403/ENSG00000159958/ENSG00000100292/ENSG00000065802/ENSG00000034152/ENSG00000136826/ENSG00000227507/ENSG00000204305/ENSG00000174130	IL1B/EREG/IL1A/INHBA/IL6/IGF2BP3/LAG3/GHRL/PTAFR/TNFRSF13C/HMOX1/ASB1/MAP2K3/KLF4/LTB/AGER/TLR6	17
BP	GO:0097366	response to bronchodilator	11|1342	44|14558	0.00173086	0.0325859	ENSG00000149968/ENSG00000145386/ENSG00000091844/ENSG00000176884/ENSG00000123360/ENSG00000048052/ENSG00000117152/ENSG00000061918/ENSG00000172724/ENSG00000123454/ENSG00000128271	MMP3/CCNA2/RGS17/GRIN1/PDE1B/HDAC9/RGS4/GUCY1B1/CCL19/DBH/ADORA2A	11
BP	GO:1903532	positive regulation of secretion by cell	47|1342	330|14558	0.00174351	0.0326072	ENSG00000125538/ENSG00000115008/ENSG00000122641/ENSG00000104783/ENSG00000137033/ENSG00000162711/ENSG00000136244/ENSG00000099365/ENSG00000148677/ENSG00000106089/ENSG00000277632/ENSG00000136573/ENSG00000262406/ENSG00000151651/ENSG00000172575/ENSG00000041353/ENSG00000120217/ENSG00000157017/ENSG00000101188/ENSG00000122133/ENSG00000169403/ENSG00000139998/ENSG00000053438/ENSG00000172375/ENSG00000118785…	IL1B/IL1A/INHBA/KCNN4/IL33/NLRP3/IL6/STX1B/ANKRD1/STX1A/CCL3/BLK/MMP12/ADAM8/RASGRP1/RAB27B/CD274/GHRL/NTSR1/PAEP/PTAFR/RAB15/NNAT/C2CD2L/SPP1/C1QTNF12/NMB/PTPN22/CACNA1H/UNC13A/OXCT1/ADORA2B/SMPD3/CHRNB2/OSM/CCL19/PRKCZ/ACHE/FCER1G/GPER1/NOD2/AGER/F2RL1/ADORA2A/PARD6A/MBP/FGG	47
BP	GO:0071158	positive regulation of cell cycle arrest	16|1342	78|14558	0.00175562	0.0326072	ENSG00000134057/ENSG00000087586/ENSG00000075218/ENSG00000158402/ENSG00000165891/ENSG00000149948/ENSG00000101412/ENSG00000170312/ENSG00000012048/ENSG00000116717/ENSG00000129173/ENSG00000132646/ENSG00000175793/ENSG00000124762/ENSG00000128482/ENSG00000161642	CCNB1/AURKA/GTSE1/CDC25C/E2F7/HMGA2/E2F1/CDK1/BRCA1/GADD45A/E2F8/PCNA/SFN/CDKN1A/RNF112/ZNF385A	16
BP	GO:0060350	endochondral bone morphogenesis	14|1342	64|14558	0.00175989	0.0326072	ENSG00000159167/ENSG00000137745/ENSG00000125398/ENSG00000197467/ENSG00000101203/ENSG00000124159/ENSG00000156427/ENSG00000162510/ENSG00000164087/ENSG00000068078/ENSG00000103056/ENSG00000183160/ENSG00000138696/ENSG00000139219	STC1/MMP13/SOX9/COL13A1/COL20A1/MATN4/FGF18/MATN1/POC1A/FGFR3/SMPD3/TMEM119/BMPR1B/COL2A1	14
BP	GO:0070663	regulation of leukocyte proliferation	29|1342	178|14558	0.00176206	0.0326072	ENSG00000125538/ENSG00000137507/ENSG00000102879/ENSG00000136244/ENSG00000198805/ENSG00000101096/ENSG00000168811/ENSG00000135046/ENSG00000120217/ENSG00000164690/ENSG00000196352/ENSG00000159958/ENSG00000013725/ENSG00000160856/ENSG00000176208/ENSG00000168071/ENSG00000125726/ENSG00000134242/ENSG00000111679/ENSG00000118503/ENSG00000124762/ENSG00000110944/ENSG00000160716/ENSG00000169508/ENSG00000172724…	IL1B/LRRC32/CORO1A/IL6/PNP/NFATC2/IL12A/ANXA1/CD274/SHH/CD55/TNFRSF13C/CD6/FCRL3/ATAD5/CCDC88B/CD70/PTPN22/PTPN6/TNFAIP3/CDKN1A/IL23A/CHRNB2/GPR183/CCL19/PLA2G2D/GREM1/CD22/AGER	29
BP	GO:0048599	oocyte development	10|1342	38|14558	0.00183148	0.0335483	ENSG00000124882/ENSG00000134057/ENSG00000087586/ENSG00000071539/ENSG00000139618/ENSG00000101104/ENSG00000179598/ENSG00000112029/ENSG00000100918/ENSG00000105146	EREG/CCNB1/AURKA/TRIP13/BRCA2/PABPC1L/PLD6/FBXO5/REC8/AURKC	10
BP	GO:0072604	interleukin-6 secretion	10|1342	38|14558	0.00183148	0.0335483	ENSG00000125538/ENSG00000184988/ENSG00000122133/ENSG00000154710/ENSG00000134242/ENSG00000163606/ENSG00000134830/ENSG00000132718/ENSG00000164251/ENSG00000197971	IL1B/TMEM106A/PAEP/RABGEF1/PTPN22/CD200R1/C5AR2/SYT11/F2RL1/MBP	10
BP	GO:1903672	positive regulation of sprouting angiogenesis	10|1342	38|14558	0.00183148	0.0335483	ENSG00000073756/ENSG00000160678/ENSG00000135046/ENSG00000157017/ENSG00000048052/ENSG00000100292/ENSG00000128052/ENSG00000267200/ENSG00000112715/ENSG00000136826	PTGS2/S100A1/ANXA1/GHRL/HDAC9/HMOX1/KDR/MIR132/VEGFA/KLF4	10
BP	GO:0000727	double-strand break repair via break-induced replication	5|1342	11|14558	0.0018997	0.0341457	ENSG00000093009/ENSG00000147536/ENSG00000131153/ENSG00000104738/ENSG00000166508	CDC45/GINS4/GINS2/MCM4/MCM7	5
BP	GO:0010919	regulation of inositol phosphate biosynthetic process	5|1342	11|14558	0.0018997	0.0341457	ENSG00000101188/ENSG00000169403/ENSG00000171631/ENSG00000160801/ENSG00000164850	NTSR1/PTAFR/P2RY6/PTH1R/GPER1	5
BP	GO:0048245	eosinophil chemotaxis	5|1342	11|14558	0.0018997	0.0341457	ENSG00000277632/ENSG00000108691/ENSG00000102962/ENSG00000006210/ENSG00000006606	CCL3/CCL2/CCL22/CX3CL1/CCL26	5
BP	GO:1900165	negative regulation of interleukin-6 secretion	5|1342	11|14558	0.0018997	0.0341457	ENSG00000154710/ENSG00000134242/ENSG00000163606/ENSG00000134830/ENSG00000132718	RABGEF1/PTPN22/CD200R1/C5AR2/SYT11	5
BP	GO:2001279	regulation of unsaturated fatty acid biosynthetic process	5|1342	11|14558	0.0018997	0.0341457	ENSG00000125538/ENSG00000073756/ENSG00000164687/ENSG00000135046/ENSG00000267200	IL1B/PTGS2/FABP5/ANXA1/MIR132	5
BP	GO:0034113	heterotypic cell-cell adhesion	12|1342	51|14558	0.00190818	0.0341457	ENSG00000125538/ENSG00000136689/ENSG00000139626/ENSG00000140678/ENSG00000101144/ENSG00000099866/ENSG00000163531/ENSG00000163606/ENSG00000136826/ENSG00000204305/ENSG00000197971/ENSG00000171557	IL1B/IL1RN/ITGB7/ITGAX/BMP7/MADCAM1/NFASC/CD200R1/KLF4/AGER/MBP/FGG	12
BP	GO:1902041	regulation of extrinsic apoptotic signaling pathway via death domain receptors	12|1342	51|14558	0.00190818	0.0341457	ENSG00000106366/ENSG00000162772/ENSG00000164104/ENSG00000012048/ENSG00000019991/ENSG00000207725/ENSG00000100292/ENSG00000141682/ENSG00000118503/ENSG00000164867/ENSG00000138696/ENSG00000171557	SERPINE1/ATF3/HMGB2/BRCA1/HGF/MIR222/HMOX1/PMAIP1/TNFAIP3/NOS3/BMPR1B/FGG	12
BP	GO:0045624	positive regulation of T-helper cell differentiation	7|1342	21|14558	0.00203208	0.0362432	ENSG00000162711/ENSG00000167604/ENSG00000135046/ENSG00000144802/ENSG00000110944/ENSG00000172724/ENSG00000067606	NLRP3/NFKBID/ANXA1/NFKBIZ/IL23A/CCL19/PRKCZ	7
BP	GO:0007260	tyrosine phosphorylation of STAT protein	14|1342	65|14558	0.00205649	0.0365583	ENSG00000162892/ENSG00000164400/ENSG00000128342/ENSG00000164509/ENSG00000136244/ENSG00000162891/ENSG00000168811/ENSG00000182393/ENSG00000068078/ENSG00000242689/ENSG00000110944/ENSG00000110169/ENSG00000099985/ENSG00000101213	IL24/CSF2/LIF/IL31RA/IL6/IL20/IL12A/IFNL1/FGFR3/CNTF/IL23A/HPX/OSM/PTK6	14
BP	GO:0042089	cytokine biosynthetic process	18|1342	94|14558	0.00212244	0.0375428	ENSG00000125538/ENSG00000124882/ENSG00000115008/ENSG00000122641/ENSG00000136244/ENSG00000136231/ENSG00000089692/ENSG00000157017/ENSG00000169403/ENSG00000159958/ENSG00000099139/ENSG00000100292/ENSG00000065802/ENSG00000034152/ENSG00000136826/ENSG00000227507/ENSG00000204305/ENSG00000174130	IL1B/EREG/IL1A/INHBA/IL6/IGF2BP3/LAG3/GHRL/PTAFR/TNFRSF13C/PCSK5/HMOX1/ASB1/MAP2K3/KLF4/LTB/AGER/TLR6	18
BP	GO:0008015	blood circulation	58|1342	431|14558	0.00212572	0.0375428	ENSG00000159167/ENSG00000186642/ENSG00000073756/ENSG00000118523/ENSG00000188710/ENSG00000113070/ENSG00000134548/ENSG00000171860/ENSG00000113389/ENSG00000111664/ENSG00000081248/ENSG00000160678/ENSG00000134571/ENSG00000102032/ENSG00000166833/ENSG00000176842/ENSG00000176076/ENSG00000157017/ENSG00000118515/ENSG00000101188/ENSG00000120049/ENSG00000169403/ENSG00000117152/ENSG00000128512/ENSG00000069431…	STC1/PDE2A/PTGS2/CTGF/QRFP/HBEGF/SPX/C3AR1/NPR3/GNB3/CACNA1S/S100A1/MYBPC3/RENBP/NAV2/IRX5/KCNE5/GHRL/SGK1/NTSR1/KCNIP2/PTAFR/RGS4/DOCK4/ABCC9/PCSK5/HMOX1/CACNA1F/UTS2B/VEGFA/FXYD7/ADAMTS16/GUCY1B1/HTR7/CACNA1H/STK39/ATP2A1/CACNG6/EDN2/ADM/ADORA2B/NEDD4L/MAP2K3/KCNJ12/CACNA2D2/HSPB7/MYLK2/DBH/NOS3/PDGFB/ATP2B2/GPER1/GCGR/AGER/F2RL1/NOS1AP/ADORA2A/FGG	58
BP	GO:0001525	angiogenesis	60|1342	450|14558	0.00223539	0.0393515	ENSG00000169429/ENSG00000125538/ENSG00000124882/ENSG00000115008/ENSG00000073756/ENSG00000255346/ENSG00000106366/ENSG00000027869/ENSG00000176170/ENSG00000136244/ENSG00000165891/ENSG00000118523/ENSG00000164362/ENSG00000149948/ENSG00000171860/ENSG00000164683/ENSG00000117525/ENSG00000007968/ENSG00000118257/ENSG00000130066/ENSG00000160678/ENSG00000006327/ENSG00000164283/ENSG00000167772/ENSG00000140678…	CXCL8/IL1B/EREG/IL1A/PTGS2/NOX5/SERPINE1/SH2D2A/SPHK1/IL6/E2F7/CTGF/TERT/HMGA2/C3AR1/HEY1/F3/E2F2/NRP2/SAT1/S100A1/TNFRSF12A/ESM1/ANGPTL4/ITGAX/BRCA1/ADAM8/ANXA1/NR4A1/EPHB2/SHH/GHRL/CCL2/ADTRP/HGF/HDAC9/MIR222/CX3CL1/HMOX1/FGF18/KDR/MIR132/E2F8/SPRY2/VEGFA/STAB2/ROBO4/JMJD6/ATP5IF1/TNFAIP3/ADM/ID1/RAPGEF3/EPHB3/KLF5/KLF4/GREM1/NOS3/RASIP1/NODAL	60
BP	GO:0043303	mast cell degranulation	10|1342	39|14558	0.00226285	0.0397061	ENSG00000119508/ENSG00000182511/ENSG00000172575/ENSG00000100292/ENSG00000086730/ENSG00000123496/ENSG00000154710/ENSG00000170425/ENSG00000076944/ENSG00000158869	NR4A3/FES/RASGRP1/HMOX1/LAT2/IL13RA2/RABGEF1/ADORA2B/STXBP2/FCER1G	10
BP	GO:0097191	extrinsic apoptotic signaling pathway	32|1342	206|14558	0.00232459	0.0406579	ENSG00000164400/ENSG00000125538/ENSG00000115008/ENSG00000122641/ENSG00000106366/ENSG00000137033/ENSG00000162772/ENSG00000164362/ENSG00000148346/ENSG00000164104/ENSG00000006327/ENSG00000140379/ENSG00000056558/ENSG00000012048/ENSG00000168811/ENSG00000134259/ENSG00000019991/ENSG00000207725/ENSG00000006210/ENSG00000100292/ENSG00000141682/ENSG00000125726/ENSG00000129484/ENSG00000068078/ENSG00000118503…	CSF2/IL1B/IL1A/INHBA/SERPINE1/IL33/ATF3/TERT/LCN2/HMGB2/TNFRSF12A/BCL2A1/TRAF1/BRCA1/IL12A/NGF/HGF/MIR222/CX3CL1/HMOX1/PMAIP1/CD70/PARP2/FGFR3/TNFAIP3/DBH/NOS3/GPER1/BMPR1B/COL2A1/FGG/NDUFA13	32
BP	GO:0050866	negative regulation of cell activation	27|1342	165|14558	0.00233548	0.0407169	ENSG00000122641/ENSG00000154127/ENSG00000164509/ENSG00000137507/ENSG00000167604/ENSG00000178726/ENSG00000089692/ENSG00000135046/ENSG00000120217/ENSG00000164690/ENSG00000184599/ENSG00000006210/ENSG00000100292/ENSG00000123496/ENSG00000029993/ENSG00000182393/ENSG00000154710/ENSG00000134242/ENSG00000111679/ENSG00000155307/ENSG00000118503/ENSG00000117215/ENSG00000164867/ENSG00000100311/ENSG00000164850…	INHBA/UBASH3B/IL31RA/LRRC32/NFKBID/THBD/LAG3/ANXA1/CD274/SHH/FAM19A3/CX3CL1/HMOX1/IL13RA2/HMGB3/IFNL1/RABGEF1/PTPN22/PTPN6/SAMSN1/TNFAIP3/PLA2G2D/NOS3/PDGFB/GPER1/ADORA2A/FGG	27
BP	GO:0070509	calcium ion import	14|1342	66|14558	0.00239325	0.0415417	ENSG00000159167/ENSG00000164266/ENSG00000141837/ENSG00000277632/ENSG00000081248/ENSG00000187688/ENSG00000108691/ENSG00000198216/ENSG00000102001/ENSG00000160856/ENSG00000196557/ENSG00000196296/ENSG00000064270/ENSG00000100311	STC1/SPINK1/CACNA1A/CCL3/CACNA1S/TRPV2/CCL2/CACNA1E/CACNA1F/FCRL3/CACNA1H/ATP2A1/ATP2C2/PDGFB	14
BP	GO:0061640	cytoskeleton-dependent cytokinesis	18|1342	95|14558	0.00239811	0.0415417	ENSG00000166851/ENSG00000115163/ENSG00000138180/ENSG00000112984/ENSG00000255346/ENSG00000135476/ENSG00000122966/ENSG00000090889/ENSG00000137807/ENSG00000138182/ENSG00000178999/ENSG00000161800/ENSG00000011426/ENSG00000139618/ENSG00000152503/ENSG00000149503/ENSG00000137804/ENSG00000136108	PLK1/CENPA/CEP55/KIF20A/NOX5/ESPL1/CIT/KIF4A/KIF23/KIF20B/AURKB/RACGAP1/ANLN/BRCA2/TRIM36/INCENP/NUSAP1/CKAP2	18
BP	GO:0050921	positive regulation of chemotaxis	21|1342	118|14558	0.00245432	0.0423801	ENSG00000169429/ENSG00000106366/ENSG00000136244/ENSG00000171860/ENSG00000277632/ENSG00000117525/ENSG00000189334/ENSG00000168811/ENSG00000156427/ENSG00000128052/ENSG00000112715/ENSG00000198648/ENSG00000127129/ENSG00000110944/ENSG00000172724/ENSG00000100311/ENSG00000125735/ENSG00000006606/ENSG00000204305/ENSG00000164251/ENSG00000183049	CXCL8/SERPINE1/IL6/C3AR1/CCL3/F3/S100A14/IL12A/FGF18/KDR/VEGFA/STK39/EDN2/IL23A/CCL19/PDGFB/TNFSF14/CCL26/AGER/F2RL1/CAMK1D	21
BP	GO:0070661	leukocyte proliferation	35|1342	232|14558	0.00247451	0.042593	ENSG00000125538/ENSG00000137033/ENSG00000137507/ENSG00000102879/ENSG00000136244/ENSG00000113389/ENSG00000198805/ENSG00000101096/ENSG00000168811/ENSG00000135046/ENSG00000120217/ENSG00000164690/ENSG00000168685/ENSG00000196352/ENSG00000159958/ENSG00000013725/ENSG00000006210/ENSG00000160856/ENSG00000176208/ENSG00000168071/ENSG00000125726/ENSG00000134242/ENSG00000111679/ENSG00000118503/ENSG00000124762…	IL1B/IL33/LRRC32/CORO1A/IL6/NPR3/PNP/NFATC2/IL12A/ANXA1/CD274/SHH/IL7R/CD55/TNFRSF13C/CD6/CX3CL1/FCRL3/ATAD5/CCDC88B/CD70/PTPN22/PTPN6/TNFAIP3/CDKN1A/IL23A/CHRNB2/GPR183/CCL19/PLA2G2D/GREM1/TNFSF14/CD22/AGER/F2RL1	35
BP	GO:0002822	regulation of adaptive immune response based on somatic recombination of immune receptors built from immunoglobulin superfamily domains	22|1342	126|14558	0.00251474	0.0431485	ENSG00000125538/ENSG00000137033/ENSG00000162711/ENSG00000136244/ENSG00000167604/ENSG00000168811/ENSG00000135046/ENSG00000120217/ENSG00000168685/ENSG00000159958/ENSG00000176208/ENSG00000144802/ENSG00000111679/ENSG00000118503/ENSG00000110944/ENSG00000110169/ENSG00000172724/ENSG00000109685/ENSG00000161955/ENSG00000067606/ENSG00000158869/ENSG00000204305	IL1B/IL33/NLRP3/IL6/NFKBID/IL12A/ANXA1/CD274/IL7R/TNFRSF13C/ATAD5/NFKBIZ/PTPN6/TNFAIP3/IL23A/HPX/CCL19/NSD2/TNFSF13/PRKCZ/FCER1G/AGER	22
BP	GO:0051653	spindle localization	11|1342	46|14558	0.00253821	0.0432772	ENSG00000166851/ENSG00000115163/ENSG00000080986/ENSG00000135476/ENSG00000066279/ENSG00000164109/ENSG00000186193/ENSG00000121957/ENSG00000040275/ENSG00000136158/ENSG00000137804	PLK1/CENPA/NDC80/ESPL1/ASPM/MAD2L1/SAPCD2/GPSM2/SPDL1/SPRY2/NUSAP1	11
BP	GO:0061900	glial cell activation	11|1342	46|14558	0.00253821	0.0432772	ENSG00000125538/ENSG00000137033/ENSG00000176170/ENSG00000136244/ENSG00000277632/ENSG00000184599/ENSG00000006210/ENSG00000242689/ENSG00000204305/ENSG00000174130/ENSG00000128271	IL1B/IL33/SPHK1/IL6/CCL3/FAM19A3/CX3CL1/CNTF/AGER/TLR6/ADORA2A	11
BP	GO:0050679	positive regulation of epithelial cell proliferation	27|1342	166|14558	0.00255052	0.0432783	ENSG00000183856/ENSG00000109321/ENSG00000125398/ENSG00000119508/ENSG00000117525/ENSG00000164104/ENSG00000118257/ENSG00000170961/ENSG00000262406/ENSG00000103067/ENSG00000123358/ENSG00000164690/ENSG00000157017/ENSG00000186715/ENSG00000100292/ENSG00000128052/ENSG00000267200/ENSG00000112715/ENSG00000118503/ENSG00000105971/ENSG00000125968/ENSG00000134830/ENSG00000100311/ENSG00000006606/ENSG00000167207…	IQGAP3/AREG/SOX9/NR4A3/F3/HMGB2/NRP2/HAS2/MMP12/ESRP2/NR4A1/SHH/GHRL/MST1L/HMOX1/KDR/MIR132/VEGFA/TNFAIP3/CAV2/ID1/C5AR2/PDGFB/CCL26/NOD2/NODAL/TGFA	27
BP	GO:0051147	regulation of muscle cell differentiation	23|1342	134|14558	0.00255424	0.0432783	ENSG00000124882/ENSG00000157168/ENSG00000101096/ENSG00000164690/ENSG00000106462/ENSG00000048052/ENSG00000166823/ENSG00000112183/ENSG00000207725/ENSG00000117152/ENSG00000070831/ENSG00000116761/ENSG00000142178/ENSG00000107984/ENSG00000130513/ENSG00000160539/ENSG00000129484/ENSG00000162909/ENSG00000183160/ENSG00000166923/ENSG00000100311/ENSG00000125735/ENSG00000164850	EREG/NRG1/NFATC2/SHH/EZH2/HDAC9/MESP1/RBM24/MIR222/RGS4/CDC42/CTH/SIK1/DKK1/GDF15/PLPP7/PARP2/CAPN2/TMEM119/GREM1/PDGFB/TNFSF14/GPER1	23
BP	GO:0000077	DNA damage checkpoint	24|1342	142|14558	0.00257529	0.0433641	ENSG00000166851/ENSG00000134057/ENSG00000087586/ENSG00000154920/ENSG00000075218/ENSG00000158402/ENSG00000165891/ENSG00000149948/ENSG00000101412/ENSG00000197299/ENSG00000170312/ENSG00000092853/ENSG00000012048/ENSG00000116717/ENSG00000161010/ENSG00000197774/ENSG00000143476/ENSG00000159147/ENSG00000129173/ENSG00000132646/ENSG00000175793/ENSG00000124762/ENSG00000188996/ENSG00000161642	PLK1/CCNB1/AURKA/EME1/GTSE1/CDC25C/E2F7/HMGA2/E2F1/BLM/CDK1/CLSPN/BRCA1/GADD45A/MRNIP/EME2/DTL/DONSON/E2F8/PCNA/SFN/CDKN1A/HUS1B/ZNF385A	24
BP	GO:0050806	positive regulation of synaptic transmission	24|1342	142|14558	0.00257529	0.0433641	ENSG00000073756/ENSG00000189056/ENSG00000169213/ENSG00000198576/ENSG00000099365/ENSG00000172137/ENSG00000106089/ENSG00000104267/ENSG00000108852/ENSG00000176884/ENSG00000198400/ENSG00000133216/ENSG00000108691/ENSG00000154146/ENSG00000101188/ENSG00000117152/ENSG00000130477/ENSG00000187902/ENSG00000160716/ENSG00000067606/ENSG00000164850/ENSG00000117016/ENSG00000204305/ENSG00000128271	PTGS2/RELN/RAB3B/ARC/STX1B/CALB2/STX1A/CA2/MPP2/GRIN1/NTRK1/EPHB2/CCL2/NRGN/NTSR1/RGS4/UNC13A/SHISA7/CHRNB2/PRKCZ/GPER1/RIMS3/AGER/ADORA2A	24
BP	GO:0006816	calcium ion transport	50|1342	363|14558	0.00258338	0.0433656	ENSG00000159167/ENSG00000186642/ENSG00000154127/ENSG00000073756/ENSG00000104783/ENSG00000106537/ENSG00000164949/ENSG00000102879/ENSG00000118523/ENSG00000164266/ENSG00000107736/ENSG00000141837/ENSG00000277632/ENSG00000169306/ENSG00000081248/ENSG00000160678/ENSG00000176884/ENSG00000187688/ENSG00000108691/ENSG00000101188/ENSG00000117152/ENSG00000113739/ENSG00000175197/ENSG00000006210/ENSG00000177685…	STC1/PDE2A/UBASH3B/PTGS2/KCNN4/TSPAN13/GEM/CORO1A/CTGF/SPINK1/CDH23/CACNA1A/CCL3/IL1RAPL1/CACNA1S/S100A1/GRIN1/TRPV2/CCL2/NTSR1/RGS4/STC2/DDIT3/CX3CL1/CRACR2B/CACNA1E/CACNA1F/FCRL3/GPR35/CATSPER3/PTPN6/CACNA1H/ATP2A1/CACNG6/PLCB2/P2RY6/SLC25A25/CHRNB2/CCL19/CACNA2D2/ATP2C2/CAMK2B/NOS3/PDGFB/PKDREJ/ATP2B2/GPER1/REM2/NOS1AP/ADORA2A	50
BP	GO:2000243	positive regulation of reproductive process	12|1342	53|14558	0.0027006	0.0451934	ENSG00000122641/ENSG00000087586/ENSG00000158402/ENSG00000125398/ENSG00000164045/ENSG00000163803/ENSG00000181085/ENSG00000164690/ENSG00000169403/ENSG00000196557/ENSG00000145685/ENSG00000182791	INHBA/AURKA/CDC25C/SOX9/CDC25A/PLB1/MAPK15/SHH/PTAFR/CACNA1H/LHFPL2/CCDC87	12
BP	GO:0002690	positive regulation of leukocyte chemotaxis	15|1342	74|14558	0.00272457	0.0452555	ENSG00000169429/ENSG00000106366/ENSG00000136244/ENSG00000171860/ENSG00000277632/ENSG00000189334/ENSG00000168811/ENSG00000112715/ENSG00000198648/ENSG00000127129/ENSG00000110944/ENSG00000172724/ENSG00000125735/ENSG00000164251/ENSG00000183049	CXCL8/SERPINE1/IL6/C3AR1/CCL3/S100A14/IL12A/VEGFA/STK39/EDN2/IL23A/CCL19/TNFSF14/F2RL1/CAMK1D	15
BP	GO:0001516	prostaglandin biosynthetic process	7|1342	22|14558	0.00274605	0.0452555	ENSG00000125538/ENSG00000073756/ENSG00000164687/ENSG00000135046/ENSG00000267200/ENSG00000127129/ENSG00000059377	IL1B/PTGS2/FABP5/ANXA1/MIR132/EDN2/TBXAS1	7
BP	GO:0035886	vascular smooth muscle cell differentiation	7|1342	22|14558	0.00274605	0.0452555	ENSG00000101096/ENSG00000166823/ENSG00000116761/ENSG00000112715/ENSG00000148926/ENSG00000100311/ENSG00000164850	NFATC2/MESP1/CTH/VEGFA/ADM/PDGFB/GPER1	7
BP	GO:0046457	prostanoid biosynthetic process	7|1342	22|14558	0.00274605	0.0452555	ENSG00000125538/ENSG00000073756/ENSG00000164687/ENSG00000135046/ENSG00000267200/ENSG00000127129/ENSG00000059377	IL1B/PTGS2/FABP5/ANXA1/MIR132/EDN2/TBXAS1	7
BP	GO:1904666	regulation of ubiquitin protein ligase activity	7|1342	22|14558	0.00274605	0.0452555	ENSG00000117399/ENSG00000166851/ENSG00000108106/ENSG00000164109/ENSG00000175063/ENSG00000120539/ENSG00000112029	CDC20/PLK1/UBE2S/MAD2L1/UBE2C/MASTL/FBXO5	7
BP	GO:0002279	mast cell activation involved in immune response	10|1342	40|14558	0.00277219	0.045548	ENSG00000119508/ENSG00000182511/ENSG00000172575/ENSG00000100292/ENSG00000086730/ENSG00000123496/ENSG00000154710/ENSG00000170425/ENSG00000076944/ENSG00000158869	NR4A3/FES/RASGRP1/HMOX1/LAT2/IL13RA2/RABGEF1/ADORA2B/STXBP2/FCER1G	10
BP	GO:0050670	regulation of lymphocyte proliferation	27|1342	167|14558	0.00278221	0.0455744	ENSG00000125538/ENSG00000137507/ENSG00000102879/ENSG00000136244/ENSG00000198805/ENSG00000101096/ENSG00000168811/ENSG00000135046/ENSG00000120217/ENSG00000164690/ENSG00000196352/ENSG00000159958/ENSG00000013725/ENSG00000160856/ENSG00000176208/ENSG00000168071/ENSG00000125726/ENSG00000134242/ENSG00000111679/ENSG00000124762/ENSG00000110944/ENSG00000160716/ENSG00000169508/ENSG00000172724/ENSG00000117215…	IL1B/LRRC32/CORO1A/IL6/PNP/NFATC2/IL12A/ANXA1/CD274/SHH/CD55/TNFRSF13C/CD6/FCRL3/ATAD5/CCDC88B/CD70/PTPN22/PTPN6/CDKN1A/IL23A/CHRNB2/GPR183/CCL19/PLA2G2D/CD22/AGER	27
BP	GO:0050863	regulation of T cell activation	38|1342	260|14558	0.00292903	0.0474568	ENSG00000125538/ENSG00000162711/ENSG00000137507/ENSG00000102879/ENSG00000136244/ENSG00000167604/ENSG00000198805/ENSG00000144554/ENSG00000112149/ENSG00000151651/ENSG00000089692/ENSG00000172575/ENSG00000101096/ENSG00000168811/ENSG00000135046/ENSG00000120217/ENSG00000164690/ENSG00000108691/ENSG00000168685/ENSG00000070831/ENSG00000196352/ENSG00000187741/ENSG00000159958/ENSG00000013725/ENSG00000168071…	IL1B/NLRP3/LRRC32/CORO1A/IL6/NFKBID/PNP/FANCD2/CD83/ADAM8/LAG3/RASGRP1/NFATC2/IL12A/ANXA1/CD274/SHH/CCL2/IL7R/CDC42/CD55/FANCA/TNFRSF13C/CD6/CCDC88B/IFNL1/CD70/NFKBIZ/PTPN22/PTPN6/IL23A/CCL19/PLA2G2D/PRKCZ/TNFSF14/NOD2/AGER/ADORA2A	38
BP	GO:1902042	negative regulation of extrinsic apoptotic signaling pathway via death domain receptors	9|1342	34|14558	0.0029359	0.0474568	ENSG00000106366/ENSG00000164104/ENSG00000012048/ENSG00000019991/ENSG00000207725/ENSG00000100292/ENSG00000118503/ENSG00000164867/ENSG00000171557	SERPINE1/HMGB2/BRCA1/HGF/MIR222/HMOX1/TNFAIP3/NOS3/FGG	9
BP	GO:2000516	positive regulation of CD4-positive, alpha-beta T cell activation	9|1342	34|14558	0.0029359	0.0474568	ENSG00000162711/ENSG00000167604/ENSG00000112149/ENSG00000135046/ENSG00000196352/ENSG00000144802/ENSG00000110944/ENSG00000172724/ENSG00000067606	NLRP3/NFKBID/CD83/ANXA1/CD55/NFKBIZ/IL23A/CCL19/PRKCZ	9
BP	GO:0043372	positive regulation of CD4-positive, alpha-beta T cell differentiation	8|1342	28|14558	0.0029613	0.0474568	ENSG00000162711/ENSG00000167604/ENSG00000112149/ENSG00000135046/ENSG00000144802/ENSG00000110944/ENSG00000172724/ENSG00000067606	NLRP3/NFKBID/CD83/ANXA1/NFKBIZ/IL23A/CCL19/PRKCZ	8
BP	GO:0045860	positive regulation of protein kinase activity	62|1342	474|14558	0.00299503	0.0474568	ENSG00000125538/ENSG00000124882/ENSG00000134057/ENSG00000183856/ENSG00000189056/ENSG00000118193/ENSG00000188064/ENSG00000138778/ENSG00000123975/ENSG00000088325/ENSG00000146918/ENSG00000161692/ENSG00000149948/ENSG00000157168/ENSG00000170312/ENSG00000139318/ENSG00000094804/ENSG00000138166/ENSG00000092853/ENSG00000181634/ENSG00000151651/ENSG00000116717/ENSG00000198400/ENSG00000141506/ENSG00000172575…	IL1B/EREG/CCNB1/IQGAP3/RELN/KIF14/WNT7B/CENPE/CKS2/TPX2/NCAPG2/DBF4B/HMGA2/NRG1/CDK1/DUSP6/CDC6/DUSP5/CLSPN/TNFSF15/ADAM8/GADD45A/NTRK1/PIK3R5/RASGRP1/MRNIP/NGF/GHRL/EZH2/HGF/ADCY5/MLKL/ERN2/CKS1B/FGF18/SPRY2/DKK1/BORA/VEGFA/GDF15/MST1R/STK39/MAP4K2/ADORA2B/CDKN1A/IL23A/GPRC5A/MAP2K3/PRLR/CCL19/PSRC1/DBF4/PRKCZ/GREM1/MAP4K1/PDGFB/NOD2/AGER/RASSF2/TLR6/TGFA/SPDYA	62
BP	GO:0035710	CD4-positive, alpha-beta T cell activation	16|1342	82|14558	0.00300347	0.0474568	ENSG00000162711/ENSG00000136244/ENSG00000167604/ENSG00000112149/ENSG00000168811/ENSG00000135046/ENSG00000120217/ENSG00000196352/ENSG00000144802/ENSG00000110944/ENSG00000169508/ENSG00000172724/ENSG00000117215/ENSG00000067606/ENSG00000204305/ENSG00000180549	NLRP3/IL6/NFKBID/CD83/IL12A/ANXA1/CD274/CD55/NFKBIZ/IL23A/GPR183/CCL19/PLA2G2D/PRKCZ/AGER/FUT7	16
BP	GO:0000212	meiotic spindle organization	5|1342	12|14558	0.00301091	0.0474568	ENSG00000087586/ENSG00000135476/ENSG00000066279/ENSG00000131462/ENSG00000112029	AURKA/ESPL1/ASPM/TUBG1/FBXO5	5
BP	GO:0007077	mitotic nuclear envelope disassembly	5|1342	12|14558	0.00301091	0.0474568	ENSG00000166851/ENSG00000134057/ENSG00000157456/ENSG00000170312/ENSG00000100749	PLK1/CCNB1/CCNB2/CDK1/VRK1	5
BP	GO:0032740	positive regulation of interleukin-17 production	5|1342	12|14558	0.00301091	0.0474568	ENSG00000176170/ENSG00000136244/ENSG00000110944/ENSG00000099985/ENSG00000167207	SPHK1/IL6/IL23A/OSM/NOD2	5
BP	GO:0045410	positive regulation of interleukin-6 biosynthetic process	5|1342	12|14558	0.00301091	0.0474568	ENSG00000125538/ENSG00000124882/ENSG00000169403/ENSG00000204305/ENSG00000174130	IL1B/EREG/PTAFR/AGER/TLR6	5
BP	GO:0046851	negative regulation of bone remodeling	5|1342	12|14558	0.00301091	0.0474568	ENSG00000154127/ENSG00000136244/ENSG00000118503/ENSG00000183160/ENSG00000166923	UBASH3B/IL6/TNFAIP3/TMEM119/GREM1	5
BP	GO:0150078	positive regulation of neuroinflammatory response	5|1342	12|14558	0.00301091	0.0474568	ENSG00000125538/ENSG00000137033/ENSG00000136244/ENSG00000277632/ENSG00000184599	IL1B/IL33/IL6/CCL3/FAM19A3	5
BP	GO:1904668	positive regulation of ubiquitin protein ligase activity	5|1342	12|14558	0.00301091	0.0474568	ENSG00000117399/ENSG00000166851/ENSG00000108106/ENSG00000175063/ENSG00000120539	CDC20/PLK1/UBE2S/UBE2C/MASTL	5
BP	GO:0006338	chromatin remodeling	27|1342	168|14558	0.00303154	0.0475058	ENSG00000115163/ENSG00000123485/ENSG00000276966/ENSG00000203760/ENSG00000125398/ENSG00000137812/ENSG00000149948/ENSG00000158406/ENSG00000123219/ENSG00000153044/ENSG00000164104/ENSG00000104147/ENSG00000116254/ENSG00000138092/ENSG00000100162/ENSG00000143401/ENSG00000197238/ENSG00000101104/ENSG00000166451/ENSG00000031691/ENSG00000159055/ENSG00000102384/ENSG00000029993/ENSG00000091831/ENSG00000197837…	CENPA/HJURP/HIST1H4E/CENPW/SOX9/KNL1/HMGA2/HIST1H4H/CENPK/CENPH/HMGB2/OIP5/CHD5/CENPO/CENPM/ANP32E/HIST1H4J/PABPC1L/CENPN/CENPQ/MIS18A/CENPI/HMGB3/ESR1/HIST4H4/CENPU/CENPP	27
BP	GO:0032944	regulation of mononuclear cell proliferation	27|1342	168|14558	0.00303154	0.0475058	ENSG00000125538/ENSG00000137507/ENSG00000102879/ENSG00000136244/ENSG00000198805/ENSG00000101096/ENSG00000168811/ENSG00000135046/ENSG00000120217/ENSG00000164690/ENSG00000196352/ENSG00000159958/ENSG00000013725/ENSG00000160856/ENSG00000176208/ENSG00000168071/ENSG00000125726/ENSG00000134242/ENSG00000111679/ENSG00000124762/ENSG00000110944/ENSG00000160716/ENSG00000169508/ENSG00000172724/ENSG00000117215…	IL1B/LRRC32/CORO1A/IL6/PNP/NFATC2/IL12A/ANXA1/CD274/SHH/CD55/TNFRSF13C/CD6/FCRL3/ATAD5/CCDC88B/CD70/PTPN22/PTPN6/CDKN1A/IL23A/CHRNB2/GPR183/CCL19/PLA2G2D/CD22/AGER	27
BP	GO:0050730	regulation of peptidyl-tyrosine phosphorylation	33|1342	218|14558	0.00306094	0.0475397	ENSG00000108342/ENSG00000162892/ENSG00000164400/ENSG00000128342/ENSG00000124882/ENSG00000189056/ENSG00000095752/ENSG00000109321/ENSG00000164509/ENSG00000136244/ENSG00000146918/ENSG00000162891/ENSG00000113070/ENSG00000164266/ENSG00000157168/ENSG00000168811/ENSG00000157017/ENSG00000019991/ENSG00000112715/ENSG00000182393/ENSG00000111679/ENSG00000155307/ENSG00000068078/ENSG00000242689/ENSG00000110944…	CSF3/IL24/CSF2/LIF/EREG/RELN/IL11/AREG/IL31RA/IL6/NCAPG2/IL20/HBEGF/SPINK1/NRG1/IL12A/GHRL/HGF/VEGFA/IFNL1/PTPN6/SAMSN1/FGFR3/CNTF/IL23A/GPRC5A/HPX/OSM/PRKCZ/GREM1/PDGFB/PTK6/TGFA	33
BP	GO:0007076	mitotic chromosome condensation	6|1342	17|14558	0.00307754	0.0475397	ENSG00000146670/ENSG00000109805/ENSG00000121152/ENSG00000113810/ENSG00000137804/ENSG00000010292	CDCA5/NCAPG/NCAPH/SMC4/NUSAP1/NCAPD2	6
BP	GO:0034104	negative regulation of tissue remodeling	6|1342	17|14558	0.00307754	0.0475397	ENSG00000154127/ENSG00000136244/ENSG00000118503/ENSG00000183160/ENSG00000166923/ENSG00000204305	UBASH3B/IL6/TNFAIP3/TMEM119/GREM1/AGER	6
BP	GO:0045408	regulation of interleukin-6 biosynthetic process	6|1342	17|14558	0.00307754	0.0475397	ENSG00000125538/ENSG00000124882/ENSG00000157017/ENSG00000169403/ENSG00000204305/ENSG00000174130	IL1B/EREG/GHRL/PTAFR/AGER/TLR6	6
BP	GO:0030193	regulation of blood coagulation	14|1342	68|14558	0.00320353	0.0491286	ENSG00000154127/ENSG00000197632/ENSG00000106366/ENSG00000178726/ENSG00000011422/ENSG00000117525/ENSG00000111863/ENSG00000164344/ENSG00000164867/ENSG00000100311/ENSG00000158869/ENSG00000164251/ENSG00000117601/ENSG00000171557	UBASH3B/SERPINB2/SERPINE1/THBD/PLAUR/F3/ADTRP/KLKB1/NOS3/PDGFB/FCER1G/F2RL1/SERPINC1/FGG	14
BP	GO:1900046	regulation of hemostasis	14|1342	68|14558	0.00320353	0.0491286	ENSG00000154127/ENSG00000197632/ENSG00000106366/ENSG00000178726/ENSG00000011422/ENSG00000117525/ENSG00000111863/ENSG00000164344/ENSG00000164867/ENSG00000100311/ENSG00000158869/ENSG00000164251/ENSG00000117601/ENSG00000171557	UBASH3B/SERPINB2/SERPINE1/THBD/PLAUR/F3/ADTRP/KLKB1/NOS3/PDGFB/FCER1G/F2RL1/SERPINC1/FGG	14
BP	GO:0003013	circulatory system process	58|1342	439|14558	0.00321715	0.0491286	ENSG00000159167/ENSG00000186642/ENSG00000073756/ENSG00000118523/ENSG00000188710/ENSG00000113070/ENSG00000134548/ENSG00000171860/ENSG00000113389/ENSG00000111664/ENSG00000081248/ENSG00000160678/ENSG00000134571/ENSG00000102032/ENSG00000166833/ENSG00000176842/ENSG00000176076/ENSG00000157017/ENSG00000118515/ENSG00000101188/ENSG00000120049/ENSG00000169403/ENSG00000117152/ENSG00000128512/ENSG00000069431…	STC1/PDE2A/PTGS2/CTGF/QRFP/HBEGF/SPX/C3AR1/NPR3/GNB3/CACNA1S/S100A1/MYBPC3/RENBP/NAV2/IRX5/KCNE5/GHRL/SGK1/NTSR1/KCNIP2/PTAFR/RGS4/DOCK4/ABCC9/PCSK5/HMOX1/CACNA1F/UTS2B/VEGFA/FXYD7/ADAMTS16/GUCY1B1/HTR7/CACNA1H/STK39/ATP2A1/CACNG6/EDN2/ADM/ADORA2B/NEDD4L/MAP2K3/KCNJ12/CACNA2D2/HSPB7/MYLK2/DBH/NOS3/PDGFB/ATP2B2/GPER1/GCGR/AGER/F2RL1/NOS1AP/ADORA2A/FGG	58
BP	GO:0000018	regulation of DNA recombination	17|1342	90|14558	0.00323112	0.0491286	ENSG00000168298/ENSG00000187837/ENSG00000189060/ENSG00000051341/ENSG00000197299/ENSG00000161010/ENSG00000111247/ENSG00000258366/ENSG00000168685/ENSG00000185480/ENSG00000182481/ENSG00000176208/ENSG00000124575/ENSG00000109685/ENSG00000161955/ENSG00000138311/ENSG00000181544	HIST1H1E/HIST1H1C/H1F0/POLQ/BLM/MRNIP/RAD51AP1/RTEL1/IL7R/PARPBP/KPNA2/ATAD5/HIST1H1D/NSD2/TNFSF13/ZNF365/FANCB	17
BP	GO:0002824	positive regulation of adaptive immune response based on somatic recombination of immune receptors built from immunoglobulin superfamily domains	17|1342	90|14558	0.00323112	0.0491286	ENSG00000125538/ENSG00000162711/ENSG00000136244/ENSG00000167604/ENSG00000168811/ENSG00000135046/ENSG00000120217/ENSG00000159958/ENSG00000176208/ENSG00000144802/ENSG00000110944/ENSG00000110169/ENSG00000172724/ENSG00000109685/ENSG00000161955/ENSG00000067606/ENSG00000158869	IL1B/NLRP3/IL6/NFKBID/IL12A/ANXA1/CD274/TNFRSF13C/ATAD5/NFKBIZ/IL23A/HPX/CCL19/NSD2/TNFSF13/PRKCZ/FCER1G	17
BP	GO:0043405	regulation of MAP kinase activity	43|1342	305|14558	0.00323477	0.0491286	ENSG00000125538/ENSG00000183856/ENSG00000188064/ENSG00000157168/ENSG00000170312/ENSG00000139318/ENSG00000138166/ENSG00000120129/ENSG00000151651/ENSG00000116717/ENSG00000198400/ENSG00000141506/ENSG00000172575/ENSG00000057149/ENSG00000133216/ENSG00000134259/ENSG00000157017/ENSG00000106462/ENSG00000019991/ENSG00000101144/ENSG00000117152/ENSG00000168404/ENSG00000134398/ENSG00000156427/ENSG00000136158…	IL1B/IQGAP3/WNT7B/NRG1/CDK1/DUSP6/DUSP5/DUSP1/ADAM8/GADD45A/NTRK1/PIK3R5/RASGRP1/SERPINB3/EPHB2/NGF/GHRL/EZH2/HGF/BMP7/RGS4/MLKL/ERN2/FGF18/SPRY2/DKK1/VEGFA/GDF15/MST1R/PTPN22/PTPN6/STK39/MAP4K2/ADORA2B/MAP2K3/PAQR3/CCL19/MAP4K1/PDGFB/NOD2/AGER/TLR6/TGFA	43
CC	GO:0000793	condensed chromosome	63|1406	208|15237	4.63976e-18	1.42534e-15	ENSG00000143228/ENSG00000166851/ENSG00000134057/ENSG00000115163/ENSG00000123485/ENSG00000142945/ENSG00000087586/ENSG00000076382/ENSG00000089685/ENSG00000080986/ENSG00000169679/ENSG00000117650/ENSG00000165480/ENSG00000156970/ENSG00000148773/ENSG00000154839/ENSG00000203760/ENSG00000138778/ENSG00000137812/ENSG00000146670/ENSG00000152253/ENSG00000146918/ENSG00000163535/ENSG00000164109/ENSG00000122952…	NUF2/PLK1/CCNB1/CENPA/HJURP/KIF2C/AURKA/SPAG5/BIRC5/NDC80/BUB1/NEK2/SKA3/BUB1B/MKI67/SKA1/CENPW/CENPE/KNL1/CDCA5/SPC25/NCAPG2/SGO2/MAD2L1/ZWINT/BLM/AURKB/FANCD2/CENPK/NCAPG/CENPH/HMGB2/SMC1B/NCAPH/FAM9B/BRCA1/CENPF/BRCA2/SGO1/SMC4/CENPO/KNSTRN/ERCC6L/CENPM/SPC24/SPDL1/TOP2A/TUBG1/INCENP/KNTC1/CENPN/TEX14/ESRRB/NCAPD2/SUV39H1/CENPU/REC8/HUS1B/ZWILCH/DSN1/AURKC/RASSF2/EID3	63
CC	GO:0000779	condensed chromosome, centromeric region	45|1406	115|15237	4.65797e-18	1.42534e-15	ENSG00000143228/ENSG00000166851/ENSG00000134057/ENSG00000115163/ENSG00000123485/ENSG00000142945/ENSG00000087586/ENSG00000076382/ENSG00000089685/ENSG00000080986/ENSG00000169679/ENSG00000117650/ENSG00000165480/ENSG00000156970/ENSG00000154839/ENSG00000203760/ENSG00000138778/ENSG00000137812/ENSG00000152253/ENSG00000163535/ENSG00000164109/ENSG00000122952/ENSG00000178999/ENSG00000123219/ENSG00000109805…	NUF2/PLK1/CCNB1/CENPA/HJURP/KIF2C/AURKA/SPAG5/BIRC5/NDC80/BUB1/NEK2/SKA3/BUB1B/SKA1/CENPW/CENPE/KNL1/SPC25/SGO2/MAD2L1/ZWINT/AURKB/CENPK/NCAPG/CENPH/CENPF/SGO1/CENPO/KNSTRN/ERCC6L/CENPM/SPC24/SPDL1/INCENP/KNTC1/CENPN/TEX14/NCAPD2/CENPU/REC8/ZWILCH/DSN1/AURKC/RASSF2	45
CC	GO:0000775	chromosome, centromeric region	59|1406	189|15237	1.09685e-17	2.23758e-15	ENSG00000143228/ENSG00000166851/ENSG00000134057/ENSG00000115163/ENSG00000123485/ENSG00000142945/ENSG00000087586/ENSG00000134690/ENSG00000076382/ENSG00000089685/ENSG00000080986/ENSG00000169679/ENSG00000117650/ENSG00000165480/ENSG00000156970/ENSG00000112742/ENSG00000154839/ENSG00000203760/ENSG00000171320/ENSG00000138778/ENSG00000137812/ENSG00000146670/ENSG00000152253/ENSG00000163535/ENSG00000164109…	NUF2/PLK1/CCNB1/CENPA/HJURP/KIF2C/AURKA/CDCA8/SPAG5/BIRC5/NDC80/BUB1/NEK2/SKA3/BUB1B/TTK/SKA1/CENPW/ESCO2/CENPE/KNL1/CDCA5/SPC25/SGO2/MAD2L1/ZWINT/AURKB/CENPK/NCAPG/CENPH/KIF18A/OIP5/SMC1B/KIF22/CENPF/SGO1/CENPO/KNSTRN/ERCC6L/CENPM/SPC24/SPDL1/INCENP/KNTC1/CENPN/CENPQ/TEX14/MIS18A/NCAPD2/CENPI/SUV39H1/CENPU/REC8/ZWILCH/DSN1/MTBP/AURKC/CENPP/RASSF2	59
CC	GO:0000776	kinetochore	47|1406	132|15237	7.1011e-17	1.08647e-14	ENSG00000143228/ENSG00000166851/ENSG00000134057/ENSG00000115163/ENSG00000123485/ENSG00000142945/ENSG00000076382/ENSG00000089685/ENSG00000080986/ENSG00000169679/ENSG00000117650/ENSG00000165480/ENSG00000156970/ENSG00000112742/ENSG00000154839/ENSG00000203760/ENSG00000138778/ENSG00000137812/ENSG00000152253/ENSG00000163535/ENSG00000164109/ENSG00000122952/ENSG00000178999/ENSG00000123219/ENSG00000153044…	NUF2/PLK1/CCNB1/CENPA/HJURP/KIF2C/SPAG5/BIRC5/NDC80/BUB1/NEK2/SKA3/BUB1B/TTK/SKA1/CENPW/CENPE/KNL1/SPC25/SGO2/MAD2L1/ZWINT/AURKB/CENPK/CENPH/KIF18A/KIF22/CENPF/SGO1/CENPO/KNSTRN/ERCC6L/CENPM/SPC24/SPDL1/INCENP/KNTC1/CENPN/CENPQ/TEX14/CENPI/CENPU/REC8/ZWILCH/DSN1/MTBP/RASSF2	47
CC	GO:0000777	condensed chromosome kinetochore	40|1406	102|15237	3.05131e-16	3.7348e-14	ENSG00000143228/ENSG00000166851/ENSG00000134057/ENSG00000115163/ENSG00000123485/ENSG00000142945/ENSG00000076382/ENSG00000089685/ENSG00000080986/ENSG00000169679/ENSG00000117650/ENSG00000165480/ENSG00000156970/ENSG00000154839/ENSG00000203760/ENSG00000138778/ENSG00000137812/ENSG00000152253/ENSG00000163535/ENSG00000164109/ENSG00000122952/ENSG00000123219/ENSG00000153044/ENSG00000117724/ENSG00000129810…	NUF2/PLK1/CCNB1/CENPA/HJURP/KIF2C/SPAG5/BIRC5/NDC80/BUB1/NEK2/SKA3/BUB1B/SKA1/CENPW/CENPE/KNL1/SPC25/SGO2/MAD2L1/ZWINT/CENPK/CENPH/CENPF/SGO1/CENPO/KNSTRN/ERCC6L/CENPM/SPC24/SPDL1/INCENP/KNTC1/CENPN/TEX14/CENPU/REC8/ZWILCH/DSN1/RASSF2	40
CC	GO:0098687	chromosomal region	79|1406	332|15237	1.54984e-15	1.58083e-13	ENSG00000140451/ENSG00000143228/ENSG00000166851/ENSG00000134057/ENSG00000115163/ENSG00000123485/ENSG00000142945/ENSG00000087586/ENSG00000134690/ENSG00000076382/ENSG00000089685/ENSG00000276966/ENSG00000080986/ENSG00000169679/ENSG00000117650/ENSG00000165480/ENSG00000156970/ENSG00000112742/ENSG00000154839/ENSG00000203760/ENSG00000171320/ENSG00000138778/ENSG00000137812/ENSG00000146670/ENSG00000164362…	PIF1/NUF2/PLK1/CCNB1/CENPA/HJURP/KIF2C/AURKA/CDCA8/SPAG5/BIRC5/HIST1H4E/NDC80/BUB1/NEK2/SKA3/BUB1B/TTK/SKA1/CENPW/ESCO2/CENPE/KNL1/CDCA5/TERT/SPC25/SGO2/RECQL4/MAD2L1/ZWINT/BLM/CDK1/AURKB/HIST1H4H/CENPK/NCAPG/CENPH/KIF18A/OIP5/SMC1B/KIF22/CENPF/BRCA2/SGO1/EZH2/RTEL1/ORC1/CENPO/KNSTRN/ERCC6L/CENPM/SPC24/SPDL1/DNA2/HIST1H4J/INCENP/KNTC1/CENPN/CENPQ/TEX14/MIS18A/NCAPD2/CENPI/PCNA/SUV39H1/MCM4/HIST4H…	79
CC	GO:0005819	spindle	71|1406	337|15237	2.1945e-11	1.91862e-09	ENSG00000117399/ENSG00000166851/ENSG00000134057/ENSG00000075702/ENSG00000112984/ENSG00000087586/ENSG00000237649/ENSG00000186185/ENSG00000169607/ENSG00000013810/ENSG00000134690/ENSG00000076382/ENSG00000089685/ENSG00000117650/ENSG00000135476/ENSG00000118193/ENSG00000163376/ENSG00000165480/ENSG00000126787/ENSG00000156970/ENSG00000066279/ENSG00000112742/ENSG00000154839/ENSG00000164949/ENSG00000138778…	CDC20/PLK1/CCNB1/WDR62/KIF20A/AURKA/KIFC1/KIF18B/CKAP2L/TACC3/CDCA8/SPAG5/BIRC5/NEK2/ESPL1/KIF14/KBTBD8/SKA3/DLGAP5/BUB1B/ASPM/TTK/SKA1/GEM/CENPE/KIF4A/KIF23/STX1B/TPX2/SHCBP1/KIF20B/KIF15/MAD2L1/CDK1/CDC6/AURKB/VRK1/RACGAP1/KIF18A/KIF22/MZT1/HASPIN/CEP128/MAPK15/FAM83D/CENPF/GPSM2/SGO1/CDC42/KNSTRN/RASSF1/SPDL1/DDX11/TUBG1/INCENP/BORA/KNTC1/NUSAP1/POC1A/FBXO5/KIF11/FBF1/SPAG8/CKAP2/PSRC1/MAK/DSN…	71
CC	GO:0000780	condensed nuclear chromosome, centromeric region	15|1406	25|15237	3.73878e-10	2.54237e-08	ENSG00000143228/ENSG00000166851/ENSG00000134057/ENSG00000115163/ENSG00000087586/ENSG00000080986/ENSG00000169679/ENSG00000156970/ENSG00000178999/ENSG00000123219/ENSG00000129810/ENSG00000138092/ENSG00000100918/ENSG00000149636/ENSG00000105146	NUF2/PLK1/CCNB1/CENPA/AURKA/NDC80/BUB1/BUB1B/AURKB/CENPK/SGO1/CENPO/REC8/DSN1/AURKC	15
CC	GO:0000778	condensed nuclear chromosome kinetochore	11|1406	15|15237	3.83147e-09	2.34486e-07	ENSG00000143228/ENSG00000166851/ENSG00000134057/ENSG00000115163/ENSG00000080986/ENSG00000169679/ENSG00000156970/ENSG00000123219/ENSG00000138092/ENSG00000100918/ENSG00000149636	NUF2/PLK1/CCNB1/CENPA/NDC80/BUB1/BUB1B/CENPK/CENPO/REC8/DSN1	11
CC	GO:0000794	condensed nuclear chromosome	27|1406	89|15237	1.52662e-08	8.49355e-07	ENSG00000143228/ENSG00000166851/ENSG00000134057/ENSG00000115163/ENSG00000087586/ENSG00000080986/ENSG00000169679/ENSG00000117650/ENSG00000156970/ENSG00000197299/ENSG00000178999/ENSG00000123219/ENSG00000077935/ENSG00000121152/ENSG00000177138/ENSG00000012048/ENSG00000139618/ENSG00000129810/ENSG00000138092/ENSG00000131462/ENSG00000149503/ENSG00000010292/ENSG00000101945/ENSG00000100918/ENSG00000188996…	NUF2/PLK1/CCNB1/CENPA/AURKA/NDC80/BUB1/NEK2/BUB1B/BLM/AURKB/CENPK/SMC1B/NCAPH/FAM9B/BRCA1/BRCA2/SGO1/CENPO/TUBG1/INCENP/NCAPD2/SUV39H1/REC8/HUS1B/DSN1/AURKC	27
CC	GO:0032993	protein-DNA complex	38|1406	161|15237	4.49972e-08	2.11833e-06	ENSG00000115163/ENSG00000093009/ENSG00000276966/ENSG00000168298/ENSG00000187837/ENSG00000273802/ENSG00000124635/ENSG00000189060/ENSG00000285816/ENSG00000164362/ENSG00000149948/ENSG00000203814/ENSG00000180596/ENSG00000147536/ENSG00000158406/ENSG00000101003/ENSG00000184678/ENSG00000275713/ENSG00000014138/ENSG00000131153/ENSG00000273983/ENSG00000196890/ENSG00000175197/ENSG00000274641/ENSG00000277224…	CENPA/CDC45/HIST1H4E/HIST1H1E/HIST1H1C/HIST1H2BG/HIST1H2BJ/H1F0/AP000944.2/TERT/HMGA2/HIST2H2BF/HIST1H2BC/GINS4/HIST1H4H/GINS1/HIST2H2BE/HIST1H2BH/POLA2/GINS2/HIST1H3G/HIST3H2BB/DDIT3/HIST1H2BO/HIST1H2BF/HIST1H4J/DONSON/HIST1H2AG/PCNA/ESR1/HIST4H4/HIST1H1D/RPA3/PRIM1/H2AFZ/TONSL/KDM1B/HIST1H2BE	38
CC	GO:0000940	condensed chromosome outer kinetochore	9|1406	13|15237	2.4014e-07	1.04976e-05	ENSG00000166851/ENSG00000134057/ENSG00000080986/ENSG00000169679/ENSG00000165480/ENSG00000156970/ENSG00000154839/ENSG00000117724/ENSG00000040275	PLK1/CCNB1/NDC80/BUB1/SKA3/BUB1B/SKA1/CENPF/SPDL1	9
CC	GO:0051233	spindle midzone	14|1406	33|15237	4.62717e-07	1.88789e-05	ENSG00000166851/ENSG00000087586/ENSG00000186185/ENSG00000134690/ENSG00000118193/ENSG00000164949/ENSG00000138778/ENSG00000138182/ENSG00000094804/ENSG00000178999/ENSG00000161800/ENSG00000121621/ENSG00000070831/ENSG00000105146	PLK1/AURKA/KIF18B/CDCA8/KIF14/GEM/CENPE/KIF20B/CDC6/AURKB/RACGAP1/KIF18A/CDC42/AURKC	14
CC	GO:0072686	mitotic spindle	27|1406	105|15237	6.49368e-07	2.36406e-05	ENSG00000087586/ENSG00000237649/ENSG00000186185/ENSG00000169607/ENSG00000013810/ENSG00000076382/ENSG00000135476/ENSG00000066279/ENSG00000154839/ENSG00000164949/ENSG00000138778/ENSG00000137807/ENSG00000088325/ENSG00000138182/ENSG00000164109/ENSG00000170312/ENSG00000178999/ENSG00000161800/ENSG00000121621/ENSG00000079616/ENSG00000101447/ENSG00000121957/ENSG00000070831/ENSG00000128944/ENSG00000137804…	AURKA/KIFC1/KIF18B/CKAP2L/TACC3/SPAG5/ESPL1/ASPM/SKA1/GEM/CENPE/KIF23/TPX2/KIF20B/MAD2L1/CDK1/AURKB/RACGAP1/KIF18A/KIF22/FAM83D/GPSM2/CDC42/KNSTRN/NUSAP1/KIF11/MAK	27
CC	GO:0000922	spindle pole	35|1406	157|15237	6.56683e-07	2.36406e-05	ENSG00000117399/ENSG00000166851/ENSG00000134057/ENSG00000075702/ENSG00000087586/ENSG00000169607/ENSG00000013810/ENSG00000076382/ENSG00000117650/ENSG00000126787/ENSG00000066279/ENSG00000088325/ENSG00000138182/ENSG00000164109/ENSG00000094804/ENSG00000178999/ENSG00000100629/ENSG00000101447/ENSG00000117724/ENSG00000121957/ENSG00000129810/ENSG00000128944/ENSG00000068028/ENSG00000040275/ENSG00000013573…	CDC20/PLK1/CCNB1/WDR62/AURKA/CKAP2L/TACC3/SPAG5/NEK2/DLGAP5/ASPM/TPX2/KIF20B/MAD2L1/CDC6/AURKB/CEP128/FAM83D/CENPF/GPSM2/SGO1/KNSTRN/RASSF1/SPDL1/DDX11/TUBG1/KNTC1/POC1A/KIF11/FBF1/CKAP2/PSRC1/DSN1/AURKC/PRC1	35
CC	GO:0005876	spindle microtubule	18|1406	58|15237	2.62616e-06	8.92894e-05	ENSG00000166851/ENSG00000087586/ENSG00000186185/ENSG00000089685/ENSG00000165480/ENSG00000154839/ENSG00000138778/ENSG00000090889/ENSG00000170312/ENSG00000178999/ENSG00000121621/ENSG00000131462/ENSG00000184445/ENSG00000137804/ENSG00000138160/ENSG00000134222/ENSG00000105146/ENSG00000198901	PLK1/AURKA/KIF18B/BIRC5/SKA3/SKA1/CENPE/KIF4A/CDK1/AURKB/KIF18A/TUBG1/KNTC1/NUSAP1/KIF11/PSRC1/AURKC/PRC1	18
CC	GO:0005874	microtubule	63|1406	394|15237	1.03731e-05	0.000334124	ENSG00000166851/ENSG00000142945/ENSG00000112984/ENSG00000087586/ENSG00000237649/ENSG00000186185/ENSG00000116852/ENSG00000067798/ENSG00000076382/ENSG00000137460/ENSG00000089685/ENSG00000075218/ENSG00000117650/ENSG00000118193/ENSG00000165480/ENSG00000066279/ENSG00000154839/ENSG00000138778/ENSG00000090889/ENSG00000137807/ENSG00000088325/ENSG00000137267/ENSG00000138182/ENSG00000163808/ENSG00000170312…	PLK1/KIF2C/KIF20A/AURKA/KIFC1/KIF18B/KIF21B/NAV3/SPAG5/FHDC1/BIRC5/GTSE1/NEK2/KIF14/SKA3/ASPM/SKA1/CENPE/KIF4A/KIF23/TPX2/TUBB2A/KIF20B/KIF15/CDK1/KIF5A/AURKB/GAS2L3/CENPJ/RACGAP1/KIF18A/KIF22/TUBA1B/DNM3/TUBB3/DNAI1/DNAH14/SAXO2/KNSTRN/TUBAL3/RASSF1/TUBB6/TUBB4B/NDRG1/TUBG1/INCENP/SPRY2/KNTC1/NUSAP1/TCTE3/KIF11/RADIL/DNAH12/CKAP2/PSRC1/AURKC/TEKT2/DNAH10/MAP6/MAP7/CCDC181/PRC1/DNAI2	63
CC	GO:0005871	kinesin complex	15|1406	50|15237	2.79372e-05	0.000854877	ENSG00000142945/ENSG00000112984/ENSG00000237649/ENSG00000186185/ENSG00000116852/ENSG00000118193/ENSG00000138778/ENSG00000090889/ENSG00000137807/ENSG00000138182/ENSG00000163808/ENSG00000155980/ENSG00000121621/ENSG00000079616/ENSG00000138160	KIF2C/KIF20A/KIFC1/KIF18B/KIF21B/KIF14/CENPE/KIF4A/KIF23/KIF20B/KIF15/KIF5A/KIF18A/KIF22/KIF11	15
CC	GO:0000307	cyclin-dependent protein kinase holoenzyme complex	13|1406	42|15237	6.61262e-05	0.00192711	ENSG00000134057/ENSG00000145386/ENSG00000147082/ENSG00000133101/ENSG00000123975/ENSG00000129355/ENSG00000157456/ENSG00000170312/ENSG00000173207/ENSG00000162063/ENSG00000132646/ENSG00000124762/ENSG00000105219	CCNB1/CCNA2/CCNB3/CCNA1/CKS2/CDKN2D/CCNB2/CDK1/CKS1B/CCNF/PCNA/CDKN1A/CNTD2	13
CC	GO:0005875	microtubule associated complex	28|1406	143|15237	0.00010062	0.00279907	ENSG00000142945/ENSG00000112984/ENSG00000087586/ENSG00000237649/ENSG00000186185/ENSG00000134690/ENSG00000116852/ENSG00000089685/ENSG00000118193/ENSG00000138778/ENSG00000090889/ENSG00000137807/ENSG00000138182/ENSG00000163808/ENSG00000155980/ENSG00000178999/ENSG00000121621/ENSG00000079616/ENSG00000122735/ENSG00000185842/ENSG00000184786/ENSG00000138160/ENSG00000174844/ENSG00000105146/ENSG00000157856…	KIF2C/KIF20A/AURKA/KIFC1/KIF18B/CDCA8/KIF21B/BIRC5/KIF14/CENPE/KIF4A/KIF23/KIF20B/KIF15/KIF5A/AURKB/KIF18A/KIF22/DNAI1/DNAH14/TCTE3/KIF11/DNAH12/AURKC/DRC1/DNAH10/MAP7/DNAI2	28
CC	GO:0005657	replication fork	17|1406	70|15237	0.000160654	0.0042748	ENSG00000140451/ENSG00000093009/ENSG00000285816/ENSG00000147536/ENSG00000197299/ENSG00000065328/ENSG00000276043/ENSG00000014138/ENSG00000196584/ENSG00000131153/ENSG00000159147/ENSG00000163918/ENSG00000133119/ENSG00000132646/ENSG00000106399/ENSG00000198056/ENSG00000160949	PIF1/CDC45/AP000944.2/GINS4/BLM/MCM10/UHRF1/POLA2/XRCC2/GINS2/DONSON/RFC4/RFC3/PCNA/RPA3/PRIM1/TONSL	17
CC	GO:0030496	midbody	31|1406	171|15237	0.000194069	0.00494877	ENSG00000166851/ENSG00000138180/ENSG00000112984/ENSG00000087586/ENSG00000134690/ENSG00000076382/ENSG00000089685/ENSG00000117650/ENSG00000118193/ENSG00000066279/ENSG00000164949/ENSG00000138778/ENSG00000122966/ENSG00000090889/ENSG00000137807/ENSG00000171241/ENSG00000138182/ENSG00000170312/ENSG00000178999/ENSG00000161800/ENSG00000011426/ENSG00000117724/ENSG00000070831/ENSG00000119397/ENSG00000013573…	PLK1/CEP55/KIF20A/AURKA/CDCA8/SPAG5/BIRC5/NEK2/KIF14/ASPM/GEM/CENPE/CIT/KIF4A/KIF23/SHCBP1/KIF20B/CDK1/AURKB/RACGAP1/ANLN/CENPF/CDC42/CNTRL/DDX11/INCENP/TEX14/PSRC1/MAK/AURKC/PRC1	31
CC	GO:0000800	lateral element	6|1406	12|15237	0.000346034	0.00847091	ENSG00000197299/ENSG00000077935/ENSG00000012048/ENSG00000139618/ENSG00000149503/ENSG00000100918	BLM/SMC1B/BRCA1/BRCA2/INCENP/REC8	6
CC	GO:0097060	synaptic membrane	53|1406	359|15237	0.00040366	0.00950155	ENSG00000186642/ENSG00000175592/ENSG00000164509/ENSG00000111886/ENSG00000198576/ENSG00000181418/ENSG00000099365/ENSG00000189410/ENSG00000185634/ENSG00000172137/ENSG00000106089/ENSG00000197467/ENSG00000108852/ENSG00000102385/ENSG00000142319/ENSG00000169306/ENSG00000164687/ENSG00000118257/ENSG00000176884/ENSG00000135046/ENSG00000133216/ENSG00000154146/ENSG00000197959/ENSG00000164082/ENSG00000182481…	PDE2A/FOSL1/IL31RA/GABRR2/ARC/DDN/STX1B/SH2D5/SHC4/CALB2/STX1A/COL13A1/MPP2/DRP2/SLC6A3/IL1RAPL1/FABP5/NRP2/GRIN1/ANXA1/EPHB2/NRGN/DNM3/GRM2/KPNA2/GABRE/PRKCG/SLC1A2/LZTS1/SYP/CNIH3/UNC13A/SHISA7/LIN7B/GRIK5/CHRNB2/DLGAP3/GABRA6/GABBR1/RNF112/DGKI/SYT11/KLHL17/CABP1/RPH3A/APBA1/ATP2B2/GABRG1/GPER1/RIMS3/GRIA4/ADORA2A/P2RX6	53
CC	GO:0001533	cornified envelope	9|1406	30|15237	0.00112966	0.0256056	ENSG00000163216/ENSG00000124102/ENSG00000135046/ENSG00000186395/ENSG00000121552/ENSG00000159450/ENSG00000081277/ENSG00000167880/ENSG00000241794	SPRR2D/PI3/ANXA1/KRT10/CSTA/TCHH/PKP1/EVPL/SPRR2A	9
CC	GO:0032982	myosin filament	6|1406	15|15237	0.00147009	0.0321321	ENSG00000109063/ENSG00000134571/ENSG00000144821/ENSG00000105357/ENSG00000078814/ENSG00000133392	MYH3/MYBPC3/MYH15/MYH14/MYH7B/MYH11	6
MF	GO:0008083	growth factor activity	32|1338	127|14463	1.08047e-07	1.47694e-05	ENSG00000108342/ENSG00000164400/ENSG00000163739/ENSG00000128342/ENSG00000124882/ENSG00000128564/ENSG00000122641/ENSG00000095752/ENSG00000109321/ENSG00000136244/ENSG00000118523/ENSG00000113070/ENSG00000157168/ENSG00000093072/ENSG00000111405/ENSG00000168811/ENSG00000134259/ENSG00000019991/ENSG00000101144/ENSG00000175189/ENSG00000156427/ENSG00000107984/ENSG00000112715/ENSG00000130513/ENSG00000242689…	CSF3/CSF2/CXCL1/LIF/EREG/VGF/INHBA/IL11/AREG/IL6/CTGF/HBEGF/NRG1/ADA2/ENDOU/IL12A/NGF/HGF/BMP7/INHBC/FGF18/DKK1/VEGFA/GDF15/CNTF/OSM/INHBE/FGF5/PDGFB/FGF22/NODAL/TGFA	32
MF	GO:0008009	chemokine activity	13|1338	26|14463	1.13114e-07	1.47694e-05	ENSG00000169429/ENSG00000115009/ENSG00000163734/ENSG00000163739/ENSG00000081041/ENSG00000102970/ENSG00000277632/ENSG00000276085/ENSG00000108691/ENSG00000102962/ENSG00000006210/ENSG00000172724/ENSG00000006606	CXCL8/CCL20/CXCL3/CXCL1/CXCL2/CCL17/CCL3/CCL3L1/CCL2/CCL22/CX3CL1/CCL19/CCL26	13
MF	GO:0003774	motor activity	30|1338	120|14463	3.22069e-07	3.27079e-05	ENSG00000142945/ENSG00000112984/ENSG00000237649/ENSG00000186185/ENSG00000116852/ENSG00000118193/ENSG00000138778/ENSG00000090889/ENSG00000137807/ENSG00000109063/ENSG00000138182/ENSG00000163808/ENSG00000155980/ENSG00000121621/ENSG00000079616/ENSG00000166866/ENSG00000144821/ENSG00000122735/ENSG00000185842/ENSG00000145555/ENSG00000184786/ENSG00000138160/ENSG00000105357/ENSG00000174844/ENSG00000078814…	KIF2C/KIF20A/KIFC1/KIF18B/KIF21B/KIF14/CENPE/KIF4A/KIF23/MYH3/KIF20B/KIF15/KIF5A/KIF18A/KIF22/MYO1A/MYH15/DNAI1/DNAH14/MYO10/TCTE3/KIF11/MYH14/DNAH12/MYH7B/MYH11/DNAH10/MYO1H/MYO18B/DNAI2	30
MF	GO:0140097	catalytic activity, acting on DNA	39|1338	196|14463	3.37427e-06	0.00028662	ENSG00000140451/ENSG00000154920/ENSG00000093009/ENSG00000285816/ENSG00000088305/ENSG00000164362/ENSG00000127586/ENSG00000149948/ENSG00000160957/ENSG00000051341/ENSG00000147536/ENSG00000197299/ENSG00000109674/ENSG00000177614/ENSG00000101003/ENSG00000125885/ENSG00000014138/ENSG00000166833/ENSG00000174371/ENSG00000116254/ENSG00000258366/ENSG00000131153/ENSG00000197774/ENSG00000186871/ENSG00000085999…	PIF1/EME1/CDC45/AP000944.2/DNMT3B/TERT/CHTF18/HMGA2/RECQL4/POLQ/GINS4/BLM/NEIL3/PGBD5/GINS1/MCM8/POLA2/NAV2/EXO1/CHD5/RTEL1/GINS2/EME2/ERCC6L/RAD54L/TOP2A/DNA2/DDX11/RFC4/RFC3/PCNA/MCM4/FEN1/MCM7/LIG1/POLE2/DNASE1L2/SLX4/GEN1	39
MF	GO:0048020	CCR chemokine receptor binding	10|1338	20|14463	3.44947e-06	0.00028662	ENSG00000115009/ENSG00000102970/ENSG00000277632/ENSG00000121797/ENSG00000276085/ENSG00000108691/ENSG00000102962/ENSG00000006210/ENSG00000172724/ENSG00000006606	CCL20/CCL17/CCL3/CCRL2/CCL3L1/CCL2/CCL22/CX3CL1/CCL19/CCL26	10
MF	GO:0003777	microtubule motor activity	20|1338	78|14463	1.93698e-05	0.00147533	ENSG00000142945/ENSG00000112984/ENSG00000237649/ENSG00000186185/ENSG00000116852/ENSG00000118193/ENSG00000138778/ENSG00000090889/ENSG00000137807/ENSG00000138182/ENSG00000163808/ENSG00000155980/ENSG00000121621/ENSG00000079616/ENSG00000122735/ENSG00000185842/ENSG00000138160/ENSG00000174844/ENSG00000197653/ENSG00000171595	KIF2C/KIF20A/KIFC1/KIF18B/KIF21B/KIF14/CENPE/KIF4A/KIF23/KIF20B/KIF15/KIF5A/KIF18A/KIF22/DNAI1/DNAH14/KIF11/DNAH12/DNAH10/DNAI2	20
MF	GO:0003678	DNA helicase activity	20|1338	79|14463	2.37096e-05	0.00166697	ENSG00000140451/ENSG00000093009/ENSG00000127586/ENSG00000160957/ENSG00000051341/ENSG00000147536/ENSG00000197299/ENSG00000101003/ENSG00000125885/ENSG00000166833/ENSG00000116254/ENSG00000258366/ENSG00000131153/ENSG00000186871/ENSG00000138346/ENSG00000013573/ENSG00000163918/ENSG00000133119/ENSG00000104738/ENSG00000166508	PIF1/CDC45/CHTF18/RECQL4/POLQ/GINS4/BLM/GINS1/MCM8/NAV2/CHD5/RTEL1/GINS2/ERCC6L/DNA2/DDX11/RFC4/RFC3/MCM4/MCM7	20
MF	GO:0008017	microtubule binding	40|1338	232|14463	8.33116e-05	0.00543906	ENSG00000166851/ENSG00000142945/ENSG00000112984/ENSG00000237649/ENSG00000186185/ENSG00000116852/ENSG00000067798/ENSG00000076382/ENSG00000137460/ENSG00000089685/ENSG00000118193/ENSG00000154839/ENSG00000138778/ENSG00000090889/ENSG00000137807/ENSG00000101222/ENSG00000138182/ENSG00000163808/ENSG00000182511/ENSG00000155980/ENSG00000139354/ENSG00000161800/ENSG00000121621/ENSG00000079616/ENSG00000101447…	PLK1/KIF2C/KIF20A/KIFC1/KIF18B/KIF21B/NAV3/SPAG5/FHDC1/BIRC5/KIF14/SKA1/CENPE/KIF4A/KIF23/SPEF1/KIF20B/KIF15/FES/KIF5A/GAS2L3/RACGAP1/KIF18A/KIF22/FAM83D/FTCD/DNM3/SAXO2/CEP295NL/NDRG1/LZTS1/CCDC88B/NUSAP1/KIF11/SPAG8/PSRC1/JAKMIP3/MAP6/CCDC181/PRC1	40
MF	GO:0001664	G protein-coupled receptor binding	35|1338	196|14463	0.000110908	0.00675801	ENSG00000169429/ENSG00000115009/ENSG00000163734/ENSG00000163739/ENSG00000081041/ENSG00000188064/ENSG00000188710/ENSG00000102970/ENSG00000160951/ENSG00000277632/ENSG00000121797/ENSG00000276085/ENSG00000093072/ENSG00000143816/ENSG00000095739/ENSG00000189334/ENSG00000157017/ENSG00000108691/ENSG00000197959/ENSG00000102962/ENSG00000006210/ENSG00000188958/ENSG00000145040/ENSG00000197696/ENSG00000108849…	CXCL8/CCL20/CXCL3/CXCL1/CXCL2/WNT7B/QRFP/CCL17/PTGER1/CCL3/CCRL2/CCL3L1/ADA2/WNT9A/BAMBI/S100A14/GHRL/CCL2/DNM3/CCL22/CX3CL1/UTS2B/UCN2/NMB/PPY/EDN2/ADM/APLP1/NECAB2/CCL19/PNOC/CCL26/BBS1/PYY/ADORA2A	35
MF	GO:0003688	DNA replication origin binding	9|1338	24|14463	0.00017483	0.00998717	ENSG00000093009/ENSG00000091651/ENSG00000065328/ENSG00000094804/ENSG00000125885/ENSG00000085840/ENSG00000013573/ENSG00000104738/ENSG00000166508	CDC45/ORC6/MCM10/CDC6/MCM8/ORC1/DDX11/MCM4/MCM7	9
MF	GO:0016887	ATPase activity	54|1338	357|14463	0.000204067	0.0109716	ENSG00000140451/ENSG00000142945/ENSG00000112984/ENSG00000237649/ENSG00000179869/ENSG00000186185/ENSG00000116852/ENSG00000118193/ENSG00000138778/ENSG00000090889/ENSG00000137807/ENSG00000127586/ENSG00000109063/ENSG00000051341/ENSG00000138182/ENSG00000163808/ENSG00000123136/ENSG00000197299/ENSG00000155980/ENSG00000154263/ENSG00000121621/ENSG00000079616/ENSG00000196584/ENSG00000147614/ENSG00000250565…	PIF1/KIF2C/KIF20A/KIFC1/ABCA13/KIF18B/KIF21B/KIF14/CENPE/KIF4A/KIF23/CHTF18/MYH3/POLQ/KIF20B/KIF15/DDX39A/BLM/KIF5A/ABCA10/KIF18A/KIF22/XRCC2/ATP6V0D2/ATP6V1E2/DNAI1/DNAH14/ABCC9/ABCG2/ERCC6L/RAD54L/TOP2A/DNA2/DDX11/ATAD2/ATAD5/RFC4/RFC3/MYO10/ATP2A1/MCM7/KIF11/ATP6V0E2/MSH5/ATP12A/MYH14/ABCC11/PMS2P3/ATP2C2/ABCA11P/DNAH10/ATP2B2/ABCA12/DNAI2	54
MF	GO:0070851	growth factor receptor binding	23|1338	115|14463	0.000304346	0.015454	ENSG00000108342/ENSG00000164400/ENSG00000125538/ENSG00000124882/ENSG00000136695/ENSG00000115008/ENSG00000095752/ENSG00000109321/ENSG00000136689/ENSG00000136696/ENSG00000136244/ENSG00000113070/ENSG00000164283/ENSG00000168811/ENSG00000156427/ENSG00000112715/ENSG00000125571/ENSG00000242689/ENSG00000138675/ENSG00000166923/ENSG00000100311/ENSG00000070388/ENSG00000163235	CSF3/CSF2/IL1B/EREG/IL36RN/IL1A/IL11/AREG/IL1RN/IL36B/IL6/HBEGF/ESM1/IL12A/FGF18/VEGFA/IL37/CNTF/FGF5/GREM1/PDGFB/FGF22/TGFA	23
MF	GO:0035173	histone kinase activity	7|1338	17|14463	0.000482676	0.0232192	ENSG00000134057/ENSG00000087586/ENSG00000170312/ENSG00000178999/ENSG00000100749/ENSG00000177602/ENSG00000105146	CCNB1/AURKA/CDK1/AURKB/VRK1/HASPIN/AURKC	7
MF	GO:0042623	ATPase activity, coupled	42|1338	269|14463	0.00051606	0.0234159	ENSG00000140451/ENSG00000179869/ENSG00000186185/ENSG00000118193/ENSG00000127586/ENSG00000109063/ENSG00000051341/ENSG00000138182/ENSG00000197299/ENSG00000155980/ENSG00000154263/ENSG00000121621/ENSG00000196584/ENSG00000147614/ENSG00000250565/ENSG00000122735/ENSG00000185842/ENSG00000069431/ENSG00000118777/ENSG00000186871/ENSG00000085999/ENSG00000131747/ENSG00000138346/ENSG00000013573/ENSG00000176208…	PIF1/ABCA13/KIF18B/KIF14/CHTF18/MYH3/POLQ/KIF20B/BLM/KIF5A/ABCA10/KIF18A/XRCC2/ATP6V0D2/ATP6V1E2/DNAI1/DNAH14/ABCC9/ABCG2/ERCC6L/RAD54L/TOP2A/DNA2/DDX11/ATAD5/RFC4/RFC3/MYO10/ATP2A1/MCM7/KIF11/ATP6V0E2/MSH5/ATP12A/MYH14/ABCC11/ATP2C2/ABCA11P/DNAH10/ATP2B2/ABCA12/DNAI2	42
MF	GO:0005149	interleukin-1 receptor binding	6|1338	13|14463	0.000600582	0.0234159	ENSG00000125538/ENSG00000136695/ENSG00000115008/ENSG00000136689/ENSG00000136696/ENSG00000125571	IL1B/IL36RN/IL1A/IL1RN/IL36B/IL37	6
MF	GO:0016888	endodeoxyribonuclease activity, producing 5'-phosphomonoesters	6|1338	13|14463	0.000600582	0.0234159	ENSG00000174371/ENSG00000138346/ENSG00000168496/ENSG00000167968/ENSG00000188827/ENSG00000178295	EXO1/DNA2/FEN1/DNASE1L2/SLX4/GEN1	6
MF	GO:0015631	tubulin binding	47|1338	313|14463	0.000603819	0.0234159	ENSG00000166851/ENSG00000142945/ENSG00000112984/ENSG00000237649/ENSG00000186185/ENSG00000116852/ENSG00000067798/ENSG00000076382/ENSG00000137460/ENSG00000089685/ENSG00000118193/ENSG00000154839/ENSG00000138778/ENSG00000090889/ENSG00000137807/ENSG00000101222/ENSG00000138182/ENSG00000163808/ENSG00000182511/ENSG00000155980/ENSG00000139354/ENSG00000151849/ENSG00000161800/ENSG00000121621/ENSG00000079616…	PLK1/KIF2C/KIF20A/KIFC1/KIF18B/KIF21B/NAV3/SPAG5/FHDC1/BIRC5/KIF14/SKA1/CENPE/KIF4A/KIF23/SPEF1/KIF20B/KIF15/FES/KIF5A/GAS2L3/CENPJ/RACGAP1/KIF18A/KIF22/BRCA1/FAM83D/C9orf24/BRCA2/FTCD/DNM3/SAXO2/CEP295NL/NDRG1/TRIM36/LZTS1/CCDC88B/NUSAP1/KIF11/SPAG8/SYT11/PSRC1/JAKMIP3/MAP6/CCDC181/STMN4/PRC1	47
MF	GO:0005516	calmodulin binding	30|1338	179|14463	0.000987721	0.0347222	ENSG00000183856/ENSG00000104783/ENSG00000066279/ENSG00000164949/ENSG00000176170/ENSG00000109063/ENSG00000081248/ENSG00000176884/ENSG00000166866/ENSG00000144821/ENSG00000123360/ENSG00000075043/ENSG00000154146/ENSG00000117152/ENSG00000116761/ENSG00000164076/ENSG00000145555/ENSG00000130477/ENSG00000130770/ENSG00000143333/ENSG00000105357/ENSG00000133392/ENSG00000143603/ENSG00000101306/ENSG00000058404…	IQGAP3/KCNN4/ASPM/GEM/SPHK1/MYH3/CACNA1S/GRIN1/MYO1A/MYH15/PDE1B/KCNQ2/NRGN/RGS4/CTH/CAMKV/MYO10/UNC13A/ATP5IF1/RGS16/MYH14/MYH11/KCNN3/MYLK2/CAMK2B/NOS3/ATP2B2/MAP6/CAMK1D/MBP	30
MF	GO:0016538	cyclin-dependent protein serine/threonine kinase regulator activity	12|1338	48|14463	0.00111835	0.0378582	ENSG00000134057/ENSG00000145386/ENSG00000147082/ENSG00000133101/ENSG00000123975/ENSG00000129355/ENSG00000157456/ENSG00000173207/ENSG00000162063/ENSG00000124762/ENSG00000147883/ENSG00000105219	CCNB1/CCNA2/CCNB3/CCNA1/CKS2/CDKN2D/CCNB2/CKS1B/CCNF/CDKN1A/CDKN2B/CNTD2	12
MF	GO:0004857	enzyme inhibitor activity	45|1338	306|14463	0.00121021	0.0395047	ENSG00000105825/ENSG00000140451/ENSG00000197632/ENSG00000106366/ENSG00000089685/ENSG00000124102/ENSG00000170373/ENSG00000129355/ENSG00000206073/ENSG00000164611/ENSG00000164266/ENSG00000166396/ENSG00000023445/ENSG00000167772/ENSG00000102032/ENSG00000057149/ENSG00000135046/ENSG00000134259/ENSG00000121552/ENSG00000143401/ENSG00000137449/ENSG00000136158/ENSG00000206075/ENSG00000234465/ENSG00000170099…	TFPI2/PIF1/SERPINB2/SERPINE1/BIRC5/PI3/CST1/CDKN2D/SERPINB4/PTTG1/SPINK1/SERPINB7/BIRC3/ANGPTL4/RENBP/SERPINB3/ANXA1/NGF/CSTA/ANP32E/CPEB2/SPRY2/SERPINB5/PINLYP/SERPINA6/SPINT2/FBXO5/ATP5IF1/CST4/SERPINB8/SFN/CDKN1A/SERPIND1/DGKI/CDKN2B/PHACTR1/SPOCK2/CABP1/GCKR/PPP1R14A/PPP1R27/TNFSF14/SERPINC1/PPP1R14D/PPP1R14C	45
MF	GO:0008574	ATP-dependent microtubule motor activity, plus-end-directed	8|1338	25|14463	0.00135329	0.0403678	ENSG00000186185/ENSG00000118193/ENSG00000138182/ENSG00000155980/ENSG00000121621/ENSG00000122735/ENSG00000138160/ENSG00000171595	KIF18B/KIF14/KIF20B/KIF5A/KIF18A/DNAI1/KIF11/DNAI2	8
MF	GO:0005184	neuropeptide hormone activity	6|1338	15|14463	0.00148943	0.0403678	ENSG00000128564/ENSG00000188710/ENSG00000134548/ENSG00000108849/ENSG00000168081/ENSG00000131096	VGF/QRFP/SPX/PPY/PNOC/PYY	6
MF	GO:0017116	single-stranded DNA-dependent ATP-dependent DNA helicase activity	7|1338	20|14463	0.00150165	0.0403678	ENSG00000140451/ENSG00000127586/ENSG00000051341/ENSG00000138346/ENSG00000163918/ENSG00000133119/ENSG00000166508	PIF1/CHTF18/POLQ/DNA2/RFC4/RFC3/MCM7	7
MF	GO:0043138	3'-5' DNA helicase activity	7|1338	20|14463	0.00150165	0.0403678	ENSG00000093009/ENSG00000160957/ENSG00000147536/ENSG00000197299/ENSG00000101003/ENSG00000131153/ENSG00000166508	CDC45/RECQL4/GINS4/BLM/GINS1/GINS2/MCM7	7
MF	GO:0043142	single-stranded DNA-dependent ATPase activity	7|1338	20|14463	0.00150165	0.0403678	ENSG00000140451/ENSG00000127586/ENSG00000051341/ENSG00000138346/ENSG00000163918/ENSG00000133119/ENSG00000166508	PIF1/CHTF18/POLQ/DNA2/RFC4/RFC3/MCM7	7

## Sheet: GOs down with MBZ treatment
SUM		SUM159									MDA-231
GOID	Description	GeneRatio	BgRatio	pvalue	padj	geneID	geneName	Count			GOID	Description	GeneRatio	BgRatio	pvalue	padj	geneID	geneName	Count
GO:0002576	platelet degranulation	28|1250	109|14558	9.243e-08	4.91358e-05	ENSG00000229314/ENSG00000106538/ENSG00000228278/ENSG00000250722/ENSG00000115414/ENSG00000149131/ENSG00000184500/ENSG00000135218/ENSG00000183087/ENSG00000120885/ENSG00000129009/ENSG00000092969/ENSG00000197746/ENSG00000197766/ENSG00000175899/ENSG00000163815/ENSG00000137801/ENSG00000125257/ENSG00000149218/ENSG00000100234/ENSG00000156535/ENSG00000113140/ENSG00000173511/ENSG00000158856/ENSG00000108679…	ORM1/RARRES2/ORM2/SELENOP/FN1/SERPING1/PROS1/CD36/GAS6/CLU/ISLR/TGFB2/PSAP/CFD/A2M/CLEC3B/THBS1/ABCC4/ENDOD1/TIMP3/CD109/SPARC/VEGFB/DMTN/LGALS3BP/APLP2/ITIH3/SERPINF2	28			GO:0000727	double-strand break repair via break-induced replication	7|537	11|13656	4.02421e-08	0.000171753	ENSG00000100297/ENSG00000131153/ENSG00000073111/ENSG00000076003/ENSG00000112118/ENSG00000166508/ENSG00000093009	MCM5/GINS2/MCM2/MCM6/MCM3/MCM7/CDC45	7		0
GO:0001525	angiogenesis	70|1250	450|14558	6.89842e-07	0.000141046	ENSG00000133048/ENSG00000135744/ENSG00000160255/ENSG00000113721/ENSG00000115414/ENSG00000136235/ENSG00000125730/ENSG00000171236/ENSG00000087245/ENSG00000154188/ENSG00000132386/ENSG00000125378/ENSG00000137573/ENSG00000204291/ENSG00000074181/ENSG00000004399/ENSG00000120708/ENSG00000020181/ENSG00000151617/ENSG00000134853/ENSG00000100968/ENSG00000107731/ENSG00000182871/ENSG00000130702/ENSG00000138061…	CHI3L1/AGT/ITGB2/PDGFRB/FN1/GPNMB/C3/LRG1/MMP2/ANGPT1/SERPINF1/BMP4/SULF1/COL15A1/NOTCH3/PLXND1/TGFBI/ADGRA2/EDNRA/PDGFRA/NFATC4/UNC5B/COL18A1/LAMA5/CYP1B1/VASH1/NRCAM/ENPP2/CEMIP2/CEACAM1/GLUL/S1PR1/SFRP2/TGFB2/PTN/JUP/PRKD1/RECK/RAMP1/PIK3R3/ADGRB3/PRCP/EMP2/HSPG2/THBS1/GAB1/MFGE8/COL4A4/GRN/TNFSF12/CD34/MAP2K5/HS6ST1/SPARC/VEGFB/PARVA/CTSH/PTK2B/ACKR3/COL4A2/PTEN/GTF2I/PLCD1/SLIT2/JAK1/CXCR4/M…	70			GO:0006270	DNA replication initiation	11|537	38|13656	1.43807e-07	0.000306885	ENSG00000100297/ENSG00000073111/ENSG00000076003/ENSG00000167513/ENSG00000085840/ENSG00000112118/ENSG00000177084/ENSG00000166508/ENSG00000175305/ENSG00000140534/ENSG00000093009	MCM5/MCM2/MCM6/CDT1/ORC1/MCM3/POLE/MCM7/CCNE2/TICRR/CDC45	11		0
GO:0031589	cell-substrate adhesion	50|1250	319|14558	2.16967e-05	0.00192969	ENSG00000160255/ENSG00000091986/ENSG00000162692/ENSG00000168542/ENSG00000115414/ENSG00000140092/ENSG00000162804/ENSG00000154188/ENSG00000132470/ENSG00000077942/ENSG00000198910/ENSG00000187244/ENSG00000123384/ENSG00000135218/ENSG00000130702/ENSG00000162493/ENSG00000169604/ENSG00000091136/ENSG00000204580/ENSG00000172037/ENSG00000183087/ENSG00000108821/ENSG00000005844/ENSG00000105894/ENSG00000173801…	ITGB2/CCDC80/VCAM1/COL3A1/FN1/FBLN5/SNED1/ANGPT1/ITGB4/FBLN1/L1CAM/BCAM/LRP1/CD36/LAMA5/PDPN/ANTXR1/LAMB1/DDR1/LAMB2/GAS6/COL1A1/ITGAL/PTN/JUP/EDA/JAK2/MEGF9/LAMC1/COL16A1/ARHGAP6/EMP2/HSPG2/THBS1/PPFIA2/CD34/ITGA1/GPM6B/BCL2/NPY2R/PARVA/PTK2B/DMTN/FBLN2/PTEN/EPB41L5/PIK3R1/MMRN2/MERTK/SGCE	50			GO:0044843	cell cycle G1/S phase transition	27|537	248|13656	1.66587e-06	0.00236997	ENSG00000100297/ENSG00000073111/ENSG00000172201/ENSG00000101447/ENSG00000076003/ENSG00000158402/ENSG00000167513/ENSG00000123080/ENSG00000145604/ENSG00000085840/ENSG00000022267/ENSG00000101412/ENSG00000228716/ENSG00000112118/ENSG00000177084/ENSG00000170312/ENSG00000176890/ENSG00000166483/ENSG00000183856/ENSG00000207870/ENSG00000166508/ENSG00000175305/ENSG00000099994/ENSG00000141510/ENSG00000124766…	MCM5/MCM2/ID4/FAM83D/MCM6/CDC25C/CDT1/CDKN2C/SKP2/ORC1/FHL1/E2F1/DHFR/MCM3/POLE/CDK1/TYMS/WEE1/IQGAP3/MIR221/MCM7/CCNE2/SUSD2/TP53/SOX4/PCBP4/CDC45	27		0
GO:0045765	regulation of angiogenesis	42|1250	265|14558	7.44681e-05	0.00435025	ENSG00000133048/ENSG00000135744/ENSG00000160255/ENSG00000136235/ENSG00000125730/ENSG00000171236/ENSG00000132386/ENSG00000137573/ENSG00000004399/ENSG00000020181/ENSG00000138061/ENSG00000071246/ENSG00000136960/ENSG00000135048/ENSG00000079385/ENSG00000135821/ENSG00000145423/ENSG00000092969/ENSG00000105894/ENSG00000173801/ENSG00000184304/ENSG00000122707/ENSG00000135298/ENSG00000213853/ENSG00000142798…	CHI3L1/AGT/ITGB2/GPNMB/C3/LRG1/SERPINF1/SULF1/PLXND1/ADGRA2/CYP1B1/VASH1/ENPP2/CEMIP2/CEACAM1/GLUL/SFRP2/TGFB2/PTN/JUP/PRKD1/RECK/ADGRB3/EMP2/HSPG2/THBS1/GAB1/GRN/TNFSF12/CD34/MAP2K5/SPARC/VEGFB/CTSH/PTK2B/COL4A2/GTF2I/JAK1/CXCR4/MMRN2/EFNA3/TLR3	42			GO:0000280	nuclear division	34|537	364|13656	2.66638e-06	0.00284503	ENSG00000101057/ENSG00000175063/ENSG00000149503/ENSG00000158402/ENSG00000142945/ENSG00000167513/ENSG00000137804/ENSG00000135476/ENSG00000166851/ENSG00000178999/ENSG00000117724/ENSG00000085999/ENSG00000237649/ENSG00000010292/ENSG00000126803/ENSG00000121152/ENSG00000079616/ENSG00000089685/ENSG00000148773/ENSG00000066279/ENSG00000072864/ENSG00000011426/ENSG00000175305/ENSG00000198901/ENSG00000127564…	MYBL2/UBE2C/INCENP/CDC25C/KIF2C/CDT1/NUSAP1/ESPL1/PLK1/AURKB/CENPF/RAD54L/KIFC1/NCAPD2/HSPA2/NCAPH/KIF22/BIRC5/MKI67/ASPM/NDE1/ANLN/CCNE2/PRC1/PKMYT1/RAD54B/NCAPH2/CENPE/LRP5/TOP2A/PDXP/SLC2A8/CHMP6/BRIP1	34		0
GO:0002062	chondrocyte differentiation	22|1250	110|14558	0.000142046	0.00686471	ENSG00000111799/ENSG00000196562/ENSG00000125378/ENSG00000137573/ENSG00000157766/ENSG00000115380/ENSG00000120708/ENSG00000136378/ENSG00000187955/ENSG00000179403/ENSG00000142156/ENSG00000145423/ENSG00000142173/ENSG00000168646/ENSG00000168056/ENSG00000149257/ENSG00000165804/ENSG00000110693/ENSG00000163359/ENSG00000196739/ENSG00000111186/ENSG00000132561	COL12A1/SULF2/BMP4/SULF1/ACAN/EFEMP1/TGFBI/ADAMTS7/COL14A1/VWA1/COL6A1/SFRP2/COL6A2/AXIN2/LTBP3/SERPINH1/ZNF219/SOX6/COL6A3/COL27A1/WNT5B/MATN2	22			GO:0000082	G1/S transition of mitotic cell cycle	25|537	235|13656	6.09979e-06	0.00425205	ENSG00000100297/ENSG00000073111/ENSG00000172201/ENSG00000076003/ENSG00000158402/ENSG00000167513/ENSG00000123080/ENSG00000145604/ENSG00000085840/ENSG00000022267/ENSG00000101412/ENSG00000228716/ENSG00000112118/ENSG00000177084/ENSG00000170312/ENSG00000176890/ENSG00000166483/ENSG00000183856/ENSG00000207870/ENSG00000166508/ENSG00000175305/ENSG00000141510/ENSG00000124766/ENSG00000090097/ENSG00000093009	MCM5/MCM2/ID4/MCM6/CDC25C/CDT1/CDKN2C/SKP2/ORC1/FHL1/E2F1/DHFR/MCM3/POLE/CDK1/TYMS/WEE1/IQGAP3/MIR221/MCM7/CCNE2/TP53/SOX4/PCBP4/CDC45	25		0
GO:0001667	ameboidal-type cell migration	51|1250	358|14558	0.000221037	0.00910878	ENSG00000130203/ENSG00000135744/ENSG00000160255/ENSG00000115414/ENSG00000196405/ENSG00000154188/ENSG00000132386/ENSG00000125378/ENSG00000004399/ENSG00000049130/ENSG00000020181/ENSG00000075223/ENSG00000168874/ENSG00000188613/ENSG00000130702/ENSG00000184489/ENSG00000150347/ENSG00000138061/ENSG00000161544/ENSG00000071246/ENSG00000136960/ENSG00000079385/ENSG00000135821/ENSG00000171444/ENSG00000105429…	APOE/AGT/ITGB2/FN1/EVL/ANGPT1/SERPINF1/BMP4/PLXND1/KITLG/ADGRA2/SEMA3C/ATOH8/NANOS1/LAMA5/PTP4A3/ARID5B/CYP1B1/CYGB/VASH1/ENPP2/CEACAM1/GLUL/MCC/MEGF8/GATA3/SEMA6B/NRTN/TGFB2/PTN/JUP/PRKD1/PIK3R3/PRCP/EMP2/THBS1/GRN/TNFSF12/MAP2K5/STAT5A/SPARC/CTSH/PTK2B/DMTN/PTEN/EDNRB/SLIT2/EPB41L5/KANK2/MMRN2/IQSEC1	51			GO:0006260	DNA replication	27|537	267|13656	6.7729e-06	0.00425205	ENSG00000117318/ENSG00000100297/ENSG00000131153/ENSG00000159259/ENSG00000073111/ENSG00000076003/ENSG00000167513/ENSG00000137309/ENSG00000085840/ENSG00000159335/ENSG00000112118/ENSG00000175643/ENSG00000177084/ENSG00000170312/ENSG00000128951/ENSG00000105486/ENSG00000168496/ENSG00000143476/ENSG00000166508/ENSG00000175305/ENSG00000049541/ENSG00000074047/ENSG00000167325/ENSG00000141510/ENSG00000140534…	ID3/MCM5/GINS2/CHAF1B/MCM2/MCM6/CDT1/HMGA1/ORC1/PTMS/MCM3/RMI2/POLE/CDK1/DUT/LIG1/FEN1/DTL/MCM7/CCNE2/RFC2/GLI2/RRM1/TP53/TICRR/CDC45/BRIP1	27		0
GO:0061448	connective tissue development	36|1250	235|14558	0.00046088	0.0142601	ENSG00000111799/ENSG00000133048/ENSG00000196562/ENSG00000113721/ENSG00000109819/ENSG00000143365/ENSG00000125378/ENSG00000137573/ENSG00000157766/ENSG00000115380/ENSG00000107796/ENSG00000120708/ENSG00000111341/ENSG00000130635/ENSG00000150347/ENSG00000136378/ENSG00000187955/ENSG00000179403/ENSG00000142156/ENSG00000169071/ENSG00000145423/ENSG00000142173/ENSG00000108821/ENSG00000168646/ENSG00000168056…	COL12A1/CHI3L1/SULF2/PDGFRB/PPARGC1A/RORC/BMP4/SULF1/ACAN/EFEMP1/ACTA2/TGFBI/MGP/COL5A1/ARID5B/ADAMTS7/COL14A1/VWA1/COL6A1/ROR2/SFRP2/COL6A2/COL1A1/AXIN2/LTBP3/CD34/SERPINH1/THRA/ZNF219/SOX6/TBL1XR1/COL6A3/BMP1/COL27A1/WNT5B/MATN2	36			GO:0140014	mitotic nuclear division	26|537	252|13656	6.97384e-06	0.00425205	ENSG00000101057/ENSG00000175063/ENSG00000149503/ENSG00000158402/ENSG00000142945/ENSG00000167513/ENSG00000137804/ENSG00000135476/ENSG00000166851/ENSG00000178999/ENSG00000117724/ENSG00000237649/ENSG00000010292/ENSG00000121152/ENSG00000079616/ENSG00000089685/ENSG00000148773/ENSG00000072864/ENSG00000011426/ENSG00000198901/ENSG00000127564/ENSG00000025770/ENSG00000138778/ENSG00000162337/ENSG00000241360…	MYBL2/UBE2C/INCENP/CDC25C/KIF2C/CDT1/NUSAP1/ESPL1/PLK1/AURKB/CENPF/KIFC1/NCAPD2/NCAPH/KIF22/BIRC5/MKI67/NDE1/ANLN/PRC1/PKMYT1/NCAPH2/CENPE/LRP5/PDXP/CHMP6	26		0
GO:0031099	regeneration	28|1250	170|14558	0.00060099	0.0171767	ENSG00000196562/ENSG00000123384/ENSG00000138379/ENSG00000069702/ENSG00000060656/ENSG00000166741/ENSG00000172037/ENSG00000134986/ENSG00000185924/ENSG00000183087/ENSG00000105894/ENSG00000096968/ENSG00000183762/ENSG00000030582/ENSG00000108823/ENSG00000116128/ENSG00000110651/ENSG00000105426/ENSG00000134247/ENSG00000171791/ENSG00000186907/ENSG00000107562/ENSG00000171862/ENSG00000070770/ENSG00000104324…	SULF2/LRP1/MSTN/TGFBR3/PTPRU/NNMT/LAMB2/NREP/RTN4RL1/GAS6/PTN/JAK2/KREMEN1/GRN/SGCA/BCL9/CD81/PTPRS/PTGFRN/BCL2/RTN4RL2/CXCL12/PTEN/CSNK2A2/CPQ/PTCH1/SOX2/MATN2	28			GO:0071103	DNA conformation change	27|537	270|13656	8.33075e-06	0.00432601	ENSG00000100297/ENSG00000131153/ENSG00000159259/ENSG00000073111/ENSG00000105011/ENSG00000076003/ENSG00000137804/ENSG00000188486/ENSG00000137309/ENSG00000085999/ENSG00000010292/ENSG00000112118/ENSG00000121152/ENSG00000170312/ENSG00000166508/ENSG00000137812/ENSG00000049541/ENSG00000100162/ENSG00000197275/ENSG00000025770/ENSG00000141510/ENSG00000125398/ENSG00000143799/ENSG00000131747/ENSG00000093009…	MCM5/GINS2/CHAF1B/MCM2/ASF1B/MCM6/NUSAP1/H2AFX/HMGA1/RAD54L/NCAPD2/MCM3/NCAPH/CDK1/MCM7/KNL1/RFC2/CENPM/RAD54B/NCAPH2/TP53/SOX9/PARP1/TOP2A/CDC45/BRIP1/HIST1H2BM	27		0
GO:0007507	heart development	64|1250	499|14558	0.000734539	0.019524	ENSG00000109472/ENSG00000135744/ENSG00000113721/ENSG00000162692/ENSG00000168542/ENSG00000196091/ENSG00000082014/ENSG00000125378/ENSG00000157766/ENSG00000122870/ENSG00000004399/ENSG00000130635/ENSG00000151617/ENSG00000198796/ENSG00000124766/ENSG00000149596/ENSG00000075223/ENSG00000134853/ENSG00000100968/ENSG00000196159/ENSG00000069702/ENSG00000082482/ENSG00000170989/ENSG00000086967/ENSG00000145423…	CPE/AGT/PDGFRB/VCAM1/COL3A1/MYBPC1/SMARCD3/BMP4/ACAN/BICC1/PLXND1/COL5A1/EDNRA/ALPK2/SOX4/JPH2/SEMA3C/PDGFRA/NFATC4/FAT4/TGFBR3/KCNK2/S1PR1/MYBPC2/SFRP2/HEG1/PTK7/MEGF8/TEAD2/FBN1/GATA3/GAA/TFDP2/SORBS2/TGFB2/PTN/PDLIM1/NEBL/AXIN2/POU6F1/TP53/MAP2K5/TNFRSF1A/SPARC/PRDM1/TCF25/VEGFB/NPY2R/PDCD4/PARVA/LDB3/SOX6/PTEN/RXRA/PKD2/CXADR/SLIT2/SALL4/FLRT2/ARRB2/PDLIM2/PSKH1/MOSPD3/PTCH1	64			GO:0048285	organelle fission	35|537	402|13656	9.12233e-06	0.00432601	ENSG00000101057/ENSG00000175063/ENSG00000149503/ENSG00000158402/ENSG00000142945/ENSG00000167513/ENSG00000137804/ENSG00000135476/ENSG00000166851/ENSG00000178999/ENSG00000117724/ENSG00000085999/ENSG00000237649/ENSG00000010292/ENSG00000126803/ENSG00000121152/ENSG00000079616/ENSG00000089685/ENSG00000148773/ENSG00000066279/ENSG00000072864/ENSG00000011426/ENSG00000175305/ENSG00000198901/ENSG00000127564…	MYBL2/UBE2C/INCENP/CDC25C/KIF2C/CDT1/NUSAP1/ESPL1/PLK1/AURKB/CENPF/RAD54L/KIFC1/NCAPD2/HSPA2/NCAPH/KIF22/BIRC5/MKI67/ASPM/NDE1/ANLN/CCNE2/PRC1/PKMYT1/RAD54B/NCAPH2/CENPE/LRP5/TOP2A/PDXP/SLC2A8/CHMP6/BRIP1/PRKN	35		0
GO:0001501	skeletal system development	58|1250	444|14558	0.000819611	0.0210754	ENSG00000111799/ENSG00000133048/ENSG00000196562/ENSG00000168542/ENSG00000038295/ENSG00000073282/ENSG00000087245/ENSG00000125378/ENSG00000137573/ENSG00000157766/ENSG00000115380/ENSG00000102174/ENSG00000120708/ENSG00000111341/ENSG00000124766/ENSG00000049089/ENSG00000134853/ENSG00000081237/ENSG00000196159/ENSG00000150347/ENSG00000136378/ENSG00000187955/ENSG00000179403/ENSG00000142156/ENSG00000169071…	COL12A1/CHI3L1/SULF2/COL3A1/TLL1/TP63/MMP2/BMP4/SULF1/ACAN/EFEMP1/PHEX/TGFBI/MGP/SOX4/COL9A2/PDGFRA/PTPRC/FAT4/ARID5B/ADAMTS7/COL14A1/VWA1/COL6A1/ROR2/CMKLR1/ALX4/SFRP2/COL6A2/MEGF8/FBN1/DYM/COL1A1/TGFB2/AXIN2/ACVR2A/HAPLN3/LTBP3/TP53/ACP5/SERPINH1/VCAN/SPARC/RANBP3L/THRA/ZNF219/FAM20C/MBTPS2/PDGFC/SOX6/COL6A3/BMP1/FOXN3/COL27A1/FGR/SIGLEC15/WNT5B/MATN2	58			GO:0033260	nuclear DNA replication	11|537	59|13656	1.5809e-05	0.00674729	ENSG00000100297/ENSG00000073111/ENSG00000076003/ENSG00000167513/ENSG00000112118/ENSG00000177084/ENSG00000105486/ENSG00000168496/ENSG00000166508/ENSG00000049541/ENSG00000093009	MCM5/MCM2/MCM6/CDT1/MCM3/POLE/LIG1/FEN1/MCM7/RFC2/CDC45	11		0
GO:0051216	cartilage development	28|1250	178|14558	0.00125094	0.0275934	ENSG00000111799/ENSG00000133048/ENSG00000196562/ENSG00000125378/ENSG00000137573/ENSG00000157766/ENSG00000115380/ENSG00000120708/ENSG00000111341/ENSG00000136378/ENSG00000187955/ENSG00000179403/ENSG00000142156/ENSG00000169071/ENSG00000145423/ENSG00000142173/ENSG00000108821/ENSG00000168646/ENSG00000168056/ENSG00000149257/ENSG00000126351/ENSG00000165804/ENSG00000110693/ENSG00000163359/ENSG00000168487…	COL12A1/CHI3L1/SULF2/BMP4/SULF1/ACAN/EFEMP1/TGFBI/MGP/ADAMTS7/COL14A1/VWA1/COL6A1/ROR2/SFRP2/COL6A2/COL1A1/AXIN2/LTBP3/SERPINH1/THRA/ZNF219/SOX6/COL6A3/BMP1/COL27A1/WNT5B/MATN2	28			GO:0006007	glucose catabolic process	8|537	31|13656	1.92178e-05	0.00745649	ENSG00000111669/ENSG00000141959/ENSG00000074800/ENSG00000171314/ENSG00000102144/ENSG00000141510/ENSG00000162337/ENSG00000109107	TPI1/PFKL/ENO1/PGAM1/PGK1/TP53/LRP5/ALDOC	8		0
GO:0031012	extracellular matrix	115|1301	435|15237	2.71222e-29	1.54054e-26	ENSG00000130203/ENSG00000229314/ENSG00000106538/ENSG00000132000/ENSG00000228278/ENSG00000111799/ENSG00000133048/ENSG00000158270/ENSG00000135744/ENSG00000091986/ENSG00000064205/ENSG00000106333/ENSG00000168542/ENSG00000115414/ENSG00000140092/ENSG00000064309/ENSG00000087245/ENSG00000132386/ENSG00000099953/ENSG00000137573/ENSG00000109610/ENSG00000157766/ENSG00000204291/ENSG00000149131/ENSG00000077942…	APOE/ORM1/RARRES2/PODNL1/ORM2/COL12A1/CHI3L1/COLEC12/AGT/CCDC80/WISP2/PCOLCE/COL3A1/FN1/FBLN5/CDON/MMP2/SERPINF1/MMP11/SULF1/SOD3/ACAN/COL15A1/SERPING1/FBLN1/ELANE/EFEMP1/L1CAM/LOXL1/ADAMTS2/PRTN3/TGFBI/MGP/COL5A1/COL9A2/BCAM/SSC5D/CTSF/COL18A1/LAMA5/OLFML2A/SRPX/TGFBR3/COL14A1/LAMB1/VWA1/COL6A1/ADAMTS15/LAMB2/HTRA1/APOC3/TGFB1I1/SFRP2/COL6A2/RTN4RL1/WNT6/FBN1/CLU/TIMP2/VASN/LTBP4/COL1A1/MMP15/AD…	115			GO:0001501	skeletal system development	34|537	405|13656	2.6182e-05	0.00931205	ENSG00000179403/ENSG00000120708/ENSG00000168077/ENSG00000177706/ENSG00000154122/ENSG00000163359/ENSG00000116985/ENSG00000164161/ENSG00000167397/ENSG00000174600/ENSG00000143867/ENSG00000176890/ENSG00000127418/ENSG00000204335/ENSG00000164920/ENSG00000074047/ENSG00000110492/ENSG00000197467/ENSG00000102265/ENSG00000116132/ENSG00000141510/ENSG00000125398/ENSG00000165804/ENSG00000124766/ENSG00000197043…	VWA1/TGFBI/SCARA3/FAM20C/ANKH/COL6A3/BMP8B/HHIP/VKORC1/CMKLR1/OSR1/TYMS/FGFRL1/SP5/OSR2/GLI2/MDK/COL13A1/TIMP1/PRRX1/TP53/SOX9/ZNF219/SOX4/ANXA6/LRP5/COL9A2/THRA/RASSF2/MAPK3/MDFI/HOXA13/WISP1/GRHL2	34		0
GO:0062023	collagen-containing extracellular matrix	98|1301	339|15237	2.28475e-28	6.4887e-26	ENSG00000130203/ENSG00000229314/ENSG00000106538/ENSG00000132000/ENSG00000228278/ENSG00000111799/ENSG00000135744/ENSG00000091986/ENSG00000106333/ENSG00000168542/ENSG00000115414/ENSG00000140092/ENSG00000064309/ENSG00000087245/ENSG00000132386/ENSG00000137573/ENSG00000109610/ENSG00000157766/ENSG00000204291/ENSG00000149131/ENSG00000077942/ENSG00000197561/ENSG00000115380/ENSG00000198910/ENSG00000129038…	APOE/ORM1/RARRES2/PODNL1/ORM2/COL12A1/AGT/CCDC80/PCOLCE/COL3A1/FN1/FBLN5/CDON/MMP2/SERPINF1/SULF1/SOD3/ACAN/COL15A1/SERPING1/FBLN1/ELANE/EFEMP1/L1CAM/LOXL1/ADAMTS2/PRTN3/TGFBI/MGP/COL5A1/COL9A2/BCAM/SSC5D/CTSF/COL18A1/LAMA5/SRPX/COL14A1/LAMB1/VWA1/COL6A1/ADAMTS15/LAMB2/HTRA1/APOC3/TGFB1I1/SFRP2/COL6A2/FBN1/CLU/TIMP2/LTBP4/COL1A1/ADAMTS10/COL4A5/TGFB2/PTN/PSAP/LGALS9/CTSD/A2M/MEGF9/SPARCL1/LAMC1/C…	98			GO:0001667	ameboidal-type cell migration	30|537	341|13656	3.27382e-05	0.0104127	ENSG00000125968/ENSG00000167680/ENSG00000004399/ENSG00000158856/ENSG00000168874/ENSG00000171119/ENSG00000126785/ENSG00000239697/ENSG00000105894/ENSG00000213853/ENSG00000196405/ENSG00000203883/ENSG00000020181/ENSG00000115414/ENSG00000207870/ENSG00000011426/ENSG00000135362/ENSG00000102265/ENSG00000173801/ENSG00000111348/ENSG00000149269/ENSG00000125398/ENSG00000172757/ENSG00000197043/ENSG00000100034…	ID1/SEMA6B/PLXND1/DMTN/ATOH8/NRTN/RHOJ/TNFSF12/PTN/EMP2/EVL/SOX18/ADGRA2/FN1/MIR221/ANLN/PRR5L/TIMP1/JUP/ARHGDIB/PAK1/SOX9/CFL1/ANXA6/PPM1F/JCAD/ERBB4/VASH1/MESP1/OVOL2	30		0
GO:0043062	extracellular structure organization	84|1250	365|14558	2.03099e-17	1.07967e-13	ENSG00000130203/ENSG00000111799/ENSG00000135744/ENSG00000130208/ENSG00000160255/ENSG00000196562/ENSG00000091986/ENSG00000162692/ENSG00000168542/ENSG00000038295/ENSG00000115414/ENSG00000140092/ENSG00000087245/ENSG00000099953/ENSG00000137573/ENSG00000132470/ENSG00000157766/ENSG00000204291/ENSG00000077942/ENSG00000197561/ENSG00000129038/ENSG00000087116/ENSG00000120708/ENSG00000130635/ENSG00000049089…	APOE/COL12A1/AGT/APOC1/ITGB2/SULF2/CCDC80/VCAM1/COL3A1/TLL1/FN1/FBLN5/MMP2/MMP11/SULF1/ITGB4/ACAN/COL15A1/FBLN1/ELANE/LOXL1/ADAMTS2/TGFBI/COL5A1/COL9A2/LRP1/PDGFRA/CD36/COL18A1/LAMA5/OLFML2A/CYP1B1/PDPN/COL14A1/ANTXR1/LAMB1/VWA1/COL6A1/DDR1/LAMB2/HTRA1/APOC3/ADAMTS14/SFRP2/COL6A2/FBN1/GAS6/TIMP2/COL1A1/MMP15/COL4A5/TGFB2/ITGAL/RECK/A2M/LAMC1/COL16A1/HSPG2/THBS1/COL4A4/CD34/ITGA1/SERPINH1/VCAN/GPM…	84			GO:0007059	chromosome segregation	27|537	292|13656	3.4156e-05	0.0104127	ENSG00000101447/ENSG00000149503/ENSG00000142945/ENSG00000167513/ENSG00000137804/ENSG00000135476/ENSG00000166851/ENSG00000178999/ENSG00000117724/ENSG00000237649/ENSG00000010292/ENSG00000175643/ENSG00000121152/ENSG00000079616/ENSG00000089685/ENSG00000148773/ENSG00000072864/ENSG00000168496/ENSG00000175305/ENSG00000137812/ENSG00000198901/ENSG00000025770/ENSG00000138778/ENSG00000131747/ENSG00000152253…	FAM83D/INCENP/KIF2C/CDT1/NUSAP1/ESPL1/PLK1/AURKB/CENPF/KIFC1/NCAPD2/RMI2/NCAPH/KIF22/BIRC5/MKI67/NDE1/FEN1/CCNE2/KNL1/PRC1/NCAPH2/CENPE/TOP2A/SPC25/CHMP6/BRIP1	27		0
GO:0030198	extracellular matrix organization	76|1250	324|14558	2.35673e-16	6.26418e-13	ENSG00000111799/ENSG00000135744/ENSG00000160255/ENSG00000196562/ENSG00000091986/ENSG00000162692/ENSG00000168542/ENSG00000038295/ENSG00000115414/ENSG00000140092/ENSG00000087245/ENSG00000099953/ENSG00000137573/ENSG00000132470/ENSG00000157766/ENSG00000204291/ENSG00000077942/ENSG00000197561/ENSG00000129038/ENSG00000087116/ENSG00000120708/ENSG00000130635/ENSG00000049089/ENSG00000123384/ENSG00000134853…	COL12A1/AGT/ITGB2/SULF2/CCDC80/VCAM1/COL3A1/TLL1/FN1/FBLN5/MMP2/MMP11/SULF1/ITGB4/ACAN/COL15A1/FBLN1/ELANE/LOXL1/ADAMTS2/TGFBI/COL5A1/COL9A2/LRP1/PDGFRA/COL18A1/LAMA5/OLFML2A/CYP1B1/PDPN/COL14A1/ANTXR1/LAMB1/VWA1/COL6A1/DDR1/LAMB2/HTRA1/ADAMTS14/SFRP2/COL6A2/FBN1/GAS6/TIMP2/COL1A1/MMP15/COL4A5/TGFB2/ITGAL/RECK/A2M/LAMC1/COL16A1/HSPG2/THBS1/COL4A4/ITGA1/SERPINH1/VCAN/GPM6B/TNFRSF1A/IBSP/SPARC/COL4…	76			GO:0048568	embryonic organ development	29|537	331|13656	4.7661e-05	0.0123582	ENSG00000117318/ENSG00000117122/ENSG00000132688/ENSG00000136634/ENSG00000074219/ENSG00000203883/ENSG00000143867/ENSG00000177084/ENSG00000112655/ENSG00000112561/ENSG00000133816/ENSG00000164920/ENSG00000074047/ENSG00000116132/ENSG00000141510/ENSG00000125398/ENSG00000137285/ENSG00000163913/ENSG00000081059/ENSG00000102882/ENSG00000166831/ENSG00000112320/ENSG00000071246/ENSG00000166823/ENSG00000245848…	ID3/MFAP2/NES/IL10/TEAD2/SOX18/OSR1/POLE/PTK7/TFEB/MICAL2/OSR2/GLI2/PRRX1/TP53/SOX9/TUBB2B/IFT122/TCF7/MAPK3/RBPMS2/SOBP/VASH1/MESP1/CEBPA/MDFI/STOX1/GRHL2/OVOL2	29		0
GO:0098742	cell-cell adhesion via plasma-membrane adhesion molecules	52|1250	229|14558	4.95409e-11	7.03463e-08	ENSG00000162706/ENSG00000160255/ENSG00000150471/ENSG00000162692/ENSG00000254122/ENSG00000198910/ENSG00000189184/ENSG00000196159/ENSG00000113212/ENSG00000120324/ENSG00000253846/ENSG00000253958/ENSG00000177839/ENSG00000261934/ENSG00000240184/ENSG00000197410/ENSG00000079385/ENSG00000139182/ENSG00000112139/ENSG00000113361/ENSG00000120327/ENSG00000204956/ENSG00000120328/ENSG00000092969/ENSG00000005844…	CADM3/ITGB2/ADGRL3/VCAM1/PCDHGB7/L1CAM/PCDH18/FAT4/PCDHB7/PCDHB10/PCDHGA10/CLDN23/PCDHB9/PCDHGA9/PCDHGC3/DCHS2/CEACAM1/CLSTN3/MDGA1/CDH6/PCDHB14/PCDHGA1/PCDHB12/TGFB2/ITGAL/NTNG2/PCDH17/VSTM2L/SCARF2/SPARCL1/PLXNB2/CDH8/AMIGO1/PTPRS/MAP2K5/PCDHB6/EMB/PCDHB13/PCDHB5/TENM2/PCDHB3/CDH3/CXADR/ADGRL1/PTPRD/PCDHB2/TENM1/PCDHGA5/PCDHB16/PCDHGA4/PCDHGA2/CDH19	52			GO:0032392	DNA geometric change	15|537	116|13656	4.8174e-05	0.0123582	ENSG00000100297/ENSG00000131153/ENSG00000073111/ENSG00000076003/ENSG00000137309/ENSG00000085999/ENSG00000112118/ENSG00000166508/ENSG00000049541/ENSG00000197275/ENSG00000141510/ENSG00000143799/ENSG00000131747/ENSG00000093009/ENSG00000136492	MCM5/GINS2/MCM2/MCM6/HMGA1/RAD54L/MCM3/MCM7/RFC2/RAD54B/TP53/PARP1/TOP2A/CDC45/BRIP1	15		0
GO:0002526	acute inflammatory response	35|1250	120|14558	5.29318e-11	7.03463e-08	ENSG00000224389/ENSG00000244731/ENSG00000229314/ENSG00000228278/ENSG00000162692/ENSG00000129988/ENSG00000159403/ENSG00000115414/ENSG00000125730/ENSG00000000971/ENSG00000182326/ENSG00000149131/ENSG00000197561/ENSG00000184500/ENSG00000163485/ENSG00000130707/ENSG00000174564/ENSG00000123838/ENSG00000173432/ENSG00000107485/ENSG00000120885/ENSG00000257017/ENSG00000134339/ENSG00000175899/ENSG00000137509…	C4B/C4A/ORM1/ORM2/VCAM1/LBP/C1R/FN1/C3/CFH/C1S/SERPING1/ELANE/PROS1/ADORA1/ASS1/IL20RB/C4BPA/SAA1/GATA3/CLU/HP/SAA2/A2M/PRCP/S100A8/SAA4/CD81/OSMR/CNR1/CFB/EDNRB/C2/SERPINF2/CREB3L3	35			GO:0030278	regulation of ossification	18|537	158|13656	4.92245e-05	0.0123582	ENSG00000125968/ENSG00000117318/ENSG00000177706/ENSG00000154122/ENSG00000105894/ENSG00000137834/ENSG00000143867/ENSG00000183762/ENSG00000164920/ENSG00000110492/ENSG00000185885/ENSG00000125398/ENSG00000198963/ENSG00000162337/ENSG00000101265/ENSG00000102882/ENSG00000245848/ENSG00000104415	ID1/ID3/FAM20C/ANKH/PTN/SMAD6/OSR1/KREMEN1/OSR2/MDK/IFITM1/SOX9/RORB/LRP5/RASSF2/MAPK3/CEBPA/WISP1	18		0
GO:0072376	protein activation cascade	22|1250	59|14558	1.17887e-09	1.25338e-06	ENSG00000224389/ENSG00000244731/ENSG00000159403/ENSG00000125730/ENSG00000000971/ENSG00000182326/ENSG00000149131/ENSG00000077942/ENSG00000139178/ENSG00000184500/ENSG00000126218/ENSG00000127241/ENSG00000160339/ENSG00000123838/ENSG00000120885/ENSG00000197766/ENSG00000175899/ENSG00000003436/ENSG00000137509/ENSG00000110651/ENSG00000243649/ENSG00000166278	C4B/C4A/C1R/C3/CFH/C1S/SERPING1/FBLN1/C1RL/PROS1/F10/MASP1/FCN2/C4BPA/CLU/CFD/A2M/TFPI/PRCP/CD81/CFB/C2	22			GO:0061448	connective tissue development	22|537	220|13656	5.66045e-05	0.0134215	ENSG00000179403/ENSG00000120708/ENSG00000168077/ENSG00000172201/ENSG00000062282/ENSG00000163359/ENSG00000116985/ENSG00000143867/ENSG00000176890/ENSG00000164920/ENSG00000074047/ENSG00000110492/ENSG00000102265/ENSG00000116132/ENSG00000107796/ENSG00000125398/ENSG00000165804/ENSG00000197043/ENSG00000162337/ENSG00000126351/ENSG00000102882/ENSG00000104415	VWA1/TGFBI/SCARA3/ID4/DGAT2/COL6A3/BMP8B/OSR1/TYMS/OSR2/GLI2/MDK/TIMP1/PRRX1/ACTA2/SOX9/ZNF219/ANXA6/LRP5/THRA/MAPK3/WISP1	22		0
GO:0007156	homophilic cell adhesion via plasma membrane adhesion molecules	35|1250	140|14558	5.10388e-09	4.52204e-06	ENSG00000162706/ENSG00000254122/ENSG00000198910/ENSG00000189184/ENSG00000196159/ENSG00000113212/ENSG00000120324/ENSG00000253846/ENSG00000177839/ENSG00000261934/ENSG00000240184/ENSG00000197410/ENSG00000079385/ENSG00000139182/ENSG00000113361/ENSG00000120327/ENSG00000204956/ENSG00000120328/ENSG00000118946/ENSG00000132821/ENSG00000196576/ENSG00000150394/ENSG00000181754/ENSG00000113211/ENSG00000170571…	CADM3/PCDHGB7/L1CAM/PCDH18/FAT4/PCDHB7/PCDHB10/PCDHGA10/PCDHB9/PCDHGA9/PCDHGC3/DCHS2/CEACAM1/CLSTN3/CDH6/PCDHB14/PCDHGA1/PCDHB12/PCDH17/VSTM2L/PLXNB2/CDH8/AMIGO1/PCDHB6/EMB/PCDHB13/PCDHB5/PCDHB3/CDH3/PCDHB2/PCDHGA5/PCDHB16/PCDHGA4/PCDHGA2/CDH19	35			GO:0098813	nuclear chromosome segregation	23|537	237|13656	6.16119e-05	0.01384	ENSG00000101447/ENSG00000149503/ENSG00000142945/ENSG00000167513/ENSG00000137804/ENSG00000135476/ENSG00000166851/ENSG00000178999/ENSG00000117724/ENSG00000237649/ENSG00000010292/ENSG00000175643/ENSG00000121152/ENSG00000079616/ENSG00000168496/ENSG00000175305/ENSG00000137812/ENSG00000198901/ENSG00000025770/ENSG00000138778/ENSG00000131747/ENSG00000176108/ENSG00000136492	FAM83D/INCENP/KIF2C/CDT1/NUSAP1/ESPL1/PLK1/AURKB/CENPF/KIFC1/NCAPD2/RMI2/NCAPH/KIF22/FEN1/CCNE2/KNL1/PRC1/NCAPH2/CENPE/TOP2A/CHMP6/BRIP1	23		0
GO:0006956	complement activation	18|1250	46|14558	1.56697e-08	1.19e-05	ENSG00000224389/ENSG00000244731/ENSG00000159403/ENSG00000125730/ENSG00000000971/ENSG00000182326/ENSG00000149131/ENSG00000139178/ENSG00000184500/ENSG00000127241/ENSG00000160339/ENSG00000123838/ENSG00000120885/ENSG00000197766/ENSG00000175899/ENSG00000110651/ENSG00000243649/ENSG00000166278	C4B/C4A/C1R/C3/CFH/C1S/SERPING1/C1RL/PROS1/MASP1/FCN2/C4BPA/CLU/CFD/A2M/CD81/CFB/C2	18			GO:0000819	sister chromatid segregation	19|537	178|13656	7.51024e-05	0.0160269	ENSG00000149503/ENSG00000142945/ENSG00000167513/ENSG00000137804/ENSG00000135476/ENSG00000166851/ENSG00000178999/ENSG00000117724/ENSG00000237649/ENSG00000010292/ENSG00000175643/ENSG00000121152/ENSG00000079616/ENSG00000168496/ENSG00000198901/ENSG00000025770/ENSG00000138778/ENSG00000131747/ENSG00000176108	INCENP/KIF2C/CDT1/NUSAP1/ESPL1/PLK1/AURKB/CENPF/KIFC1/NCAPD2/RMI2/NCAPH/KIF22/FEN1/PRC1/NCAPH2/CENPE/TOP2A/CHMP6	19		0
GO:0019216	regulation of lipid metabolic process	63|1250	360|14558	3.44859e-08	2.29159e-05	ENSG00000130203/ENSG00000106538/ENSG00000135744/ENSG00000130208/ENSG00000113721/ENSG00000109819/ENSG00000143365/ENSG00000125730/ENSG00000082014/ENSG00000143344/ENSG00000009950/ENSG00000100100/ENSG00000005471/ENSG00000163485/ENSG00000134853/ENSG00000135218/ENSG00000120837/ENSG00000004799/ENSG00000133317/ENSG00000025434/ENSG00000114737/ENSG00000130304/ENSG00000079385/ENSG00000119927/ENSG00000110245…	APOE/RARRES2/AGT/APOC1/PDGFRB/PPARGC1A/RORC/C3/SMARCD3/RGL1/MLXIPL/PIK3IP1/ABCB4/ADORA1/PDGFRA/CD36/NFYB/PDK4/LGALS12/NR1H3/CISH/SLC27A1/CEACAM1/GPAM/APOC3/PLIN5/CD74/PSAP/HCAR2/PRKD1/PIK3R3/MID1IP1/CD81/PEX11A/ACACA/EEF1A2/TNFRSF1A/AKR1C3/SREBF1/THRA/MBTPS2/RACK1/PTK2B/CNR1/SNCA/GIP/CRTC3/TBL1XR1/RXRA/SOCS1/ASAH1/ABCG1/PDK2/NPC2/ABCD1/GAL/PIK3R1/TXNRD1/TBL1X/ACSL1/WDR81/FGR/PDK3	63			GO:0007507	heart development	36|537	464|13656	7.97602e-05	0.0160402	ENSG00000125968/ENSG00000117318/ENSG00000004399/ENSG00000243709/ENSG00000078900/ENSG00000074219/ENSG00000105894/ENSG00000203883/ENSG00000107438/ENSG00000137834/ENSG00000143867/ENSG00000160211/ENSG00000170312/ENSG00000112655/ENSG00000127418/ENSG00000006125/ENSG00000133816/ENSG00000109472/ENSG00000074047/ENSG00000149269/ENSG00000141510/ENSG00000125398/ENSG00000124766/ENSG00000139318/ENSG00000163913…	ID1/ID3/PLXND1/LEFTY1/TP73/TEAD2/PTN/SOX18/PDLIM1/SMAD6/OSR1/G6PD/CDK1/PTK7/FGFRL1/AP2B1/MICAL2/CPE/GLI2/PAK1/TP53/SOX9/SOX4/DUSP6/IFT122/TNFRSF1A/PDLIM4/SPRY1/MAPK3/APLN/ERBB4/MESP1/KCNK2/MESP2/GRHL2/OVOL2	36		0
GO:0050900	leukocyte migration	62|1250	360|14558	8.09867e-08	4.78362e-05	ENSG00000106538/ENSG00000160255/ENSG00000162692/ENSG00000129988/ENSG00000115414/ENSG00000154188/ENSG00000197561/ENSG00000049130/ENSG00000155465/ENSG00000198910/ENSG00000196415/ENSG00000184500/ENSG00000163485/ENSG00000231924/ENSG00000138379/ENSG00000095970/ENSG00000169071/ENSG00000174600/ENSG00000138135/ENSG00000104998/ENSG00000079385/ENSG00000170989/ENSG00000019582/ENSG00000173432/ENSG00000107485…	RARRES2/ITGB2/VCAM1/LBP/FN1/ANGPT1/ELANE/KITLG/SLC7A7/L1CAM/PRTN3/PROS1/ADORA1/PSG1/MSTN/TREM2/ROR2/CMKLR1/CH25H/IL27RA/CEACAM1/S1PR1/CD74/SAA1/GATA3/GAS6/CCL5/COL1A1/CYP19A1/TGFB2/ITGAL/PTN/CSF3R/CXCL16/LGALS9/IL17RC/ADA/S100A8/THBS1/SDC3/CD34/ZAP70/CD81/ITGA1/SLAMF8/TRPM2/VEGFB/IL1R1/GYPC/PTK2B/CXCL12/F11R/EDNRB/CXADR/SLIT2/CXCR4/PIK3R1/MERTK/MTUS1/TIRAP/MMP28/RIPOR2	62			GO:0044786	cell cycle DNA replication	11|537	70|13656	8.26812e-05	0.0160402	ENSG00000100297/ENSG00000073111/ENSG00000076003/ENSG00000167513/ENSG00000112118/ENSG00000177084/ENSG00000105486/ENSG00000168496/ENSG00000166508/ENSG00000049541/ENSG00000093009	MCM5/MCM2/MCM6/CDT1/MCM3/POLE/LIG1/FEN1/MCM7/RFC2/CDC45	11		0
GO:0007416	synapse assembly	34|1250	151|14558	1.35501e-07	6.1147e-05	ENSG00000150471/ENSG00000004399/ENSG00000198908/ENSG00000120324/ENSG00000135333/ENSG00000150625/ENSG00000177839/ENSG00000091129/ENSG00000139182/ENSG00000112139/ENSG00000149972/ENSG00000128011/ENSG00000120327/ENSG00000196358/ENSG00000118946/ENSG00000158301/ENSG00000135298/ENSG00000196576/ENSG00000181754/ENSG00000105426/ENSG00000113211/ENSG00000151208/ENSG00000187372/ENSG00000113209/ENSG00000113205…	ADGRL3/PLXND1/BHLHB9/PCDHB10/EPHA7/GPM6A/PCDHB9/NRCAM/CLSTN3/MDGA1/CNTN5/LRFN1/PCDHB14/NTNG2/PCDH17/GPRASP2/ADGRB3/PLXNB2/AMIGO1/PTPRS/PCDHB6/DLG5/PCDHB13/PCDHB5/PCDHB3/SNCA/PTEN/GABRB3/FLRT2/ADGRL1/LRP4/PTPRD/PCDHB2/PCDHB16	34			GO:0006271	DNA strand elongation involved in DNA replication	6|537	20|13656	8.69602e-05	0.0161368	ENSG00000131153/ENSG00000112118/ENSG00000177084/ENSG00000105486/ENSG00000168496/ENSG00000166508	GINS2/MCM3/POLE/LIG1/FEN1/MCM7	6		0
GO:0032680	regulation of tumor necrosis factor production	30|1250	124|14558	1.38029e-07	6.1147e-05	ENSG00000229314/ENSG00000228278/ENSG00000129988/ENSG00000136235/ENSG00000154188/ENSG00000170458/ENSG00000100968/ENSG00000135218/ENSG00000081237/ENSG00000136869/ENSG00000095970/ENSG00000104998/ENSG00000183087/ENSG00000120885/ENSG00000168961/ENSG00000096968/ENSG00000137801/ENSG00000027697/ENSG00000102575/ENSG00000106100/ENSG00000174059/ENSG00000159674/ENSG00000107738/ENSG00000115267/ENSG00000107201…	ORM1/ORM2/LBP/GPNMB/ANGPT1/CD14/NFATC4/CD36/PTPRC/TLR4/TREM2/IL27RA/GAS6/CLU/LGALS9/JAK2/THBS1/IFNGR1/ACP5/NOD1/CD34/SPON2/VSIR/IFIH1/DDX58/PIK3R1/ARRB2/TIRAP/TNFRSF8/TLR3	30			GO:0051216	cartilage development	18|537	166|13656	9.41616e-05	0.0167451	ENSG00000179403/ENSG00000120708/ENSG00000168077/ENSG00000163359/ENSG00000116985/ENSG00000143867/ENSG00000176890/ENSG00000164920/ENSG00000074047/ENSG00000110492/ENSG00000102265/ENSG00000116132/ENSG00000125398/ENSG00000165804/ENSG00000197043/ENSG00000126351/ENSG00000102882/ENSG00000104415	VWA1/TGFBI/SCARA3/COL6A3/BMP8B/OSR1/TYMS/OSR2/GLI2/MDK/TIMP1/PRRX1/SOX9/ZNF219/ANXA6/THRA/MAPK3/WISP1	18		0
GO:1903317	regulation of protein maturation	25|1250	94|14558	2.17065e-07	8.05266e-05	ENSG00000224389/ENSG00000244731/ENSG00000159403/ENSG00000180447/ENSG00000125730/ENSG00000000971/ENSG00000145506/ENSG00000182326/ENSG00000149131/ENSG00000184500/ENSG00000124766/ENSG00000115590/ENSG00000123838/ENSG00000120885/ENSG00000101197/ENSG00000175899/ENSG00000163815/ENSG00000137801/ENSG00000110651/ENSG00000243649/ENSG00000166278/ENSG00000105707/ENSG00000142513/ENSG00000167711/ENSG00000077984	C4B/C4A/C1R/GAS1/C3/CFH/NKD2/C1S/SERPING1/PROS1/SOX4/IL1R2/C4BPA/CLU/BIRC7/A2M/CLEC3B/THBS1/CD81/CFB/C2/HPN/ACP4/SERPINF2/CST7	25			GO:0048598	embryonic morphogenesis	35|537	455|13656	0.000118536	0.0202364	ENSG00000117122/ENSG00000136634/ENSG00000168874/ENSG00000074219/ENSG00000064309/ENSG00000203883/ENSG00000143867/ENSG00000082781/ENSG00000112655/ENSG00000169083/ENSG00000115414/ENSG00000133816/ENSG00000207870/ENSG00000164920/ENSG00000074047/ENSG00000116132/ENSG00000140682/ENSG00000141510/ENSG00000125398/ENSG00000172757/ENSG00000124766/ENSG00000132470/ENSG00000162337/ENSG00000163913/ENSG00000081059…	MFAP2/IL10/ATOH8/TEAD2/CDON/SOX18/OSR1/ITGB5/PTK7/AR/FN1/MICAL2/MIR221/OSR2/GLI2/PRRX1/TGFB1I1/TP53/SOX9/CFL1/SOX4/ITGB4/LRP5/IFT122/TCF7/MAPK3/RBPMS2/APLN/SOBP/MESP1/MDFI/STOX1/MESP2/GRHL2/OVOL2	35		0
GO:0032760	positive regulation of tumor necrosis factor production	21|1250	70|14558	2.21052e-07	8.05266e-05	ENSG00000229314/ENSG00000228278/ENSG00000129988/ENSG00000170458/ENSG00000100968/ENSG00000135218/ENSG00000081237/ENSG00000136869/ENSG00000120885/ENSG00000168961/ENSG00000096968/ENSG00000137801/ENSG00000027697/ENSG00000106100/ENSG00000159674/ENSG00000115267/ENSG00000107201/ENSG00000145675/ENSG00000150455/ENSG00000120949/ENSG00000164342	ORM1/ORM2/LBP/CD14/NFATC4/CD36/PTPRC/TLR4/CLU/LGALS9/JAK2/THBS1/IFNGR1/NOD1/SPON2/IFIH1/DDX58/PIK3R1/TIRAP/TNFRSF8/TLR3	21			GO:0090596	sensory organ morphogenesis	19|537	187|13656	0.000145204	0.0238357	ENSG00000117122/ENSG00000161798/ENSG00000105894/ENSG00000064309/ENSG00000143867/ENSG00000112655/ENSG00000164920/ENSG00000074047/ENSG00000116132/ENSG00000125398/ENSG00000198963/ENSG00000162337/ENSG00000163913/ENSG00000137936/ENSG00000102882/ENSG00000146555/ENSG00000112320/ENSG00000165730/ENSG00000140807	MFAP2/AQP5/PTN/CDON/OSR1/PTK7/OSR2/GLI2/PRRX1/SOX9/RORB/LRP5/IFT122/BCAR3/MAPK3/SDK1/SOBP/STOX1/NKD1	19		0
GO:0032640	tumor necrosis factor production	30|1250	127|14558	2.42368e-07	8.05266e-05	ENSG00000229314/ENSG00000228278/ENSG00000129988/ENSG00000136235/ENSG00000154188/ENSG00000170458/ENSG00000100968/ENSG00000135218/ENSG00000081237/ENSG00000136869/ENSG00000095970/ENSG00000104998/ENSG00000183087/ENSG00000120885/ENSG00000168961/ENSG00000096968/ENSG00000137801/ENSG00000027697/ENSG00000102575/ENSG00000106100/ENSG00000174059/ENSG00000159674/ENSG00000107738/ENSG00000115267/ENSG00000107201…	ORM1/ORM2/LBP/GPNMB/ANGPT1/CD14/NFATC4/CD36/PTPRC/TLR4/TREM2/IL27RA/GAS6/CLU/LGALS9/JAK2/THBS1/IFNGR1/ACP5/NOD1/CD34/SPON2/VSIR/IFIH1/DDX58/PIK3R1/ARRB2/TIRAP/TNFRSF8/TLR3	30			GO:0031532	actin cytoskeleton reorganization	12|537	88|13656	0.000162649	0.0255703	ENSG00000158856/ENSG00000169750/ENSG00000148180/ENSG00000185652/ENSG00000112655/ENSG00000110492/ENSG00000111348/ENSG00000149269/ENSG00000141522/ENSG00000131435/ENSG00000171219/ENSG00000188677	DMTN/RAC3/GSN/NTF3/PTK7/MDK/ARHGDIB/PAK1/ARHGDIA/PDLIM4/CDC42BPG/PARVB	12		0
GO:1903555	regulation of tumor necrosis factor superfamily cytokine production	30|1250	127|14558	2.42368e-07	8.05266e-05	ENSG00000229314/ENSG00000228278/ENSG00000129988/ENSG00000136235/ENSG00000154188/ENSG00000170458/ENSG00000100968/ENSG00000135218/ENSG00000081237/ENSG00000136869/ENSG00000095970/ENSG00000104998/ENSG00000183087/ENSG00000120885/ENSG00000168961/ENSG00000096968/ENSG00000137801/ENSG00000027697/ENSG00000102575/ENSG00000106100/ENSG00000174059/ENSG00000159674/ENSG00000107738/ENSG00000115267/ENSG00000107201…	ORM1/ORM2/LBP/GPNMB/ANGPT1/CD14/NFATC4/CD36/PTPRC/TLR4/TREM2/IL27RA/GAS6/CLU/LGALS9/JAK2/THBS1/IFNGR1/ACP5/NOD1/CD34/SPON2/VSIR/IFIH1/DDX58/PIK3R1/ARRB2/TIRAP/TNFRSF8/TLR3	30			GO:0042063	gliogenesis	22|537	237|13656	0.000169472	0.0255703	ENSG00000078900/ENSG00000172201/ENSG00000114646/ENSG00000184454/ENSG00000182054/ENSG00000265763/ENSG00000104419/ENSG00000105894/ENSG00000123080/ENSG00000148180/ENSG00000101412/ENSG00000063660/ENSG00000170312/ENSG00000207870/ENSG00000207971/ENSG00000110492/ENSG00000125398/ENSG00000124766/ENSG00000146122/ENSG00000084207/ENSG00000102882/ENSG00000118513	TP73/ID4/CSPG5/NCMAP/IDH2/ZNF488/NDRG1/PTN/CDKN2C/GSN/E2F1/GPC1/CDK1/MIR221/MIR125B1/MDK/SOX9/SOX4/DAAM2/GSTP1/MAPK3/MYB	22		0
GO:0060326	cell chemotaxis	45|1250	236|14558	2.6439e-07	8.26765e-05	ENSG00000106538/ENSG00000160255/ENSG00000113721/ENSG00000162692/ENSG00000129988/ENSG00000134853/ENSG00000138379/ENSG00000174600/ENSG00000138135/ENSG00000170989/ENSG00000019582/ENSG00000173432/ENSG00000183087/ENSG00000271503/ENSG00000137869/ENSG00000092969/ENSG00000105894/ENSG00000119535/ENSG00000161921/ENSG00000184304/ENSG00000134339/ENSG00000168961/ENSG00000163702/ENSG00000143546/ENSG00000137801…	RARRES2/ITGB2/PDGFRB/VCAM1/LBP/PDGFRA/MSTN/CMKLR1/CH25H/S1PR1/CD74/SAA1/GAS6/CCL5/CYP19A1/TGFB2/PTN/CSF3R/CXCL16/PRKD1/SAA2/LGALS9/IL17RC/S100A8/THBS1/GAB1/LPAR1/SAA4/ITGA1/SLAMF8/TRPM2/VEGFB/PARVA/PTK2B/ACKR3/CXCL12/EDNRB/CXADR/SLIT2/CXCR4/ARRB2/MTUS1/TIRAP/MMP28/RIPOR2	45			GO:0031099	regeneration	17|537	159|13656	0.000173744	0.0255703	ENSG00000119630/ENSG00000136634/ENSG00000060656/ENSG00000105894/ENSG00000148180/ENSG00000110651/ENSG00000228716/ENSG00000170312/ENSG00000176890/ENSG00000183762/ENSG00000207870/ENSG00000119782/ENSG00000110492/ENSG00000116132/ENSG00000084207/ENSG00000104324/ENSG00000178568	PGF/IL10/PTPRU/PTN/GSN/CD81/DHFR/CDK1/TYMS/KREMEN1/MIR221/FKBP1B/MDK/PRRX1/GSTP1/CPQ/ERBB4	17		0
GO:0043277	apoptotic cell clearance	15|1250	39|14558	3.25394e-07	9.60998e-05	ENSG00000224389/ENSG00000244731/ENSG00000125730/ENSG00000123384/ENSG00000135218/ENSG00000019169/ENSG00000095970/ENSG00000025434/ENSG00000160339/ENSG00000183087/ENSG00000137801/ENSG00000140545/ENSG00000064687/ENSG00000166278/ENSG00000153208	C4B/C4A/C3/LRP1/CD36/MARCO/TREM2/NR1H3/FCN2/GAS6/THBS1/MFGE8/ABCA7/C2/MERTK	15			GO:1902969	mitotic DNA replication	5|537	15|13656	0.000199634	0.0264863	ENSG00000073111/ENSG00000076003/ENSG00000112118/ENSG00000105486/ENSG00000093009	MCM2/MCM6/MCM3/LIG1/CDC45	5		0
GO:1903557	positive regulation of tumor necrosis factor superfamily cytokine production	21|1250	72|14558	3.75008e-07	0.000104923	ENSG00000229314/ENSG00000228278/ENSG00000129988/ENSG00000170458/ENSG00000100968/ENSG00000135218/ENSG00000081237/ENSG00000136869/ENSG00000120885/ENSG00000168961/ENSG00000096968/ENSG00000137801/ENSG00000027697/ENSG00000106100/ENSG00000159674/ENSG00000115267/ENSG00000107201/ENSG00000145675/ENSG00000150455/ENSG00000120949/ENSG00000164342	ORM1/ORM2/LBP/CD14/NFATC4/CD36/PTPRC/TLR4/CLU/LGALS9/JAK2/THBS1/IFNGR1/NOD1/SPON2/IFIH1/DDX58/PIK3R1/TIRAP/TNFRSF8/TLR3	21			GO:0006735	NADH regeneration	6|537	23|13656	0.000204791	0.0264863	ENSG00000111669/ENSG00000141959/ENSG00000074800/ENSG00000171314/ENSG00000102144/ENSG00000109107	TPI1/PFKL/ENO1/PGAM1/PGK1/ALDOC	6		0
GO:0030449	regulation of complement activation	14|1250	35|14558	4.55826e-07	0.000121158	ENSG00000224389/ENSG00000244731/ENSG00000159403/ENSG00000125730/ENSG00000000971/ENSG00000182326/ENSG00000149131/ENSG00000184500/ENSG00000123838/ENSG00000120885/ENSG00000175899/ENSG00000110651/ENSG00000243649/ENSG00000166278	C4B/C4A/C1R/C3/CFH/C1S/SERPING1/PROS1/C4BPA/CLU/A2M/CD81/CFB/C2	14			GO:0061621	canonical glycolysis	6|537	23|13656	0.000204791	0.0264863	ENSG00000111669/ENSG00000141959/ENSG00000074800/ENSG00000171314/ENSG00000102144/ENSG00000109107	TPI1/PFKL/ENO1/PGAM1/PGK1/ALDOC	6		0
GO:0071706	tumor necrosis factor superfamily cytokine production	30|1250	131|14558	4.96524e-07	0.000125691	ENSG00000229314/ENSG00000228278/ENSG00000129988/ENSG00000136235/ENSG00000154188/ENSG00000170458/ENSG00000100968/ENSG00000135218/ENSG00000081237/ENSG00000136869/ENSG00000095970/ENSG00000104998/ENSG00000183087/ENSG00000120885/ENSG00000168961/ENSG00000096968/ENSG00000137801/ENSG00000027697/ENSG00000102575/ENSG00000106100/ENSG00000174059/ENSG00000159674/ENSG00000107738/ENSG00000115267/ENSG00000107201…	ORM1/ORM2/LBP/GPNMB/ANGPT1/CD14/NFATC4/CD36/PTPRC/TLR4/TREM2/IL27RA/GAS6/CLU/LGALS9/JAK2/THBS1/IFNGR1/ACP5/NOD1/CD34/SPON2/VSIR/IFIH1/DDX58/PIK3R1/ARRB2/TIRAP/TNFRSF8/TLR3	30			GO:0061718	glucose catabolic process to pyruvate	6|537	23|13656	0.000204791	0.0264863	ENSG00000111669/ENSG00000141959/ENSG00000074800/ENSG00000171314/ENSG00000102144/ENSG00000109107	TPI1/PFKL/ENO1/PGAM1/PGK1/ALDOC	6		0
GO:0070613	regulation of protein processing	24|1250	92|14558	5.56522e-07	0.000134476	ENSG00000224389/ENSG00000244731/ENSG00000159403/ENSG00000180447/ENSG00000125730/ENSG00000000971/ENSG00000145506/ENSG00000182326/ENSG00000149131/ENSG00000184500/ENSG00000115590/ENSG00000123838/ENSG00000120885/ENSG00000101197/ENSG00000175899/ENSG00000163815/ENSG00000137801/ENSG00000110651/ENSG00000243649/ENSG00000166278/ENSG00000105707/ENSG00000142513/ENSG00000167711/ENSG00000077984	C4B/C4A/C1R/GAS1/C3/CFH/NKD2/C1S/SERPING1/PROS1/IL1R2/C4BPA/CLU/BIRC7/A2M/CLEC3B/THBS1/CD81/CFB/C2/HPN/ACP4/SERPINF2/CST7	24			GO:0000070	mitotic sister chromatid segregation	16|537	148|13656	0.000235539	0.0295671	ENSG00000149503/ENSG00000142945/ENSG00000167513/ENSG00000137804/ENSG00000135476/ENSG00000166851/ENSG00000178999/ENSG00000117724/ENSG00000237649/ENSG00000010292/ENSG00000121152/ENSG00000079616/ENSG00000198901/ENSG00000025770/ENSG00000138778/ENSG00000176108	INCENP/KIF2C/CDT1/NUSAP1/ESPL1/PLK1/AURKB/CENPF/KIFC1/NCAPD2/NCAPH/KIF22/PRC1/NCAPH2/CENPE/CHMP6	16		0
GO:0002673	regulation of acute inflammatory response	20|1250	68|14558	6.10236e-07	0.000141044	ENSG00000224389/ENSG00000244731/ENSG00000159403/ENSG00000125730/ENSG00000000971/ENSG00000182326/ENSG00000149131/ENSG00000184500/ENSG00000163485/ENSG00000174564/ENSG00000123838/ENSG00000120885/ENSG00000175899/ENSG00000110651/ENSG00000145623/ENSG00000118432/ENSG00000243649/ENSG00000136160/ENSG00000166278/ENSG00000060566	C4B/C4A/C1R/C3/CFH/C1S/SERPING1/PROS1/ADORA1/IL20RB/C4BPA/CLU/A2M/CD81/OSMR/CNR1/CFB/EDNRB/C2/CREB3L3	20			GO:0061615	glycolytic process through fructose-6-phosphate	6|537	24|13656	0.000264058	0.0313055	ENSG00000111669/ENSG00000141959/ENSG00000074800/ENSG00000171314/ENSG00000102144/ENSG00000109107	TPI1/PFKL/ENO1/PGAM1/PGK1/ALDOC	6		0
GO:0050727	regulation of inflammatory response	54|1250	315|14558	6.44873e-07	0.000141046	ENSG00000224389/ENSG00000130203/ENSG00000244731/ENSG00000135744/ENSG00000129988/ENSG00000159403/ENSG00000125730/ENSG00000000971/ENSG00000132386/ENSG00000182326/ENSG00000149131/ENSG00000197561/ENSG00000184500/ENSG00000163485/ENSG00000115590/ENSG00000081237/ENSG00000136869/ENSG00000095970/ENSG00000155629/ENSG00000025434/ENSG00000174564/ENSG00000123838/ENSG00000173432/ENSG00000107485/ENSG00000120885…	C4B/APOE/C4A/AGT/LBP/C1R/C3/CFH/SERPINF1/C1S/SERPING1/ELANE/PROS1/ADORA1/IL1R2/PTPRC/TLR4/TREM2/PIK3AP1/NR1H3/IL20RB/C4BPA/SAA1/GATA3/CLU/CCL5/GPRC5B/CYP19A1/IL17RC/JAK2/A2M/ADA/S100A8/GRN/MGST2/ACP5/CD81/TNFRSF1A/SLAMF8/IL17RB/OSMR/IL1R1/PDCD4/CNR1/CFB/SNCA/CEBPA/EDNRB/ABCD1/C2/PROC/CREB3L3/CST7/TLR3	54			GO:0061620	glycolytic process through glucose-6-phosphate	6|537	24|13656	0.000264058	0.0313055	ENSG00000111669/ENSG00000141959/ENSG00000074800/ENSG00000171314/ENSG00000102144/ENSG00000109107	TPI1/PFKL/ENO1/PGAM1/PGK1/ALDOC	6		0
GO:2000257	regulation of protein activation cascade	14|1250	36|14558	6.87182e-07	0.000141046	ENSG00000224389/ENSG00000244731/ENSG00000159403/ENSG00000125730/ENSG00000000971/ENSG00000182326/ENSG00000149131/ENSG00000184500/ENSG00000123838/ENSG00000120885/ENSG00000175899/ENSG00000110651/ENSG00000243649/ENSG00000166278	C4B/C4A/C1R/C3/CFH/C1S/SERPING1/PROS1/C4BPA/CLU/A2M/CD81/CFB/C2	14			GO:0031589	cell-substrate adhesion	25|537	296|13656	0.000276162	0.0318556	ENSG00000125968/ENSG00000162804/ENSG00000158856/ENSG00000146904/ENSG00000114646/ENSG00000092445/ENSG00000187244/ENSG00000105894/ENSG00000169750/ENSG00000213853/ENSG00000153283/ENSG00000204580/ENSG00000137834/ENSG00000082781/ENSG00000115414/ENSG00000110492/ENSG00000197467/ENSG00000173376/ENSG00000173801/ENSG00000132470/ENSG00000130402/ENSG00000141556/ENSG00000100034/ENSG00000072110/ENSG00000188677	ID1/SNED1/DMTN/EPHA1/CSPG5/TYRO3/BCAM/PTN/RAC3/EMP2/CD96/DDR1/SMAD6/ITGB5/FN1/MDK/COL13A1/NDNF/JUP/ITGB4/ACTN4/TBCD/PPM1F/ACTN1/PARVB	25		0
GO:0032103	positive regulation of response to external stimulus	47|1250	260|14558	7.29807e-07	0.000143691	ENSG00000106538/ENSG00000135744/ENSG00000113721/ENSG00000129988/ENSG00000125730/ENSG00000123384/ENSG00000138379/ENSG00000136869/ENSG00000095970/ENSG00000174600/ENSG00000170989/ENSG00000105429/ENSG00000019582/ENSG00000183087/ENSG00000271503/ENSG00000167191/ENSG00000105894/ENSG00000184304/ENSG00000168961/ENSG00000163702/ENSG00000096968/ENSG00000143546/ENSG00000137801/ENSG00000198121/ENSG00000030582…	RARRES2/AGT/PDGFRB/LBP/C3/LRP1/MSTN/TLR4/TREM2/CMKLR1/S1PR1/MEGF8/CD74/GAS6/CCL5/GPRC5B/PTN/PRKD1/LGALS9/IL17RC/JAK2/S100A8/THBS1/LPAR1/GRN/MGST2/NOD1/CD81/TNFRSF1A/IL17RB/VEGFB/OSMR/PDCD4/PTK2B/CNR1/TRIM15/CXCL12/SNCA/CEBPA/SLIT2/CXCR4/TIRAP/RIPOR2/SERPINF2/CREB3L3/CD180/TLR3	47			GO:0032508	DNA duplex unwinding	13|537	107|13656	0.000285431	0.0320584	ENSG00000100297/ENSG00000131153/ENSG00000073111/ENSG00000076003/ENSG00000137309/ENSG00000112118/ENSG00000166508/ENSG00000049541/ENSG00000197275/ENSG00000143799/ENSG00000131747/ENSG00000093009/ENSG00000136492	MCM5/GINS2/MCM2/MCM6/HMGA1/MCM3/MCM7/RFC2/RAD54B/PARP1/TOP2A/CDC45/BRIP1	13		0
GO:0030335	positive regulation of cell migration	71|1250	460|14558	7.72967e-07	0.000146753	ENSG00000106538/ENSG00000135744/ENSG00000113721/ENSG00000129988/ENSG00000115414/ENSG00000136235/ENSG00000154188/ENSG00000125378/ENSG00000181104/ENSG00000197561/ENSG00000049130/ENSG00000020181/ENSG00000126218/ENSG00000123384/ENSG00000075223/ENSG00000134853/ENSG00000182871/ENSG00000081237/ENSG00000168874/ENSG00000138379/ENSG00000065534/ENSG00000095970/ENSG00000162493/ENSG00000091136/ENSG00000136960…	RARRES2/AGT/PDGFRB/LBP/FN1/GPNMB/ANGPT1/BMP4/F2R/ELANE/KITLG/ADGRA2/F10/LRP1/SEMA3C/PDGFRA/COL18A1/PTPRC/ATOH8/MSTN/MYLK/TREM2/PDPN/LAMB1/ENPP2/ROR2/CMKLR1/S1PR1/CD74/GATA3/GAS6/SOD2/CCL5/SEMA6B/COL1A1/IGFBP5/TGFB2/PTN/CXCL16/PRKD1/PIK3R3/LGALS9/JAK2/THBS1/GAB1/PLPP3/LPAR1/GRN/BCL2/STAT5A/SPARC/VEGFB/IL1R1/PDGFC/CTSH/VSIR/RACK1/PTK2B/ACKR3/DMTN/CXCL12/IGF1R/EPB41L5/CXCR4/PIK3R1/IQSEC1/FGR/TIRAP/W…	71			GO:0061640	cytoskeleton-dependent cytokinesis	12|537	94|13656	0.000305483	0.0334308	ENSG00000255346/ENSG00000149503/ENSG00000167513/ENSG00000137804/ENSG00000135476/ENSG00000166851/ENSG00000178999/ENSG00000011426/ENSG00000114993/ENSG00000117632/ENSG00000172757/ENSG00000176108	NOX5/INCENP/CDT1/NUSAP1/ESPL1/PLK1/AURKB/ANLN/RTKN/STMN1/CFL1/CHMP6	12		0
GO:0006805	xenobiotic metabolic process	24|1250	98|14558	1.91343e-06	0.000350751	ENSG00000108602/ENSG00000007933/ENSG00000094963/ENSG00000010932/ENSG00000143365/ENSG00000002726/ENSG00000073067/ENSG00000095303/ENSG00000143819/ENSG00000138061/ENSG00000244067/ENSG00000198848/ENSG00000155016/ENSG00000172379/ENSG00000243955/ENSG00000085871/ENSG00000131471/ENSG00000117791/ENSG00000126561/ENSG00000164237/ENSG00000170899/ENSG00000151726/ENSG00000186205/ENSG00000255974	ALDH3A1/FMO3/FMO2/FMO1/RORC/AOC1/CYP2W1/PTGS1/EPHX1/CYP1B1/GSTA2/CES1/CYP2U1/ARNT2/GSTA1/MGST2/AOC3/MARC2/STAT5A/CMBL/GSTA4/ACSL1/MARC1/CYP2A6	24			GO:0006261	DNA-dependent DNA replication	16|537	152|13656	0.000319618	0.0337917	ENSG00000100297/ENSG00000131153/ENSG00000073111/ENSG00000076003/ENSG00000167513/ENSG00000137309/ENSG00000085840/ENSG00000112118/ENSG00000177084/ENSG00000105486/ENSG00000168496/ENSG00000166508/ENSG00000175305/ENSG00000049541/ENSG00000140534/ENSG00000093009	MCM5/GINS2/MCM2/MCM6/CDT1/HMGA1/ORC1/MCM3/POLE/LIG1/FEN1/MCM7/CCNE2/RFC2/TICRR/CDC45	16		0
GO:1901214	regulation of neuron death	48|1250	280|14558	2.6767e-06	0.000474311	ENSG00000130203/ENSG00000160255/ENSG00000109819/ENSG00000136235/ENSG00000154188/ENSG00000132386/ENSG00000181104/ENSG00000163485/ENSG00000123384/ENSG00000100968/ENSG00000107731/ENSG00000137486/ENSG00000198908/ENSG00000136869/ENSG00000135333/ENSG00000107485/ENSG00000112096/ENSG00000120885/ENSG00000271503/ENSG00000164418/ENSG00000092969/ENSG00000132821/ENSG00000096968/ENSG00000158301/ENSG00000204642…	APOE/ITGB2/PPARGC1A/GPNMB/ANGPT1/SERPINF1/F2R/ADORA1/LRP1/NFATC4/UNC5B/ARRB1/BHLHB9/TLR4/EPHA7/GATA3/SOD2/CLU/CCL5/GRIK2/TGFB2/VSTM2L/JAK2/GPRASP2/HLA-F/TP53/GRN/CD34/TRIM2/ITGA1/BCL2/BTG2/FAIM2/BACE1/RACK1/PTK2B/PRKN/SNCA/GABRB3/MAP3K12/CHP1/SARM1/PCSK9/NCOA7/ARRB2/MAPT/NES/KCNB1	48			GO:0065004	protein-DNA complex assembly	19|537	199|13656	0.000324616	0.0337917	ENSG00000100297/ENSG00000159259/ENSG00000073111/ENSG00000105011/ENSG00000076003/ENSG00000167513/ENSG00000188486/ENSG00000117724/ENSG00000112118/ENSG00000166508/ENSG00000137812/ENSG00000100162/ENSG00000141510/ENSG00000125398/ENSG00000143799/ENSG00000138778/ENSG00000126351/ENSG00000093009/ENSG00000273703	MCM5/CHAF1B/MCM2/ASF1B/MCM6/CDT1/H2AFX/CENPF/MCM3/MCM7/KNL1/CENPM/TP53/SOX9/PARP1/CENPE/THRA/CDC45/HIST1H2BM	19		0
GO:0051272	positive regulation of cellular component movement	73|1250	494|14558	2.82345e-06	0.000484176	ENSG00000106538/ENSG00000135744/ENSG00000113721/ENSG00000129988/ENSG00000115414/ENSG00000136235/ENSG00000154188/ENSG00000125378/ENSG00000181104/ENSG00000197561/ENSG00000049130/ENSG00000020181/ENSG00000126218/ENSG00000078018/ENSG00000123384/ENSG00000075223/ENSG00000134853/ENSG00000182871/ENSG00000081237/ENSG00000168874/ENSG00000138379/ENSG00000065534/ENSG00000095970/ENSG00000162493/ENSG00000091136…	RARRES2/AGT/PDGFRB/LBP/FN1/GPNMB/ANGPT1/BMP4/F2R/ELANE/KITLG/ADGRA2/F10/MAP2/LRP1/SEMA3C/PDGFRA/COL18A1/PTPRC/ATOH8/MSTN/MYLK/TREM2/PDPN/LAMB1/ENPP2/ROR2/CMKLR1/S1PR1/MEGF8/CD74/GATA3/GAS6/SOD2/CCL5/SEMA6B/COL1A1/IGFBP5/TGFB2/PTN/CXCL16/PRKD1/PIK3R3/LGALS9/JAK2/THBS1/GAB1/PLPP3/LPAR1/GRN/BCL2/STAT5A/SPARC/VEGFB/IL1R1/PDGFC/CTSH/VSIR/RACK1/PTK2B/ACKR3/DMTN/CXCL12/IGF1R/EPB41L5/CXCR4/PIK3R1/IQSEC1/…	73			GO:0060562	epithelial tube morphogenesis	23|537	266|13656	0.000343502	0.0349064	ENSG00000004399/ENSG00000119630/ENSG00000164161/ENSG00000074219/ENSG00000204580/ENSG00000203883/ENSG00000143867/ENSG00000112655/ENSG00000169083/ENSG00000133816/ENSG00000074047/ENSG00000110492/ENSG00000149269/ENSG00000125398/ENSG00000172757/ENSG00000124766/ENSG00000162337/ENSG00000163913/ENSG00000164056/ENSG00000166823/ENSG00000165730/ENSG00000083307/ENSG00000125850	PLXND1/PGF/HHIP/TEAD2/DDR1/SOX18/OSR1/PTK7/AR/MICAL2/GLI2/MDK/PAK1/SOX9/CFL1/SOX4/LRP5/IFT122/SPRY1/MESP1/STOX1/GRHL2/OVOL2	23		0
GO:0016339	calcium-dependent cell-cell adhesion via plasma membrane cell adhesion molecules	14|1250	40|14558	3.02731e-06	0.000502912	ENSG00000120324/ENSG00000177839/ENSG00000240184/ENSG00000113361/ENSG00000120327/ENSG00000150394/ENSG00000113211/ENSG00000187372/ENSG00000113209/ENSG00000113205/ENSG00000062038/ENSG00000112852/ENSG00000272674/ENSG00000071991	PCDHB10/PCDHB9/PCDHGC3/CDH6/PCDHB14/CDH8/PCDHB6/PCDHB13/PCDHB5/PCDHB3/CDH3/PCDHB2/PCDHB16/CDH19	14			GO:0071824	protein-DNA complex subunit organization	21|537	233|13656	0.00035367	0.0351038	ENSG00000100297/ENSG00000159259/ENSG00000073111/ENSG00000105011/ENSG00000076003/ENSG00000167513/ENSG00000188486/ENSG00000137309/ENSG00000117724/ENSG00000112118/ENSG00000166508/ENSG00000137812/ENSG00000100162/ENSG00000141510/ENSG00000125398/ENSG00000143799/ENSG00000138778/ENSG00000139613/ENSG00000126351/ENSG00000093009/ENSG00000273703	MCM5/CHAF1B/MCM2/ASF1B/MCM6/CDT1/H2AFX/HMGA1/CENPF/MCM3/MCM7/KNL1/CENPM/TP53/SOX9/PARP1/CENPE/SMARCC2/THRA/CDC45/HIST1H2BM	21		0
GO:2000147	positive regulation of cell motility	71|1250	479|14558	3.46078e-06	0.0005575	ENSG00000106538/ENSG00000135744/ENSG00000113721/ENSG00000129988/ENSG00000115414/ENSG00000136235/ENSG00000154188/ENSG00000125378/ENSG00000181104/ENSG00000197561/ENSG00000049130/ENSG00000020181/ENSG00000126218/ENSG00000123384/ENSG00000075223/ENSG00000134853/ENSG00000182871/ENSG00000081237/ENSG00000168874/ENSG00000138379/ENSG00000065534/ENSG00000095970/ENSG00000162493/ENSG00000091136/ENSG00000136960…	RARRES2/AGT/PDGFRB/LBP/FN1/GPNMB/ANGPT1/BMP4/F2R/ELANE/KITLG/ADGRA2/F10/LRP1/SEMA3C/PDGFRA/COL18A1/PTPRC/ATOH8/MSTN/MYLK/TREM2/PDPN/LAMB1/ENPP2/ROR2/CMKLR1/S1PR1/CD74/GATA3/GAS6/SOD2/CCL5/SEMA6B/COL1A1/IGFBP5/TGFB2/PTN/CXCL16/PRKD1/PIK3R3/LGALS9/JAK2/THBS1/GAB1/PLPP3/LPAR1/GRN/BCL2/STAT5A/SPARC/VEGFB/IL1R1/PDGFC/CTSH/VSIR/RACK1/PTK2B/ACKR3/DMTN/CXCL12/IGF1R/EPB41L5/CXCR4/PIK3R1/IQSEC1/FGR/TIRAP/W…	71			GO:0031570	DNA integrity checkpoint	16|537	154|13656	0.000370603	0.0359485	ENSG00000092470/ENSG00000158402/ENSG00000167513/ENSG00000188486/ENSG00000166851/ENSG00000085840/ENSG00000101412/ENSG00000170312/ENSG00000143476/ENSG00000141510/ENSG00000124766/ENSG00000090097/ENSG00000140534/ENSG00000131747/ENSG00000093009/ENSG00000136492	WDR76/CDC25C/CDT1/H2AFX/PLK1/ORC1/E2F1/CDK1/DTL/TP53/SOX4/PCBP4/TICRR/TOP2A/CDC45/BRIP1	16		0
GO:1905517	macrophage migration	15|1250	46|14558	3.72517e-06	0.000567844	ENSG00000106538/ENSG00000138379/ENSG00000095970/ENSG00000169071/ENSG00000174600/ENSG00000173432/ENSG00000271503/ENSG00000137869/ENSG00000137801/ENSG00000110651/ENSG00000158714/ENSG00000120899/ENSG00000136160/ENSG00000129422/ENSG00000271447	RARRES2/MSTN/TREM2/ROR2/CMKLR1/SAA1/CCL5/CYP19A1/THBS1/CD81/SLAMF8/PTK2B/EDNRB/MTUS1/MMP28	15			GO:0060485	mesenchyme development	20|537	218|13656	0.000385647	0.0362588	ENSG00000167680/ENSG00000171119/ENSG00000101447/ENSG00000074219/ENSG00000143867/ENSG00000112655/ENSG00000115414/ENSG00000207870/ENSG00000110492/ENSG00000107796/ENSG00000140682/ENSG00000125398/ENSG00000172757/ENSG00000197043/ENSG00000164056/ENSG00000102882/ENSG00000163017/ENSG00000178568/ENSG00000166823/ENSG00000125850	SEMA6B/NRTN/FAM83D/TEAD2/OSR1/PTK7/FN1/MIR221/MDK/ACTA2/TGFB1I1/SOX9/CFL1/ANXA6/SPRY1/MAPK3/ACTG2/ERBB4/MESP1/OVOL2	20		0
GO:0030595	leukocyte chemotaxis	34|1250	173|14558	3.73862e-06	0.000567844	ENSG00000106538/ENSG00000160255/ENSG00000129988/ENSG00000138379/ENSG00000174600/ENSG00000138135/ENSG00000170989/ENSG00000019582/ENSG00000173432/ENSG00000183087/ENSG00000271503/ENSG00000137869/ENSG00000092969/ENSG00000105894/ENSG00000119535/ENSG00000161921/ENSG00000168961/ENSG00000163702/ENSG00000143546/ENSG00000137801/ENSG00000213949/ENSG00000158714/ENSG00000142185/ENSG00000173511/ENSG00000120899…	RARRES2/ITGB2/LBP/MSTN/CMKLR1/CH25H/S1PR1/CD74/SAA1/GAS6/CCL5/CYP19A1/TGFB2/PTN/CSF3R/CXCL16/LGALS9/IL17RC/S100A8/THBS1/ITGA1/SLAMF8/TRPM2/VEGFB/PTK2B/CXCL12/EDNRB/CXADR/SLIT2/CXCR4/MTUS1/TIRAP/MMP28/RIPOR2	34			GO:0000086	G2/M transition of mitotic cell cycle	21|537	235|13656	0.000396685	0.0362588	ENSG00000196230/ENSG00000132688/ENSG00000188229/ENSG00000158402/ENSG00000166851/ENSG00000178999/ENSG00000117724/ENSG00000145604/ENSG00000085840/ENSG00000022267/ENSG00000126803/ENSG00000170312/ENSG00000127824/ENSG00000166483/ENSG00000072864/ENSG00000167552/ENSG00000143476/ENSG00000127564/ENSG00000157456/ENSG00000140534/ENSG00000165730	TUBB/NES/TUBB4B/CDC25C/PLK1/AURKB/CENPF/SKP2/ORC1/FHL1/HSPA2/CDK1/TUBA4A/WEE1/NDE1/TUBA1A/DTL/PKMYT1/CCNB2/TICRR/STOX1	21		0
GO:0070371	ERK1 and ERK2 cascade	43|1250	245|14558	4.73155e-06	0.000698692	ENSG00000130203/ENSG00000133048/ENSG00000135744/ENSG00000113721/ENSG00000115414/ENSG00000136235/ENSG00000154188/ENSG00000125378/ENSG00000181104/ENSG00000077942/ENSG00000123384/ENSG00000134853/ENSG00000135218/ENSG00000019169/ENSG00000137486/ENSG00000081237/ENSG00000047936/ENSG00000136869/ENSG00000135333/ENSG00000095970/ENSG00000079385/ENSG00000019582/ENSG00000183087/ENSG00000152518/ENSG00000271503…	APOE/CHI3L1/AGT/PDGFRB/FN1/GPNMB/ANGPT1/BMP4/F2R/FBLN1/LRP1/PDGFRA/CD36/MARCO/ARRB1/PTPRC/ROS1/TLR4/EPHA7/TREM2/CEACAM1/CD74/GAS6/ZFP36L2/CCL5/LGALS9/NOD1/CALCR/TIMP3/MAP2K2/DUSP26/PDGFC/CTSH/PTK2B/ACKR3/PTEN/MAP3K12/CAMK2N1/ABCA7/ARRB2/TIRAP/SERPINF2/RAMP3	43			GO:0014013	regulation of gliogenesis	12|537	97|13656	0.000409888	0.0362588	ENSG00000078900/ENSG00000172201/ENSG00000182054/ENSG00000265763/ENSG00000105894/ENSG00000101412/ENSG00000170312/ENSG00000207870/ENSG00000207971/ENSG00000110492/ENSG00000146122/ENSG00000118513	TP73/ID4/IDH2/ZNF488/PTN/E2F1/CDK1/MIR221/MIR125B1/MDK/DAAM2/MYB	12		0
GO:0002920	regulation of humoral immune response	15|1250	47|14558	5.04018e-06	0.000724151	ENSG00000224389/ENSG00000244731/ENSG00000159403/ENSG00000125730/ENSG00000000971/ENSG00000182326/ENSG00000149131/ENSG00000184500/ENSG00000081237/ENSG00000123838/ENSG00000120885/ENSG00000175899/ENSG00000110651/ENSG00000243649/ENSG00000166278	C4B/C4A/C1R/C3/CFH/C1S/SERPING1/PROS1/PTPRC/C4BPA/CLU/A2M/CD81/CFB/C2	15			GO:0033148	positive regulation of intracellular estrogen receptor signaling pathway	4|537	10|13656	0.000410901	0.0362588	ENSG00000145604/ENSG00000169083/ENSG00000149269/ENSG00000143799	SKP2/AR/PAK1/PARP1	4		0
GO:0050808	synapse organization	56|1250	354|14558	5.34515e-06	0.000747759	ENSG00000130203/ENSG00000150471/ENSG00000125730/ENSG00000181104/ENSG00000004399/ENSG00000198910/ENSG00000100968/ENSG00000198908/ENSG00000120324/ENSG00000135333/ENSG00000095970/ENSG00000150625/ENSG00000109738/ENSG00000177839/ENSG00000091129/ENSG00000240184/ENSG00000139182/ENSG00000172037/ENSG00000112139/ENSG00000149972/ENSG00000128011/ENSG00000120327/ENSG00000188153/ENSG00000105894/ENSG00000171992…	APOE/ADGRL3/C3/F2R/PLXND1/L1CAM/NFATC4/BHLHB9/PCDHB10/EPHA7/TREM2/GPM6A/GLRB/PCDHB9/NRCAM/PCDHGC3/CLSTN3/LAMB2/MDGA1/CNTN5/LRFN1/PCDHB14/COL4A5/PTN/SYNPO/NTNG2/PCDH17/CACNB3/GPRASP2/ADGRB3/SPARCL1/PLXNB2/CDH8/PPFIA2/AMIGO1/PTPRS/PCDHB6/SPARC/DLG5/PCDHB13/PCDHB5/PCDHB3/SNCA/PTEN/GABRB3/DLG4/IGF1R/CTNND2/FLRT2/GPHN/MAPT/ADGRL1/LRP4/PTPRD/PCDHB2/PCDHB16	56			GO:0006323	DNA packaging	16|537	156|13656	0.000428449	0.0362588	ENSG00000159259/ENSG00000073111/ENSG00000105011/ENSG00000137804/ENSG00000188486/ENSG00000137309/ENSG00000010292/ENSG00000121152/ENSG00000170312/ENSG00000137812/ENSG00000100162/ENSG00000025770/ENSG00000141510/ENSG00000125398/ENSG00000131747/ENSG00000273703	CHAF1B/MCM2/ASF1B/NUSAP1/H2AFX/HMGA1/NCAPD2/NCAPH/CDK1/KNL1/CENPM/NCAPH2/TP53/SOX9/TOP2A/HIST1H2BM	16		0
GO:0002063	chondrocyte development	14|1250	42|14558	5.85501e-06	0.000798083	ENSG00000111799/ENSG00000196562/ENSG00000137573/ENSG00000157766/ENSG00000187955/ENSG00000179403/ENSG00000142156/ENSG00000145423/ENSG00000142173/ENSG00000168646/ENSG00000149257/ENSG00000163359/ENSG00000196739/ENSG00000132561	COL12A1/SULF2/SULF1/ACAN/COL14A1/VWA1/COL6A1/SFRP2/COL6A2/AXIN2/SERPINH1/COL6A3/COL27A1/MATN2	14			GO:0006734	NADH metabolic process	7|537	36|13656	0.000432156	0.0362588	ENSG00000111669/ENSG00000141959/ENSG00000074800/ENSG00000171314/ENSG00000102144/ENSG00000141510/ENSG00000109107	TPI1/PFKL/ENO1/PGAM1/PGK1/TP53/ALDOC	7		0
GO:0097242	amyloid-beta clearance	12|1250	32|14558	6.77738e-06	0.000900714	ENSG00000130203/ENSG00000160255/ENSG00000125730/ENSG00000123384/ENSG00000135218/ENSG00000019169/ENSG00000095970/ENSG00000120885/ENSG00000027697/ENSG00000140443/ENSG00000064687/ENSG00000134569	APOE/ITGB2/C3/LRP1/CD36/MARCO/TREM2/CLU/IFNGR1/IGF1R/ABCA7/LRP4	12			GO:0000281	mitotic cytokinesis	10|537	71|13656	0.00043327	0.0362588	ENSG00000149503/ENSG00000167513/ENSG00000137804/ENSG00000135476/ENSG00000166851/ENSG00000011426/ENSG00000114993/ENSG00000117632/ENSG00000172757/ENSG00000176108	INCENP/CDT1/NUSAP1/ESPL1/PLK1/ANLN/RTKN/STMN1/CFL1/CHMP6	10		0
GO:0071230	cellular response to amino acid stimulus	18|1250	66|14558	7.24493e-06	0.000939367	ENSG00000168542/ENSG00000087245/ENSG00000134853/ENSG00000142156/ENSG00000130707/ENSG00000108821/ENSG00000149212/ENSG00000083750/ENSG00000239282/ENSG00000084636/ENSG00000181754/ENSG00000274070/ENSG00000080546/ENSG00000119772/ENSG00000145431/ENSG00000239521/ENSG00000185338/ENSG00000025039	COL3A1/MMP2/PDGFRA/COL6A1/ASS1/COL1A1/SESN3/RRAGB/CASTOR1/COL16A1/AMIGO1/CASTOR2/SESN1/DNMT3A/PDGFC/CASTOR3/SOCS1/RRAGD	18			GO:0044839	cell cycle G2/M phase transition	22|537	254|13656	0.000448353	0.0367995	ENSG00000196230/ENSG00000132688/ENSG00000188229/ENSG00000158402/ENSG00000166851/ENSG00000178999/ENSG00000117724/ENSG00000145604/ENSG00000085840/ENSG00000022267/ENSG00000126803/ENSG00000170312/ENSG00000127824/ENSG00000166483/ENSG00000072864/ENSG00000167552/ENSG00000143476/ENSG00000127564/ENSG00000157456/ENSG00000141510/ENSG00000140534/ENSG00000165730	TUBB/NES/TUBB4B/CDC25C/PLK1/AURKB/CENPF/SKP2/ORC1/FHL1/HSPA2/CDK1/TUBA4A/WEE1/NDE1/TUBA1A/DTL/PKMYT1/CCNB2/TP53/TICRR/STOX1	22		0
GO:0070374	positive regulation of ERK1 and ERK2 cascade	31|1250	156|14558	7.81801e-06	0.000989537	ENSG00000130203/ENSG00000133048/ENSG00000113721/ENSG00000136235/ENSG00000154188/ENSG00000125378/ENSG00000181104/ENSG00000123384/ENSG00000134853/ENSG00000135218/ENSG00000019169/ENSG00000137486/ENSG00000081237/ENSG00000136869/ENSG00000095970/ENSG00000019582/ENSG00000183087/ENSG00000271503/ENSG00000168961/ENSG00000106100/ENSG00000004948/ENSG00000145431/ENSG00000120899/ENSG00000144476/ENSG00000171862…	APOE/CHI3L1/PDGFRB/GPNMB/ANGPT1/BMP4/F2R/LRP1/PDGFRA/CD36/MARCO/ARRB1/PTPRC/TLR4/TREM2/CD74/GAS6/CCL5/LGALS9/NOD1/CALCR/PDGFC/PTK2B/ACKR3/PTEN/MAP3K12/ABCA7/ARRB2/TIRAP/SERPINF2/RAMP3	31			GO:0001525	angiogenesis	31|537	416|13656	0.000496312	0.0395623	ENSG00000125968/ENSG00000255346/ENSG00000004399/ENSG00000120708/ENSG00000119630/ENSG00000127528/ENSG00000136634/ENSG00000146904/ENSG00000126785/ENSG00000132329/ENSG00000239697/ENSG00000105894/ENSG00000007968/ENSG00000121753/ENSG00000213853/ENSG00000203883/ENSG00000161791/ENSG00000020181/ENSG00000115414/ENSG00000182871/ENSG00000207870/ENSG00000102144/ENSG00000207971/ENSG00000110492/ENSG00000173376…	ID1/NOX5/PLXND1/TGFBI/PGF/KLF2/IL10/EPHA1/RHOJ/RAMP1/TNFSF12/PTN/E2F2/ADGRB2/EMP2/SOX18/FMNL3/ADGRA2/FN1/COL18A1/MIR221/PGK1/MIR125B1/MDK/NDNF/JUP/JCAD/APLN/AQP1/VASH1/OVOL2	31		0
GO:0006958	complement activation, classical pathway	10|1250	23|14558	8.48695e-06	0.00104922	ENSG00000224389/ENSG00000244731/ENSG00000159403/ENSG00000125730/ENSG00000182326/ENSG00000149131/ENSG00000139178/ENSG00000123838/ENSG00000120885/ENSG00000166278	C4B/C4A/C1R/C3/C1S/SERPING1/C1RL/C4BPA/CLU/C2	10			GO:0048514	blood vessel morphogenesis	35|537	491|13656	0.000500555	0.0395623	ENSG00000125968/ENSG00000255346/ENSG00000004399/ENSG00000120708/ENSG00000119630/ENSG00000127528/ENSG00000136634/ENSG00000146904/ENSG00000126785/ENSG00000132329/ENSG00000239697/ENSG00000074219/ENSG00000105894/ENSG00000007968/ENSG00000121753/ENSG00000213853/ENSG00000203883/ENSG00000161791/ENSG00000020181/ENSG00000115414/ENSG00000182871/ENSG00000207870/ENSG00000102144/ENSG00000207971/ENSG00000110492…	ID1/NOX5/PLXND1/TGFBI/PGF/KLF2/IL10/EPHA1/RHOJ/RAMP1/TNFSF12/TEAD2/PTN/E2F2/ADGRB2/EMP2/SOX18/FMNL3/ADGRA2/FN1/COL18A1/MIR221/PGK1/MIR125B1/MDK/NDNF/JUP/PRRX1/SOX4/LRP5/JCAD/APLN/AQP1/VASH1/OVOL2	35		0
GO:0006869	lipid transport	48|1250	292|14558	8.74659e-06	0.00105675	ENSG00000130203/ENSG00000135744/ENSG00000130208/ENSG00000174640/ENSG00000129988/ENSG00000141338/ENSG00000005471/ENSG00000153246/ENSG00000154258/ENSG00000123384/ENSG00000135218/ENSG00000154262/ENSG00000025434/ENSG00000130304/ENSG00000079385/ENSG00000198848/ENSG00000110245/ENSG00000140284/ENSG00000120885/ENSG00000085563/ENSG00000137869/ENSG00000197746/ENSG00000172345/ENSG00000165175/ENSG00000021762…	APOE/AGT/APOC1/SLCO2A1/LBP/ABCA8/ABCB4/PLA2R1/ABCA9/LRP1/CD36/ABCA6/NR1H3/SLC27A1/CEACAM1/CES1/APOC3/SLC27A2/CLU/ABCB1/CYP19A1/PSAP/STARD5/MID1IP1/OSBPL5/GRAMD1A/THBS1/ABCC4/SERPINA5/ATP9B/CROT/ACACA/BDKRB2/PRKN/SLC27A3/C1QTNF1/RXRA/ABCA7/PCSK9/ABCG1/NPC2/ABCD1/GAL/ACSL1/SLCO1A2/PTCH1/SPNS3/ATP8A1	48			GO:0022616	DNA strand elongation	6|537	27|13656	0.000525275	0.0407613	ENSG00000131153/ENSG00000112118/ENSG00000177084/ENSG00000105486/ENSG00000168496/ENSG00000166508	GINS2/MCM3/POLE/LIG1/FEN1/MCM7	6		0
GO:0009410	response to xenobiotic stimulus	41|1250	237|14558	1.12231e-05	0.00132583	ENSG00000108602/ENSG00000007933/ENSG00000094963/ENSG00000150471/ENSG00000176971/ENSG00000109819/ENSG00000010932/ENSG00000143365/ENSG00000002726/ENSG00000132386/ENSG00000073067/ENSG00000005471/ENSG00000095303/ENSG00000143819/ENSG00000138379/ENSG00000138061/ENSG00000244067/ENSG00000130707/ENSG00000198848/ENSG00000155016/ENSG00000172379/ENSG00000110881/ENSG00000021826/ENSG00000243955/ENSG00000156804…	ALDH3A1/FMO3/FMO2/ADGRL3/FIBIN/PPARGC1A/FMO1/RORC/AOC1/SERPINF1/CYP2W1/ABCB4/PTGS1/EPHX1/MSTN/CYP1B1/GSTA2/ASS1/CES1/CYP2U1/ARNT2/ASIC1/CPS1/GSTA1/FBXO32/ADA/MGST2/AOC3/RGS9/MARC2/STAT5A/CMBL/DNMT3A/PTK2B/CNR1/GSTA4/SNCA/CXCR4/ACSL1/MARC1/CYP2A6	41			GO:0006732	coenzyme metabolic process	28|537	365|13656	0.000584454	0.0427096	ENSG00000062282/ENSG00000145284/ENSG00000182054/ENSG00000132182/ENSG00000111669/ENSG00000141959/ENSG00000074800/ENSG00000171314/ENSG00000160211/ENSG00000228716/ENSG00000114268/ENSG00000176890/ENSG00000162390/ENSG00000099797/ENSG00000102144/ENSG00000172992/ENSG00000134333/ENSG00000173638/ENSG00000101444/ENSG00000141510/ENSG00000130005/ENSG00000100243/ENSG00000241360/ENSG00000109107/ENSG00000167107…	DGAT2/SCD5/IDH2/NUP210/TPI1/PFKL/ENO1/PGAM1/G6PD/DHFR/PFKFB4/TYMS/ACOT11/TECR/PGK1/DCAKD/LDHA/SLC19A1/AHCY/TP53/GAMT/CYB5R3/PDXP/ALDOC/ACSF2/PGAM4/HTD2/NMNAT3	28		0
GO:0001818	negative regulation of cytokine production	41|1250	238|14558	1.24599e-05	0.00143994	ENSG00000229314/ENSG00000272398/ENSG00000129988/ENSG00000115414/ENSG00000136235/ENSG00000154188/ENSG00000197561/ENSG00000179954/ENSG00000115590/ENSG00000137486/ENSG00000081237/ENSG00000136869/ENSG00000095970/ENSG00000174600/ENSG00000104998/ENSG00000079385/ENSG00000174564/ENSG00000107485/ENSG00000183087/ENSG00000092969/ENSG00000197111/ENSG00000168961/ENSG00000071575/ENSG00000204642/ENSG00000137801…	ORM1/CD24/LBP/FN1/GPNMB/ANGPT1/ELANE/SSC5D/IL1R2/ARRB1/PTPRC/TLR4/TREM2/CMKLR1/IL27RA/CEACAM1/IL20RB/GATA3/GAS6/TGFB2/PCBP2/LGALS9/TRIB2/HLA-F/THBS1/ACP5/CD34/PTPRS/MAP2K5/PDCD4/VSIR/SERPINB1/IFIH1/RNF128/JAK3/CDH3/DDX58/ABCD1/MERTK/ARRB2/UBA7	41			GO:0019320	hexose catabolic process	8|537	49|13656	0.000589527	0.0427096	ENSG00000111669/ENSG00000141959/ENSG00000074800/ENSG00000171314/ENSG00000102144/ENSG00000141510/ENSG00000162337/ENSG00000109107	TPI1/PFKL/ENO1/PGAM1/PGK1/TP53/LRP5/ALDOC	8		0
GO:0010758	regulation of macrophage chemotaxis	10|1250	24|14558	1.34318e-05	0.00149354	ENSG00000106538/ENSG00000138379/ENSG00000174600/ENSG00000271503/ENSG00000137869/ENSG00000137801/ENSG00000158714/ENSG00000120899/ENSG00000129422/ENSG00000271447	RARRES2/MSTN/CMKLR1/CCL5/CYP19A1/THBS1/SLAMF8/PTK2B/MTUS1/MMP28	10			GO:0048562	embryonic organ morphogenesis	19|537	209|13656	0.000598843	0.0427096	ENSG00000117122/ENSG00000074219/ENSG00000203883/ENSG00000143867/ENSG00000112655/ENSG00000133816/ENSG00000164920/ENSG00000074047/ENSG00000116132/ENSG00000125398/ENSG00000081059/ENSG00000102882/ENSG00000166831/ENSG00000112320/ENSG00000166823/ENSG00000112559/ENSG00000165730/ENSG00000083307/ENSG00000125850	MFAP2/TEAD2/SOX18/OSR1/PTK7/MICAL2/OSR2/GLI2/PRRX1/SOX9/TCF7/MAPK3/RBPMS2/SOBP/MESP1/MDFI/STOX1/GRHL2/OVOL2	19		0
GO:0002455	humoral immune response mediated by circulating immunoglobulin	12|1250	34|14558	1.39993e-05	0.00149354	ENSG00000224389/ENSG00000244731/ENSG00000159403/ENSG00000125730/ENSG00000182326/ENSG00000149131/ENSG00000139178/ENSG00000081237/ENSG00000123838/ENSG00000120885/ENSG00000110651/ENSG00000166278	C4B/C4A/C1R/C3/C1S/SERPING1/C1RL/PTPRC/C4BPA/CLU/CD81/C2	12			GO:1901987	regulation of cell cycle phase transition	31|537	421|13656	0.00060658	0.0427096	ENSG00000196230/ENSG00000175063/ENSG00000101447/ENSG00000188229/ENSG00000158402/ENSG00000167513/ENSG00000123080/ENSG00000135476/ENSG00000166851/ENSG00000178999/ENSG00000117724/ENSG00000085840/ENSG00000022267/ENSG00000101412/ENSG00000126803/ENSG00000170312/ENSG00000127824/ENSG00000166483/ENSG00000072864/ENSG00000167552/ENSG00000143476/ENSG00000207870/ENSG00000011426/ENSG00000099994/ENSG00000141510…	TUBB/UBE2C/FAM83D/TUBB4B/CDC25C/CDT1/CDKN2C/ESPL1/PLK1/AURKB/CENPF/ORC1/FHL1/E2F1/HSPA2/CDK1/TUBA4A/WEE1/NDE1/TUBA1A/DTL/MIR221/ANLN/SUSD2/TP53/CENPE/SOX4/PCBP4/TICRR/CDC45/STOX1	31		0
GO:1905521	regulation of macrophage migration	12|1250	34|14558	1.39993e-05	0.00149354	ENSG00000106538/ENSG00000138379/ENSG00000095970/ENSG00000174600/ENSG00000271503/ENSG00000137869/ENSG00000137801/ENSG00000110651/ENSG00000158714/ENSG00000120899/ENSG00000129422/ENSG00000271447	RARRES2/MSTN/TREM2/CMKLR1/CCL5/CYP19A1/THBS1/CD81/SLAMF8/PTK2B/MTUS1/MMP28	12			GO:0045765	regulation of angiogenesis	21|537	243|13656	0.000617738	0.0427096	ENSG00000125968/ENSG00000004399/ENSG00000119630/ENSG00000127528/ENSG00000136634/ENSG00000146904/ENSG00000126785/ENSG00000239697/ENSG00000105894/ENSG00000007968/ENSG00000121753/ENSG00000213853/ENSG00000020181/ENSG00000207870/ENSG00000102144/ENSG00000207971/ENSG00000110492/ENSG00000173801/ENSG00000165757/ENSG00000240583/ENSG00000071246	ID1/PLXND1/PGF/KLF2/IL10/EPHA1/RHOJ/TNFSF12/PTN/E2F2/ADGRB2/EMP2/ADGRA2/MIR221/PGK1/MIR125B1/MDK/JUP/JCAD/AQP1/VASH1	21		0
GO:0070997	neuron death	50|1250	314|14558	1.40476e-05	0.00149354	ENSG00000130203/ENSG00000160255/ENSG00000109819/ENSG00000136235/ENSG00000073282/ENSG00000154188/ENSG00000132386/ENSG00000181104/ENSG00000163485/ENSG00000123384/ENSG00000100968/ENSG00000107731/ENSG00000137486/ENSG00000198908/ENSG00000136869/ENSG00000135333/ENSG00000107485/ENSG00000112096/ENSG00000120885/ENSG00000271503/ENSG00000164418/ENSG00000092969/ENSG00000132821/ENSG00000096968/ENSG00000158301…	APOE/ITGB2/PPARGC1A/GPNMB/TP63/ANGPT1/SERPINF1/F2R/ADORA1/LRP1/NFATC4/UNC5B/ARRB1/BHLHB9/TLR4/EPHA7/GATA3/SOD2/CLU/CCL5/GRIK2/TGFB2/VSTM2L/JAK2/GPRASP2/HLA-F/TP53/GRN/CD34/TRIM2/ITGA1/BCL2/BTG2/FAIM2/BACE1/RACK1/PTK2B/PRKN/SNCA/GABRB3/MAP3K12/CHP1/SARM1/PCSK9/NCOA7/ARRB2/MAPT/SCN2A/NES/KCNB1	50			GO:0000075	cell cycle checkpoint	19|537	210|13656	0.000634959	0.0427096	ENSG00000092470/ENSG00000158402/ENSG00000167513/ENSG00000188486/ENSG00000166851/ENSG00000178999/ENSG00000117724/ENSG00000085840/ENSG00000101412/ENSG00000170312/ENSG00000166483/ENSG00000143476/ENSG00000141510/ENSG00000124766/ENSG00000090097/ENSG00000140534/ENSG00000131747/ENSG00000093009/ENSG00000136492	WDR76/CDC25C/CDT1/H2AFX/PLK1/AURKB/CENPF/ORC1/E2F1/CDK1/WEE1/DTL/TP53/SOX4/PCBP4/TICRR/TOP2A/CDC45/BRIP1	19		0
GO:0001101	response to acid chemical	48|1250	298|14558	1.52424e-05	0.00155662	ENSG00000113721/ENSG00000168542/ENSG00000109819/ENSG00000087245/ENSG00000132386/ENSG00000005471/ENSG00000134853/ENSG00000100968/ENSG00000135218/ENSG00000182871/ENSG00000069702/ENSG00000004799/ENSG00000142156/ENSG00000109738/ENSG00000130707/ENSG00000109339/ENSG00000112655/ENSG00000115596/ENSG00000074219/ENSG00000108821/ENSG00000021826/ENSG00000105894/ENSG00000167658/ENSG00000149212/ENSG00000083750…	PDGFRB/COL3A1/PPARGC1A/MMP2/SERPINF1/ABCB4/PDGFRA/NFATC4/CD36/COL18A1/TGFBR3/PDK4/COL6A1/GLRB/ASS1/MAPK10/PTK7/WNT6/TEAD2/COL1A1/CPS1/PTN/EEF2/SESN3/RRAGB/CASTOR1/COL16A1/AMIGO1/CASTOR2/ACACA/SESN1/SPARC/AKR1C3/SREBF1/DNMT3A/PDGFC/CTSH/PTK2B/CASTOR3/GIP/RXRA/SOCS1/RRAGD/PKD2/ACSL1/PTCH1/WNT5B/PDK3	48			GO:0000724	double-strand break repair via homologous recombination	14|537	131|13656	0.000638693	0.0427096	ENSG00000100297/ENSG00000131153/ENSG00000073111/ENSG00000076003/ENSG00000188486/ENSG00000085999/ENSG00000112118/ENSG00000175643/ENSG00000168496/ENSG00000166508/ENSG00000197275/ENSG00000143799/ENSG00000181544/ENSG00000093009	MCM5/GINS2/MCM2/MCM6/H2AFX/RAD54L/MCM3/RMI2/FEN1/MCM7/RAD54B/PARP1/FANCB/CDC45	14		0
GO:0071466	cellular response to xenobiotic stimulus	29|1250	146|14558	1.53222e-05	0.00155662	ENSG00000108602/ENSG00000007933/ENSG00000094963/ENSG00000109819/ENSG00000010932/ENSG00000143365/ENSG00000002726/ENSG00000132386/ENSG00000073067/ENSG00000095303/ENSG00000143819/ENSG00000138379/ENSG00000138061/ENSG00000244067/ENSG00000130707/ENSG00000198848/ENSG00000155016/ENSG00000172379/ENSG00000243955/ENSG00000156804/ENSG00000085871/ENSG00000131471/ENSG00000117791/ENSG00000126561/ENSG00000164237…	ALDH3A1/FMO3/FMO2/PPARGC1A/FMO1/RORC/AOC1/SERPINF1/CYP2W1/PTGS1/EPHX1/MSTN/CYP1B1/GSTA2/ASS1/CES1/CYP2U1/ARNT2/GSTA1/FBXO32/MGST2/AOC3/MARC2/STAT5A/CMBL/GSTA4/ACSL1/MARC1/CYP2A6	29			GO:0000083	regulation of transcription involved in G1/S transition of mitotic cell cycle	6|537	28|13656	0.00064657	0.0427096	ENSG00000167513/ENSG00000085840/ENSG00000101412/ENSG00000228716/ENSG00000176890/ENSG00000093009	CDT1/ORC1/E2F1/DHFR/TYMS/CDC45	6		0
GO:0006909	phagocytosis	40|1250	232|14558	1.55194e-05	0.00155662	ENSG00000224389/ENSG00000244731/ENSG00000158270/ENSG00000160255/ENSG00000129988/ENSG00000125730/ENSG00000197561/ENSG00000170458/ENSG00000166402/ENSG00000196415/ENSG00000163485/ENSG00000123384/ENSG00000135218/ENSG00000019169/ENSG00000081237/ENSG00000101955/ENSG00000136869/ENSG00000095970/ENSG00000025434/ENSG00000160339/ENSG00000123838/ENSG00000197943/ENSG00000183087/ENSG00000155849/ENSG00000005844…	C4B/C4A/COLEC12/ITGB2/LBP/C3/ELANE/CD14/TUB/PRTN3/ADORA1/LRP1/CD36/MARCO/PTPRC/SRPX/TLR4/TREM2/NR1H3/FCN2/C4BPA/PLCG2/GAS6/ELMO1/ITGAL/THBS1/MFGE8/SPON2/RACK1/NCK1/PTEN/RAB27A/ABCA7/PLD2/C2/PIK3R1/ARHGAP25/MERTK/FGR/FCGR2A	40			GO:0060251	regulation of glial cell proliferation	6|537	28|13656	0.00064657	0.0427096	ENSG00000182054/ENSG00000105894/ENSG00000101412/ENSG00000207870/ENSG00000207971/ENSG00000118513	IDH2/PTN/E2F1/MIR221/MIR125B1/MYB	6		0
GO:0003433	chondrocyte development involved in endochondral bone morphogenesis	9|1250	20|14558	1.73e-05	0.00170309	ENSG00000111799/ENSG00000187955/ENSG00000179403/ENSG00000142156/ENSG00000142173/ENSG00000149257/ENSG00000163359/ENSG00000196739/ENSG00000132561	COL12A1/COL14A1/VWA1/COL6A1/COL6A2/SERPINH1/COL6A3/COL27A1/MATN2	9			GO:0002062	chondrocyte differentiation	12|537	102|13656	0.000650451	0.0427096	ENSG00000179403/ENSG00000120708/ENSG00000168077/ENSG00000163359/ENSG00000143867/ENSG00000164920/ENSG00000074047/ENSG00000110492/ENSG00000125398/ENSG00000165804/ENSG00000197043/ENSG00000104415	VWA1/TGFBI/SCARA3/COL6A3/OSR1/OSR2/GLI2/MDK/SOX9/ZNF219/ANXA6/WISP1	12		0
GO:0048246	macrophage chemotaxis	12|1250	35|14558	1.96483e-05	0.00189909	ENSG00000106538/ENSG00000138379/ENSG00000174600/ENSG00000173432/ENSG00000271503/ENSG00000137869/ENSG00000137801/ENSG00000158714/ENSG00000120899/ENSG00000136160/ENSG00000129422/ENSG00000271447	RARRES2/MSTN/CMKLR1/SAA1/CCL5/CYP19A1/THBS1/SLAMF8/PTK2B/EDNRB/MTUS1/MMP28	12			GO:1901992	positive regulation of mitotic cell cycle phase transition	10|537	75|13656	0.000676011	0.0437154	ENSG00000175063/ENSG00000158402/ENSG00000167513/ENSG00000135476/ENSG00000126803/ENSG00000170312/ENSG00000143476/ENSG00000207870/ENSG00000093009/ENSG00000165730	UBE2C/CDC25C/CDT1/ESPL1/HSPA2/CDK1/DTL/MIR221/CDC45/STOX1	10		0
GO:0003413	chondrocyte differentiation involved in endochondral bone morphogenesis	10|1250	25|14558	2.06686e-05	0.00192969	ENSG00000111799/ENSG00000187955/ENSG00000179403/ENSG00000142156/ENSG00000142173/ENSG00000168646/ENSG00000149257/ENSG00000163359/ENSG00000196739/ENSG00000132561	COL12A1/COL14A1/VWA1/COL6A1/COL6A2/AXIN2/SERPINH1/COL6A3/COL27A1/MATN2	10			GO:0000725	recombinational repair	14|537	132|13656	0.000689353	0.0439128	ENSG00000100297/ENSG00000131153/ENSG00000073111/ENSG00000076003/ENSG00000188486/ENSG00000085999/ENSG00000112118/ENSG00000175643/ENSG00000168496/ENSG00000166508/ENSG00000197275/ENSG00000143799/ENSG00000181544/ENSG00000093009	MCM5/GINS2/MCM2/MCM6/H2AFX/RAD54L/MCM3/RMI2/FEN1/MCM7/RAD54B/PARP1/FANCB/CDC45	14		0
GO:0043523	regulation of neuron apoptotic process	34|1250	187|14558	2.13832e-05	0.00192969	ENSG00000130203/ENSG00000109819/ENSG00000154188/ENSG00000181104/ENSG00000123384/ENSG00000100968/ENSG00000107731/ENSG00000137486/ENSG00000198908/ENSG00000135333/ENSG00000107485/ENSG00000112096/ENSG00000164418/ENSG00000092969/ENSG00000132821/ENSG00000096968/ENSG00000158301/ENSG00000141510/ENSG00000030582/ENSG00000109654/ENSG00000213949/ENSG00000171791/ENSG00000159388/ENSG00000135472/ENSG00000186318…	APOE/PPARGC1A/ANGPT1/F2R/LRP1/NFATC4/UNC5B/ARRB1/BHLHB9/EPHA7/GATA3/SOD2/GRIK2/TGFB2/VSTM2L/JAK2/GPRASP2/TP53/GRN/TRIM2/ITGA1/BCL2/BTG2/FAIM2/BACE1/PTK2B/PRKN/SNCA/GABRB3/MAP3K12/PCSK9/ARRB2/NES/KCNB1	34			GO:1901989	positive regulation of cell cycle phase transition	11|537	89|13656	0.000712469	0.0447179	ENSG00000175063/ENSG00000101447/ENSG00000158402/ENSG00000167513/ENSG00000135476/ENSG00000126803/ENSG00000170312/ENSG00000143476/ENSG00000207870/ENSG00000093009/ENSG00000165730	UBE2C/FAM83D/CDC25C/CDT1/ESPL1/HSPA2/CDK1/DTL/MIR221/CDC45/STOX1	11		0
GO:0071229	cellular response to acid chemical	34|1250	187|14558	2.13832e-05	0.00192969	ENSG00000168542/ENSG00000109819/ENSG00000087245/ENSG00000132386/ENSG00000005471/ENSG00000134853/ENSG00000100968/ENSG00000004799/ENSG00000142156/ENSG00000130707/ENSG00000112655/ENSG00000115596/ENSG00000074219/ENSG00000108821/ENSG00000021826/ENSG00000149212/ENSG00000083750/ENSG00000239282/ENSG00000084636/ENSG00000181754/ENSG00000274070/ENSG00000278540/ENSG00000080546/ENSG00000196139/ENSG00000072310…	COL3A1/PPARGC1A/MMP2/SERPINF1/ABCB4/PDGFRA/NFATC4/PDK4/COL6A1/ASS1/PTK7/WNT6/TEAD2/COL1A1/CPS1/SESN3/RRAGB/CASTOR1/COL16A1/AMIGO1/CASTOR2/ACACA/SESN1/AKR1C3/SREBF1/DNMT3A/PDGFC/PTK2B/CASTOR3/SOCS1/RRAGD/PKD2/WNT5B/PDK3	34			GO:0010001	glial cell differentiation	17|537	180|13656	0.000745412	0.0461075	ENSG00000078900/ENSG00000172201/ENSG00000114646/ENSG00000184454/ENSG00000265763/ENSG00000104419/ENSG00000105894/ENSG00000123080/ENSG00000148180/ENSG00000063660/ENSG00000170312/ENSG00000110492/ENSG00000125398/ENSG00000124766/ENSG00000146122/ENSG00000084207/ENSG00000102882	TP73/ID4/CSPG5/NCMAP/ZNF488/NDRG1/PTN/CDKN2C/GSN/GPC1/CDK1/MDK/SOX9/SOX4/DAAM2/GSTP1/MAPK3	17		0
GO:0043410	positive regulation of MAPK cascade	65|1250	451|14558	2.21907e-05	0.00192969	ENSG00000130203/ENSG00000133048/ENSG00000272398/ENSG00000113721/ENSG00000129946/ENSG00000136235/ENSG00000064309/ENSG00000154188/ENSG00000125378/ENSG00000181104/ENSG00000197561/ENSG00000049130/ENSG00000163485/ENSG00000123384/ENSG00000134853/ENSG00000135218/ENSG00000019169/ENSG00000137486/ENSG00000081237/ENSG00000111907/ENSG00000136869/ENSG00000095970/ENSG00000141753/ENSG00000169071/ENSG00000139946…	APOE/CHI3L1/CD24/PDGFRB/SHC2/GPNMB/CDON/ANGPT1/BMP4/F2R/ELANE/KITLG/ADORA1/LRP1/PDGFRA/CD36/MARCO/ARRB1/PTPRC/TPD52L1/TLR4/TREM2/IGFBP4/ROR2/PELI2/MAPK10/CD74/SAA1/GAS6/TIMP2/CCL5/TGFB2/PSAP/PDE5A/S1PR2/BIRC7/LGALS9/JAK2/TRIM5/THBS1/LPAR1/TNFRSF19/NOD1/CD81/CALCR/ITGA1/MAP2K5/AR/MAP2K2/PDGFC/PTK2B/ACKR3/PTEN/C1QTNF1/MAP3K12/IGF1R/ABCA7/CXCR4/ARRB2/TIRAP/SOX2/SERPINF2/TENM1/RAMP3/TLR3	65			GO:0000910	cytokinesis	15|537	150|13656	0.000835597	0.0493919	ENSG00000255346/ENSG00000149503/ENSG00000167513/ENSG00000137804/ENSG00000135476/ENSG00000166851/ENSG00000178999/ENSG00000011426/ENSG00000114993/ENSG00000117632/ENSG00000198901/ENSG00000172757/ENSG00000122359/ENSG00000241360/ENSG00000176108	NOX5/INCENP/CDT1/NUSAP1/ESPL1/PLK1/AURKB/ANLN/RTKN/STMN1/PRC1/CFL1/ANXA11/PDXP/CHMP6	15		0
GO:0034341	response to interferon-gamma	31|1250	164|14558	2.22229e-05	0.00192969	ENSG00000162692/ENSG00000196405/ENSG00000132274/ENSG00000162645/ENSG00000185885/ENSG00000136869/ENSG00000025434/ENSG00000130707/ENSG00000234745/ENSG00000185201/ENSG00000135114/ENSG00000142089/ENSG00000271503/ENSG00000161921/ENSG00000168961/ENSG00000096968/ENSG00000162654/ENSG00000204642/ENSG00000204525/ENSG00000132256/ENSG00000141510/ENSG00000027697/ENSG00000206503/ENSG00000145349/ENSG00000142541…	VCAM1/EVL/TRIM22/GBP2/IFITM1/TLR4/NR1H3/ASS1/HLA-B/IFITM2/OASL/IFITM3/CCL5/CXCL16/LGALS9/JAK2/GBP4/HLA-F/HLA-C/TRIM5/TP53/IFNGR1/HLA-A/CAMK2D/RPL13A/SNCA/SOCS1/PARP14/JAK1/OAS2/TLR3	31			GO:1901990	regulation of mitotic cell cycle phase transition	29|537	392|13656	0.000837537	0.0493919	ENSG00000196230/ENSG00000175063/ENSG00000188229/ENSG00000158402/ENSG00000167513/ENSG00000123080/ENSG00000135476/ENSG00000166851/ENSG00000178999/ENSG00000117724/ENSG00000085840/ENSG00000022267/ENSG00000101412/ENSG00000126803/ENSG00000170312/ENSG00000127824/ENSG00000166483/ENSG00000072864/ENSG00000167552/ENSG00000143476/ENSG00000207870/ENSG00000011426/ENSG00000141510/ENSG00000138778/ENSG00000124766…	TUBB/UBE2C/TUBB4B/CDC25C/CDT1/CDKN2C/ESPL1/PLK1/AURKB/CENPF/ORC1/FHL1/E2F1/HSPA2/CDK1/TUBA4A/WEE1/NDE1/TUBA1A/DTL/MIR221/ANLN/TP53/CENPE/SOX4/PCBP4/TICRR/CDC45/STOX1	29		0
GO:0043200	response to amino acid	23|1250	105|14558	2.25058e-05	0.00192969	ENSG00000168542/ENSG00000109819/ENSG00000087245/ENSG00000134853/ENSG00000142156/ENSG00000109738/ENSG00000130707/ENSG00000108821/ENSG00000021826/ENSG00000105894/ENSG00000149212/ENSG00000083750/ENSG00000239282/ENSG00000084636/ENSG00000181754/ENSG00000274070/ENSG00000080546/ENSG00000119772/ENSG00000145431/ENSG00000239521/ENSG00000159224/ENSG00000185338/ENSG00000025039	COL3A1/PPARGC1A/MMP2/PDGFRA/COL6A1/GLRB/ASS1/COL1A1/CPS1/PTN/SESN3/RRAGB/CASTOR1/COL16A1/AMIGO1/CASTOR2/SESN1/DNMT3A/PDGFC/CASTOR3/GIP/SOCS1/RRAGD	23			GO:0014009	glial cell proliferation	7|537	40|13656	0.000842514	0.0493919	ENSG00000182054/ENSG00000105894/ENSG00000101412/ENSG00000207870/ENSG00000207971/ENSG00000124766/ENSG00000118513	IDH2/PTN/E2F1/MIR221/MIR125B1/SOX4/MYB	7		0
GO:0070372	regulation of ERK1 and ERK2 cascade	39|1250	228|14558	2.37815e-05	0.00200671	ENSG00000130203/ENSG00000133048/ENSG00000113721/ENSG00000115414/ENSG00000136235/ENSG00000154188/ENSG00000125378/ENSG00000181104/ENSG00000077942/ENSG00000123384/ENSG00000134853/ENSG00000135218/ENSG00000019169/ENSG00000137486/ENSG00000081237/ENSG00000047936/ENSG00000136869/ENSG00000135333/ENSG00000095970/ENSG00000079385/ENSG00000019582/ENSG00000183087/ENSG00000271503/ENSG00000168961/ENSG00000106100…	APOE/CHI3L1/PDGFRB/FN1/GPNMB/ANGPT1/BMP4/F2R/FBLN1/LRP1/PDGFRA/CD36/MARCO/ARRB1/PTPRC/ROS1/TLR4/EPHA7/TREM2/CEACAM1/CD74/GAS6/CCL5/LGALS9/NOD1/CALCR/TIMP3/DUSP26/PDGFC/PTK2B/ACKR3/PTEN/MAP3K12/CAMK2N1/ABCA7/ARRB2/TIRAP/SERPINF2/RAMP3	39			GO:0002576	platelet degranulation	12|537	105|13656	0.000844801	0.0493919	ENSG00000158856/ENSG00000100234/ENSG00000197249/ENSG00000149218/ENSG00000127824/ENSG00000158710/ENSG00000115414/ENSG00000145882/ENSG00000102265/ENSG00000130402/ENSG00000072110/ENSG00000129009	DMTN/TIMP3/SERPINA1/ENDOD1/TUBA4A/TAGLN2/FN1/PCYOX1L/TIMP1/ACTN4/ACTN1/ISLR	12		0
GO:0006959	humoral immune response	29|1250	150|14558	2.61224e-05	0.00216979	ENSG00000224389/ENSG00000244731/ENSG00000106538/ENSG00000159403/ENSG00000164047/ENSG00000125730/ENSG00000000971/ENSG00000131050/ENSG00000182326/ENSG00000149131/ENSG00000197561/ENSG00000139178/ENSG00000196415/ENSG00000184500/ENSG00000081237/ENSG00000127241/ENSG00000095970/ENSG00000160339/ENSG00000123838/ENSG00000107485/ENSG00000120885/ENSG00000197766/ENSG00000175899/ENSG00000143546/ENSG00000110651…	C4B/C4A/RARRES2/C1R/CAMP/C3/CFH/BPIFA2/C1S/SERPING1/ELANE/C1RL/PRTN3/PROS1/PTPRC/MASP1/TREM2/FCN2/C4BPA/GATA3/CLU/CFD/A2M/S100A8/CD81/SPON2/BCL2/CFB/C2	29			GO:0062023	collagen-containing extracellular matrix	32|573	299|14270	4.34895e-07	0.000200634	ENSG00000129038/ENSG00000117122/ENSG00000179403/ENSG00000120708/ENSG00000168077/ENSG00000135074/ENSG00000187244/ENSG00000166033/ENSG00000163359/ENSG00000100234/ENSG00000162512/ENSG00000197249/ENSG00000105894/ENSG00000064309/ENSG00000063660/ENSG00000188488/ENSG00000126759/ENSG00000115414/ENSG00000182871/ENSG00000163453/ENSG00000124479/ENSG00000110492/ENSG00000197467/ENSG00000102265/ENSG00000166482…	LOXL1/MFAP2/VWA1/TGFBI/SCARA3/ADAM19/BCAM/HTRA1/COL6A3/TIMP3/SDC3/SERPINA1/PTN/CDON/GPC1/SERPINA5/CFP/FN1/COL18A1/IGFBP7/NDP/MDK/COL13A1/TIMP1/MFAP4/TGFB1I1/CD151/ANXA6/COL9A2/ANXA11/SERPINB9/GPC2	32		0
GO:0052547	regulation of peptidase activity	55|1250	366|14558	2.92838e-05	0.00239496	ENSG00000224389/ENSG00000244731/ENSG00000135744/ENSG00000106333/ENSG00000115414/ENSG00000073282/ENSG00000125730/ENSG00000132386/ENSG00000181104/ENSG00000149131/ENSG00000077942/ENSG00000184500/ENSG00000121858/ENSG00000137486/ENSG00000135333/ENSG00000169604/ENSG00000089289/ENSG00000145423/ENSG00000264230/ENSG00000183087/ENSG00000035862/ENSG00000166681/ENSG00000122707/ENSG00000101197/ENSG00000168961…	C4B/C4A/AGT/PCOLCE/FN1/TP63/C3/SERPINF1/F2R/SERPING1/FBLN1/PROS1/TNFSF10/ARRB1/EPHA7/ANTXR1/IGBP1/SFRP2/ANXA8L1/GAS6/TIMP2/BEX3/RECK/BIRC7/LGALS9/CTSD/JAK2/A2M/TFPI/S100A8/THBS1/GRN/NOD1/SERPINA5/SERPINH1/TIMP3/MAP2K5/CD109/CTSH/VSIR/RACK1/SERPINB1/SNCA/DELE1/APLP2/COL6A3/CRIM1/UBXN1/ARRB2/MAPT/ITIH3/SOX2/EFNA3/SERPINF2/CST7	55			GO:0031012	extracellular matrix	37|573	385|14270	8.12282e-07	0.000200634	ENSG00000129038/ENSG00000117122/ENSG00000179403/ENSG00000120708/ENSG00000168077/ENSG00000135074/ENSG00000185585/ENSG00000187244/ENSG00000166033/ENSG00000163359/ENSG00000100234/ENSG00000162512/ENSG00000197249/ENSG00000105894/ENSG00000064309/ENSG00000063660/ENSG00000188488/ENSG00000126759/ENSG00000255690/ENSG00000115414/ENSG00000182871/ENSG00000163453/ENSG00000124479/ENSG00000110492/ENSG00000197467…	LOXL1/MFAP2/VWA1/TGFBI/SCARA3/ADAM19/OLFML2A/BCAM/HTRA1/COL6A3/TIMP3/SDC3/SERPINA1/PTN/CDON/GPC1/SERPINA5/CFP/TRIL/FN1/COL18A1/IGFBP7/NDP/MDK/COL13A1/NDNF/TIMP1/MFAP4/TGFB1I1/CD151/ANXA6/COL9A2/ANXA11/SERPINB9/ADAMTSL2/WISP1/GPC2	37		0
[truncated: 367 more rows]

## Sheet: DEGS upreg with MBZ treatment
SUM159									MDA-MB-231
gene_id	SMN_0M	SMN_1M	log2FoldChange	pvalue	padj	gene_name			gene_id	MDN_0M	MDN_1M		log2FoldChange		gene_name
ENSG00000162892	32.3693	2559.47	-6.30005	8.0107e-31	1.02893e-26	IL24			ENSG00000162892	25.469	1561.75	0.016308	-5.93092	0.0163913	IL24
ENSG00000169429	391.673	15157.9	-5.27387	1.72466e-26	1.10762e-22	CXCL8			ENSG00000136244	40.0271	1047.4	0.0382158	-4.7051	0.0383376	IL6
ENSG00000196611	348.155	10758.6	-4.94916	3.71716e-24	1.061e-20	MMP1			ENSG00000162772	80.9718	1402.39	0.0577385	-4.11209	0.0578278	ATF3
ENSG00000100867	3.35726	305.588	-6.46038	1.01493e-20	1.73818e-17	DHRS2			ENSG00000168685	20.0097	362.693	0.0551698	-4.17095	0.0555163	IL7R
ENSG00000163734	69.1924	1458.07	-4.39505	5.04622e-19	6.54562e-16	CXCL3			ENSG00000130477	6.36139	181.351	0.0350779	-4.80454	0.035784	UNC13A
[truncated: 2,473 more rows]

## Sheet: DEGs downreg with MBZ treatment
SUM159								MDA-MB-231
[truncated: 1,702 more rows]
